# Supplementary material for: Development and Characterization of an Endotoxemia Model in Zebra Fish
Source: Front Immunol. 2018 Mar 29;9:607. doi: 10.3389/fimmu.2018.00607 (PMC5884884; doi:10.3389/fimmu.2018.00607)
Supplement: Supplementary file 4 [file Table_1.xlsx]

## Sheet: Sheet1
			Table S1. Primers used for RT-qPCR
			Gene	Transcripts AN#	Forward	Reverse
			dre-il-1b	ENSDART00000169225.1	5'-tggacttcgcagcacaaaatg-3'	5'-gttcacttcacgctcttggatg-3'
			dre-inos2b	ENSDART00000048847.7	5'-aacggcatcatgaactgttg-3'	5'-tacattgtagtcctccatgcaaa-3'
			dre-tnfa	ENSDART00000025847.8	5'-aggcaatttcacttccaagg-3'	5'-aggtctttgattcagagttgtatcc-3'
			dre-il-6	ENSDART00000166112.1	5'-tcaaacacagcaccaaacg-3'	5'-ccatctctccgtctctcacc-3'
			dre-il-8a	ENSDART00000161996.1	5'-acgcattggaaaacacataaag-3'	5'-tgtccagttgtcatcaaggtg-3'
			dre-c3a	ENSDART00000052688.6	5'-gtgggcgatgaaagtctga-3'	5'-cttccacctgctttccaaac-3'
			dre-il-10	ENSDART00000110673.1	5'-atttgtggagggctttcctt-3'	5'-aatgggagttgcaaaactgg -3'
			dre-oclna	ENSDART00000002622.6	5'-gcaagatgtggaggactgg-3'	5'-gtgctgttgtcatccagattg-3'
			dre-oclnb	ENSDART00000098514.2	5'-ctcaaggcatcggggaat-3'	5'-ggtttctggctgtaaaccattg-3'
			dre-cldn5a	ENSDART00000064197.3	5'-acgtcggaggggtgatcta-3'	5'-atccagcacagtggcaca-3'
			dre-cldn5b	ENSDART00000138242.1	5'-tacatcgtcgcaggcttgt-3'	5'-gagatgatgttattggccatcc-3'
			dre-cldn2	ENSDART00000065183.3	5'-ggcacatatgagtgaattaagagca-3'	5'-ttgatgaagttttgctggattg-3'
			dre-vecad (cdh5)	ENSDART00000108766.2	5'-caaacttttccctctatgataacca-3'	5'-catcagcaatctcaatttccag-3'
			dre-lyzc	ENSDART00000080549.3	5'-gggattctccattggcaac-3'	5'-ctcggtgggtcttaaacctg-3'
			dre-mfap4	ENSDART00000100199.4	5'-tatcggccgtggagagacta-3'	5'-cctccagatccactctcagc-3'
			dre-gcsfa (csf3)	ENSDART00000161455.2	5'-atgcagcatgggtaaagagc-3'	5'-tggagaacaggggctgag-3'
			dre-mcsfb (csf1)	ENSDART00000110152.2	5'-tctactcccagcactgcgta-3'	5'-tcgaatgctacagggtcctc-3'
			dre-ef1a	ENSDART00000023156.6	5'-tgccttcgtcccaatttcag-3'	5'-taccctccttgcgctcaatc-3'
