# Supplementary material for: Development and Characterization of an Endotoxemia Model in Zebra Fish
Source: Front Immunol. 2018 Mar 29;9:607. doi: 10.3389/fimmu.2018.00607 (PMC5884884; doi:10.3389/fimmu.2018.00607)
Supplement: Supplementary file 5 [file Table_2.xlsx]

## Sheet: Metacore_8hpi
Protein ID	Entry name	Gene	Fold Change	TTEST
F1R6C7	F1R6C7_DANRE	myha	9.999	0.000575292
Q6DH15	Q6DH15_DANRE	pspc1	8	4.3113e-09
Q68EG6	Q68EG6_DANRE	xrcc1	7.9603	5.51799e-08
E7FD23	E7FD23_DANRE	si:dkey-276j7.1	7.8256	4.91291e-07
Q6PHF1	Q6PHF1_DANRE	carhsp1	7.7527	7.15449e-07
F1R6R1	F1R6R1_DANRE	acin1a	7.3099	1.33639e-06
Q7SZZ6	Q7SZZ6_DANRE	and3	7.2725	6.86927e-08
F1R833	F1R833_DANRE	nrap	7.1878	4.83456e-07
F1QA42	F1QA42_DANRE	atxn2l	7.1717	6.78192e-07
Q8JGR6	NCBP2_DANRE	ncbp2	7.0758	2.76866e-06
Q6P0T8	Q6P0T8_DANRE	myoz1a	7.0574	2.38289e-07
Q6PCR6	ZFR_DANRE	zfr	6.9575	1.38061e-07
B0S533	B0S533_DANRE	lig1	6.945	7.40072e-07
B8A5V6	B8A5V6_DANRE	pdlim1	6.8741	5.82103e-07
B2GQ27	B2GQ27_DANRE	atf7ip	6.7795	3.08118e-06
Q6NV46	Q6NV46_DANRE	stat3	6.7557	0.000156843
Q6PGX4	Q6PGX4_DANRE	hsc70	6.7542	8.37045e-05
Q7T317	Q7T317_DANRE	mmp9	6.7479	1.41081e-07
Q6DBR3	Q6DBR3_DANRE	adprh	6.6525	2.39773e-07
Q8JFT7	Q8JFT7_DANRE	kpna3	6.6204	5.78881e-07
A0A0R4ISA3	A0A0R4ISA3_DANRE	hsp90aa1.2	6.4334	1.23384e-07
E7F351	E7F351_DANRE	acsl2	6.2148	7.66372e-11
Q567V7	Q567V7_DANRE	gnl3	6.2002	2.06566e-07
Q5TZ27	Q5TZ27_DANRE	syt1a	5.9931	4.89665e-08
Q6NY24	Q6NY24_DANRE	plscr3b	5.8969	1.63684e-07
Q7T3D4	Q7T3D4_DANRE	hrpt2	5.8143	1.23481e-07
Q1LWI2	Q1LWI2_DANRE	glsa	5.6431	8.54351e-07
Q6P114	Q6P114_DANRE	stau1	5.4964	3.03076e-06
A0A0R4IUK3	A0A0R4IUK3_DANRE	dhrs7cb	5.492	2.79928e-07
F8W3W3	F8W3W3_DANRE	eif2b4	5.4472	1.70797e-05
A0A0R4INT5	A0A0R4INT5_DANRE	ctnnbl1	5.3196	0.000426213
F8W428	F8W428_DANRE	cul4b	5.0993	5.02893e-07
A0A0R4IHH9	A0A0R4IHH9_DANRE	aatf	4.6373	8.4425e-07
E7F569	E7F569_DANRE	si:ch211-153b23.5	1.8683	0.0175581
Q802V0	Q802V0_DANRE	ldb3b	1.5487	0.0336694
B8JJ35	B8JJ35_DANRE	si:dkey-167i21.2	1.4426	0.0196845
B3DGZ4	B3DGZ4_DANRE	cttn	1.2438	0.0345903
Q802Z9	Q802Z9_DANRE	serbp1	1.1559	0.0453958
Q5TZ66	SN25A_DANRE	Snap	1.1341	0.0150912
E9QIC1	E9QIC1_DANRE	cdc5l	1.1001	0.0186185
Q803F7	Q803F7_DANRE	rbm4l	1.0349	0.0311583
D6MUD5	D6MUD5_DANRE	col5a1	0.9327	0.0448611
Q6P0U7	Q6P0U7_DANRE	cstf2	0.9093	0.0325636
Q568R9	Q568R9_DANRE	sncga	0.9002	0.011707
Q6DBZ1	Q6DBZ1_DANRE	fkbp9	0.8776	0.0443629
F1RB09	F1RB09_DANRE	fn1b	0.8266	0.00872629
Q6P0B3	Q6P0B3_DANRE	scamp1	0.8185	0.0321695
Q6P6F0	Q6P6F0_DANRE	rps17	0.8089	0.0196407
A0A0R4IGH1	A0A0R4IGH1_DANRE	murca	0.7995	0.0119294
Q6TH22	DDI2_DANRE	ddi2	0.775	0.0297537
F1QB50	F1QB50_DANRE	tmpob	0.7622	0.0258464
B0S573	B0S573_DANRE	msi1	0.7604	0.00647816
Q1RLQ1	Q1RLQ1_DANRE	stmn1	0.7528	0.00657207
E7EZM9	E7EZM9_DANRE	myef2	0.6988	0.00957929
F1QE56	F1QE56_DANRE	frem3	0.6985	0.0160195
Q6PBJ9	Q6PBJ9_DANRE	rplp2	0.6971	0.0456684
Q6DI16	Q6DI16_DANRE	casq2	0.6766	0.0380319
F1R3T3	F1R3T3_DANRE	ddx1	0.6613	0.0207563
A0A0R4IS10	A0A0R4IS10_DANRE	hnrnpm	0.6541	0.00873712
Q7SXP0	S22BB_DANRE	sec22bb	0.6448	0.0192606
A0A0R4ILN7	A0A0R4ILN7_DANRE	flot2a	0.6273	0.0214302
Q9PW77	Q9PW77_DANRE	pbx4	0.6101	0.0496438
Q7ZW30	Q7ZW30_DANRE	rad21	0.5741	0.0137403
Q6NXC1	Q6NXC1_DANRE	rbm4.3	0.5683	0.0144212
Q6P038	Q6P038_DANRE	hmga2	0.5674	0.0381437
Q802U8	Q802U8_DANRE	h1fx	0.5478	0.0464005
G4XPM4	G4XPM4_DANRE	marcksa	0.5411	0.0192596
Q5PQY9	Q5PQY9_DANRE	murc	0.5267	0.0292369
E7F2K4	E7F2K4_DANRE	si:ch211-140m22.7	0.5109	0.022187
F1QWB4	F1QWB4_DANRE	hnrnpk	0.4919	0.022046
Q6NWH2	Q6NWH2_DANRE	marcksl1b	0.4554	0.0112019
Q6PBS9	Q6PBS9_DANRE	paip2b	0.4517	0.0194706
Q6NWK1	Q6NWK1_DANRE	capza1	0.4506	0.00263162
A0A0R4IU36	A0A0R4IU36_DANRE	alyref	0.4481	0.0101445
B0R1D0	B0R1D0_DANRE	psmc4	0.4409	0.022993
B3DI58	B3DI58_DANRE	ngs	0.4299	0.0240662
F1QEW4	F1QEW4_DANRE	flot1a	0.4278	0.0216558
A0A0R4IM03	A0A0R4IM03_DANRE	si:ch73-18b11.1	0.4256	0.0220586
Q503D3	Q503D3_DANRE	ptbp1	0.4223	0.0131053
E7EYG1	E7EYG1_DANRE	obscnb	0.4155	0.0263721
Q6NUU2	Q6NUU2_DANRE	sfpq	0.4146	0.00958307
Q9I9E8	Q9I9E8_DANRE	gabpa	0.4085	0.00941659
Q568R6	Q568R6_DANRE	c1qbp	0.4066	0.0217446
Q6P105	Q6P105_DANRE	elavl3	0.3943	0.00556408
A2RUY5	A2RUY5_DANRE	ubap2b	0.3926	0.000692652
Q1L8K3	Q1L8K3_DANRE	cdh2	0.3889	0.00269184
A0A0R4IZR5	A0A0R4IZR5_DANRE	stag2b	0.3869	0.000687588
X1WCS8	X1WCS8_DANRE	si:ch1073-55a19.2	0.386	0.0245449
Q800H6	Q800H6_DANRE	matr3l1.1	0.3822	0.0387783
Q6PBR5	Q6PBR5_DANRE	atp6v1g1	0.3657	0.0421749
E7F9M7	E7F9M7_DANRE	si:ch73-18b11.1	0.364	0.0431642
Q7ZTS8	Q7ZTS8_DANRE	elavl1	0.3639	0.0402109
Q6AXJ2	EI3HA_DANRE	eif3h	0.3568	0.00700545
Q6NUT6	Q6NUT6_DANRE	akap8l	0.3565	0.00666114
A0A0B4J1A6	A0A0B4J1A6_DANRE	igf2bp1	0.354	0.0272636
F1R0H8	F1R0H8_DANRE	dmd	0.3539	0.00989194
Q7ZTZ4	Q7ZTZ4_DANRE	fbl	0.3335	0.0150146
Q803N5	Q803N5_DANRE	tardbpl	0.328	0.0336141
Q6NZU8	Q6NZU8_DANRE	atad3b	0.3247	0.00672217
A0A0G2KSV9	A0A0G2KSV9_DANRE		0.3224	0.0275485
Q1LUT2	Q1LUT2_DANRE	top2b	0.3218	0.00571342
Q1LV08	Q1LV08_DANRE	nup93	0.3193	0.0453685
Q7ZUJ9	Q7ZUJ9_DANRE	hnrpab	0.2962	0.0201541
A2RRU8	A2RRU8_DANRE	klhl31	0.2906	0.049725
Q803P5	Q803P5_DANRE	nop58	0.2901	0.0236981
Q6GTE7	Q6GTE7_DANRE	ran	0.2886	0.00458076
F1Q9K1	F1Q9K1_DANRE	smarcc1a	0.2881	0.0152305
F1QY26	F1QY26_DANRE	arvcfb	0.2835	0.0132511
F1QL44	F1QL44_DANRE	flncb	0.2783	0.00403752
E7F3J2	E7F3J2_DANRE	hnrnpua	0.266	0.0200136
Q6NY78	Q6NY78_DANRE	eif2s2	0.2652	0.0494276
Q7ZV95	Q7ZV95_DANRE	gtf2f1	0.2586	0.0409485
A8DZA0	A8DZA0_DANRE	rbm25b	0.2562	0.000711404
Q7ZSY3	Q7ZSY3_DANRE	smarca4	0.2544	0.0140429
F1QJK2	F1QJK2_DANRE	sept8a	0.2531	0.0258288
F1R5W5	F1R5W5_DANRE	sfxn1	0.2493	0.00141105
A0A0R4IJ30	A0A0R4IJ30_DANRE	opa1	0.249	0.0220441
Q6PBW6	Q6PBW6_DANRE	cct2	0.2365	0.0442393
Q7ZV92	Q7ZV92_DANRE	prpf19	0.2294	0.0194141
F1R7J6	F1R7J6_DANRE	syne1a	0.22	0.0331247
F1QFW5	F1QFW5_DANRE	rpn2	0.2192	0.0186126
X1WD71	X1WD71_DANRE	ap2a1	0.2084	0.0466705
Q7ZV01	Q7ZV01_DANRE	zgc:56304	0.1867	0.0379919
Q08BA1	Q08BA1_DANRE	atp5a1	0.183	0.00346716
A0A0R4I9F5	A0A0R4I9F5_DANRE	ddost	0.1824	0.0479888
A8KC22	A8KC22_DANRE	hnrnpl	0.1822	0.032302
F1QB54	F1QB54_DANRE	pabpc1a	0.1812	0.00580082
A0AUR8	A0AUR8_DANRE	dars	0.174	0.0331885
F1QWV5	F1QWV5_DANRE	chd4a	0.1696	0.0417488
Q7SXA1	Q7SXA1_DANRE	rpl26	0.163	0.0225157
Q6DRI1	EI3EA_DANRE	int6	0.1524	0.028594
A0A0H2UKD2	A0A0H2UKD2_DANRE	celf2	0.1514	0.0183677
Q68EI6	Q68EI6_DANRE	cyc1	0.1498	0.0298132
F1QE65	F1QE65_DANRE	cyfip1	0.1422	0.0376964
Q6NUZ3	Q6NUZ3_DANRE	syncrip	0.1336	0.0341541
Q7ZV23	Q7ZV23_DANRE	nhp2l1	-0.0886	0.0186429
Q6PH25	Q6PH25_DANRE	vps28	-0.0914	0.0121293
Q6NWL6	Q6NWL6_DANRE	uchl5	-0.1358	0.0412836
Q90474	H90A1_DANRE	hsp90aa1	-0.1476	0.0479624
Q7ZU67	Q7ZU67_DANRE	eif4a1b	-0.168	0.0431602
Q1XIH8	Q1XIH8_DANRE	cpox	-0.1682	0.00562147
Q6NWK3	Q6NWK3_DANRE	ranbp1	-0.1761	0.0138509
Q6PC68	Q6PC68_DANRE	atp6v1ba	-0.1768	0.0461693
Q7ZUJ7	Q7ZUJ7_DANRE	idh3a	-0.1912	0.0113495
V5XKM7	V5XKM7_DANRE	nmt1a	-0.1966	0.00342694
Q6NYR4	Q6NYR4_DANRE	hspa8	-0.2026	0.0361947
A0A0R4IXW8	A0A0R4IXW8_DANRE	capzb	-0.2035	0.0195781
Q08CU3	Q08CU3_DANRE	nenf	-0.2042	0.0228515
Q6DI20	Q6DI20_DANRE	dpp3	-0.2043	0.0340211
B0S6R1	NCKP1_DANRE	nckap1	-0.2052	0.0299176
A8WFU6	A8WFU6_DANRE	serpinh1a	-0.2127	0.00195648
Q5NJJ1	Q5NJJ1_DANRE	matn4	-0.2219	0.00131675
Q6DRK5	Q6DRK5_DANRE	copa	-0.223	0.00574168
Q6P3G9	Q6P3G9_DANRE	txndc4	-0.2279	0.0456491
F1QFQ7	F1QFQ7_DANRE	acadsb	-0.2389	0.0137717
E7FG81	E7FG81_DANRE	col12a1b	-0.2393	0.0379406
B2GSV7	B2GSV7_DANRE	sec23a	-0.2422	0.0212749
Q568N9	Q568N9_DANRE	ppa1	-0.2452	0.00118909
A0A0R4ISX6	A0A0R4ISX6_DANRE	p4hb	-0.2474	0.0365794
A2BHD8	A2BHD8_DANRE	hexb	-0.2503	0.00777001
B8JLR1	B8JLR1_DANRE	pdcd6ip	-0.2554	0.031758
E7FBD3	E7FBD3_DANRE	apoba	-0.2595	0.00334533
Q6NXB9	Q6NXB9_DANRE	zgc:77086	-0.2654	0.0180612
A0A0R4IGN3	A0A0R4IGN3_DANRE	pdia3	-0.2681	0.025153
A8IYK2	A8IYK2_DANRE	plxna1	-0.2749	0.0252212
X1WH26	X1WH26_DANRE	flnbl	-0.2804	0.0247957
B0S5B9	B0S5B9_DANRE	sypa	-0.2881	0.0120997
Q7ZWF5	Q7ZWF5_DANRE	got2b	-0.2887	0.0322981
Q6DH98	Q6DH98_DANRE	cndp2	-0.2937	0.0365965
F1QII8	F1QII8_DANRE	eif3k	-0.2987	0.00731117
Q6P0H6	CSN4_DANRE	csn4	-0.2989	0.0211166
Q6P043	Q6P043_DANRE	aldoab	-0.3039	0.0164832
Q6PBX1	Q6PBX1_DANRE	pin1	-0.3104	0.0397657
F6NLI6	F6NLI6_DANRE	ppib	-0.3115	0.00802502
Q5U3E1	Q5U3E1_DANRE	rab11a	-0.3229	0.0289276
Q5XJ10	G3P_DANRE	gapdh	-0.3262	0.0442123
F1R454	F1R454_DANRE	ca2	-0.3288	0.0223017
Q66IC2	Q66IC2_DANRE	fkbp2	-0.3304	0.0281214
Q7SYE2	Q7SYE2_DANRE	actn4	-0.3349	0.0402528
Q6NZW3	Q6NZW3_DANRE	cfl2	-0.3366	0.00737624
Q501Y4	Q501Y4_DANRE	dbnl	-0.3396	0.0134026
Q6P003	Q6P003_DANRE	pgk1	-0.3427	0.0290149
Q802D5	Q802D5_DANRE	pfn2	-0.3567	0.037048
F1QF00	F1QF00_DANRE	pgm1	-0.3647	0.00634609
F1Q8W8	F1Q8W8_DANRE	calr	-0.3732	0.0458904
Q6NWF6	K2C8_DANRE	krt8	-0.3806	0.0175413
F1R9P5	F1R9P5_DANRE	flna	-0.3824	0.0231253
F1QF15	F1QF15_DANRE	actr2a	-0.3996	0.00693441
Q9PVF7	Q9PVF7_DANRE	jup	-0.4018	0.0274175
F1Q7G9	F1Q7G9_DANRE	prss16	-0.4021	0.0203227
A3KP44	A3KP44_DANRE	prdx4	-0.4092	0.0142987
Q1L907	Q1L907_DANRE	tfa	-0.4105	0.0442361
F1QI59	F1QI59_DANRE	ppp1cb	-0.4163	0.0224389
E7FBD5	E7FBD5_DANRE	iqgap1	-0.426	0.0460776
B0R137	B0R137_DANRE	sult1st1	-0.4268	0.0427828
Q7ZSY2	Q7ZSY2_DANRE	mdh1b	-0.4401	0.00405766
Q6TNR5	Q6TNR5_DANRE	ppia	-0.4447	0.0145277
F1QAU9	F1QAU9_DANRE	wu:fi04e12	-0.4485	0.0185046
Q8UVG7	Q8UVG7_DANRE	fabp3	-0.4527	0.0237167
Q6PHJ8	Q6PHJ8_DANRE	myl12.1	-0.4555	0.0489401
Q6PBH4	Q6PBH4_DANRE	dynll2	-0.4588	0.0294049
A2BIR5	A2BIR5_DANRE	ube2l3b	-0.4652	0.0448573
E7F0E2	E7F0E2_DANRE	gnpda2	-0.4701	0.0190679
Q6NSN6	Q6NSN6_DANRE	ppp1ca	-0.4748	0.00286808
A0A0R4IGG3	A0A0R4IGG3_DANRE	tpi1b	-0.4762	0.0260115
Q8QGE6	Q8QGE6_DANRE	pcbd1	-0.4853	0.0213196
Q7ZTS2	Q7ZTS2_DANRE	cldni	-0.4863	0.0403621
Q7T3G4	Q7T3G4_DANRE	pgam2	-0.4891	0.0248214
Q6IQT1	Q6IQT1_DANRE	ywhaz	-0.4929	0.00419008
Q6IQL4	Q6IQL4_DANRE	ddt	-0.4942	0.0198966
Q503V2	Q503V2_DANRE	apoea	-0.4969	0.0135771
Q6PUQ3	Q6PUQ3_DANRE	actr3	-0.4982	0.0280272
Q568L9	Q568L9_DANRE	alad	-0.5019	0.0291664
Q6DHU3	Q6DHU3_DANRE	krt97	-0.5149	0.0176957
Q7SYH6	Q7SYH6_DANRE	pah	-0.5249	0.028385
Q6NZZ2	Q6NZZ2_DANRE	nutf2	-0.5311	0.00284939
Q1LUT0	Q1LUT0_DANRE	nutf2	-0.5311	0.0310479
Q5U3M8	Q5U3M8_DANRE	gsto2	-0.5347	0.0448321
Q9DDU5	Q9DDU5_DANRE	gstp1	-0.5404	0.00889781
Q6PBJ8	Q6PBJ8_DANRE	fkbp1aa	-0.5405	0.0130531
Q7ZVW2	Q7ZVW2_DANRE	fkbp4	-0.5483	0.0453318
Q6TNR8	Q6TNR8_DANRE	pgd	-0.5501	0.00180943
Q7T365	Q7T365_DANRE	sri	-0.5539	0.0238879
Q6NX98	Q6NX98_DANRE	st13	-0.5548	0.0300485
Q5TZ29	Q5TZ29_DANRE	apobb.1	-0.582	0.0007417
A0A0R4IND9	A0A0R4IND9_DANRE	eppk1	-0.6021	0.0398178
E7FEZ9	E7FEZ9_DANRE	atox1	-0.6065	0.0351765
B8JHU4	B8JHU4_DANRE	actn1	-0.6082	0.0027766
Q7T1B0	Q7T1B0_DANRE	hbbe2	-0.6372	0.0494421
B0BLX4	B0BLX4_DANRE	zgc:175088	-0.644	0.0401076
F1R889	F1R889_DANRE	myh9a	-0.6449	0.0189267
Q7ZUD3	Q7ZUD3_DANRE	gmfb	-0.6579	0.0381846
Q504F5	Q504F5_DANRE	capn2b	-0.6591	0.00177944
O42363	APOA1_DANRE	apoa1	-0.6681	0.00464318
A0A0R4IFK0	A0A0R4IFK0_DANRE	capn2a	-0.6704	0.00222516
Q5RLN6	Q5RLN6_DANRE	itgav	-0.6938	0.00727289
Q56A54	Q56A54_DANRE	rpe65b	-0.7005	0.0322109
Q803U3	Q803U3_DANRE	pitpna	-0.7118	0.00781066
Q567W2	Q567W2_DANRE	zgc:110712	-0.7146	0.0286668
E7FDY7	E7FDY7_DANRE	g6pd	-0.7225	0.0113441
F1QU55	F1QU55_DANRE	bhmt	-0.7347	0.00451295
Q6PFT7	Q6PFT7_DANRE	cotl1	-0.7376	0.00384337
Q6DG44	Q6DG44_DANRE	capn9	-0.744	0.000207685
Q92051	CAHZ_DANRE	cahz	-0.7464	0.00781498
A0A0R4IML0	A0A0R4IML0_DANRE	capgb	-0.7524	0.0399936
F1R5A5	F1R5A5_DANRE	krt5	-0.7642	0.0497322
F6P9S6	F6P9S6_DANRE	si:ch211-243g18.2	-0.7679	0.0266325
Q5BLF6	Q5BLF6_DANRE	hbbe3	-0.7728	0.00109975
B8JKW4	B8JKW4_DANRE	c3a.1	-0.7774	0.0027058
A0A0R4IKF0	A0A0R4IKF0_DANRE	apoa1b	-0.7832	0.047372
E9QET4	E9QET4_DANRE	tjp1	-0.7993	0.0199729
Q7ZUZ4	Q7ZUZ4_DANRE	pdcd5	-0.8227	0.0146325
A0A0R4IB94	A0A0R4IB94_DANRE	pls3	-0.8291	0.00961148
Q1JPT2	Q1JPT2_DANRE	pkp3	-0.8722	0.0423783
O93548	O93548_DANRE	bE1	-0.8797	0.0292004
F1Q8B0	F1Q8B0_DANRE	agr1	-0.8971	0.0075088
A1L222	A1L222_DANRE	krt92	-0.9145	0.0407081
Q7ZW73	Q7ZW73_DANRE	aldob	-0.9211	0.0139501
Q6DHB6	Q6DHB6_DANRE	krt17	-0.9631	0.00056777
A0A0R4IV49	A0A0R4IV49_DANRE	cyt1l	-0.9768	0.0127491
A0A0R4ID71	A0A0R4ID71_DANRE		-0.986	0.00717039
A0A140LFT8	A0A140LFT8_DANRE	si:dkey-9l20.3	-0.9861	0.0112506
Q7ZT21	Q7ZT21_DANRE	hbae1	-1.0183	0.00766725
Q6NY60	Q6NY60_DANRE	krt4	-1.0215	0.00455603
E9QDY3	E9QDY3_DANRE	cyt1	-1.0229	0.00180086
B3DFP9	B3DFP9_DANRE	apoa2	-1.0272	0.0177497
B8JL43	B8JL43_DANRE	tfa	-1.035	0.0020806
Q6DC41	Q6DC41_DANRE	zgc:100864	-1.051	0.0175248
Q7ZWD8	Q7ZWD8_DANRE	cfl1	-1.061	0.0249532
Q1LVD7	Q1LVD7_DANRE	efhd2	-1.08	0.0020854
X1WFZ2	X1WFZ2_DANRE	capns1b	-1.0997	0.0401439
Q1LXJ9	Q1LXJ9_DANRE	krtt1c19e	-1.1745	0.000537471
Q9PUB5	Q9PUB5_DANRE	ckii	-1.1843	0.000302834
Q6NY70	Q6NY70_DANRE	epcam	-1.1947	0.00804768
B8QSI4	B8QSI4_DANRE	a2ml	-1.1958	0.00232474
Q7ZVA4	Q7ZVA4_DANRE	s100a10b	-1.2193	0.01852
Q5CZR5	NATTL_DANRE	zgc:113413	-1.222	0.00388868
E7F0A1	E7F0A1_DANRE	pfn1	-1.2269	0.00771219
Q804H0	Q804H0_DANRE	anxa1c	-1.2457	0.0118698
Q804H2	Q804H2_DANRE	anxa1a	-1.2586	0.00952449
F1RBG8	F1RBG8_DANRE	cst14b.1	-1.2853	0.0205164
Q7ZYZ4	Q7ZYZ4_DANRE	hbae3	-1.314	0.0128602
Q1LYC9	Q1LYC9_DANRE	capns1a	-1.3557	0.0253616
Q9PT95	Q9PT95_DANRE	rbp4	-1.4033	0.000247403
A3FKT8	A3FKT8_DANRE	icn2	-1.4418	0.0110667
Q6PEH5	UB2V2_DANRE	ube2v2	-1.454	0.0153553
A0A0R4IVU8	A0A0R4IVU8_DANRE	im:7150988	-1.4991	0.0188574
Q502P5	Q502P5_DANRE	serpina1	-1.5365	0.0163542
Q9PTF3	Q9PTF3_DANRE	nme3	-1.5519	0.0440176
Q1MTC6	Q1MTC6_DANRE	vtg7	-1.5619	0.03609
Q9DFT9	Q9DFT9_DANRE	vtg3	-1.5646	0.0366307
Q6DBU4	Q6DBU4_DANRE	zgc:92380	-1.5734	0.00732125
E9QFD8	E9QFD8_DANRE	vtg4	-1.5874	0.0420924
Q1MTC4	Q1MTC4_DANRE	vtg2	-1.6229	0.0301099
A0A097	A0A097_DANRE	si:dkey-152p16.6	-1.6846	0.0181438
F1QHH9	F1QHH9_DANRE	vtg5	-1.6884	0.0148401
Q90YN8	Q90YN8_DANRE	vtg1	-1.736	0.0368549
Q1LWN2	Q1LWN2_DANRE	vtg1	-1.7807	0.00973896
F1Q7L0	F1Q7L0_DANRE	vtg4	-1.9437	0.0309937
Q75NR9	Q75NR9_DANRE	he1	-3.7406	0.0484893
Q9I9B5	Q9I9B5_DANRE	pbx3b	-5.2303	2.39601e-06
B0S6B1	B0S6B1_DANRE	cwc22	-5.4177	0.00119051
Q4U0S1	Q4U0S1_DANRE	itgb4	-5.6804	7.20176e-05
E7EZJ2	E7EZJ2_DANRE	zmp:0000000846	-6.2928	1.07932e-06
Q58P23	Q58P23_DANRE	atp5a1	-6.5062	1.99628e-06
B0JZL8	B0JZL8_DANRE	homer2	-6.6313	8.28656e-10
Q6DBX3	Q6DBX3_DANRE	cnrip1a	-6.6399	8.76429e-07
Q4VBV3	Q4VBV3_DANRE	pycard	-6.6469	3.44474e-08
Q3B7G2	Q3B7G2_DANRE	zgc:123103	-7.0226	0.00014998
Q7ZWD3	Q7ZWD3_DANRE	eif2s1a	-7.1539	3.30913e-05
Q6PC06	Q6PC06_DANRE	ahcyl2	-7.2582	6.34044e-06
Q66I80	Q66I80_DANRE	fabp11	-7.4805	1.52708e-08
B0S672	B0S672_DANRE	ccl33.2	-9.2765	3.22954e-08

## Sheet: Metacore_24hpi
Protein ID	Entry name	Gene	Fold Change	TTEST
E7FCX7	E7FCX7_DANRE	cyt1l	-11.8837	1.9887e-05
Q7ZVC6	Q7ZVC6_DANRE	hmgb1	-9.5196	1.34585e-09
A6XCT1	A6XCT1_DANRE	ndrg4	-6.5294	2.17183e-08
A0A0R4IUR9	A0A0R4IUR9_DANRE	nap1l4b	-6.4762	1.32128e-07
Q6P111	Q6P111_DANRE	lsm14a	-6.2526	2.96992e-07
Q4U0S1	Q4U0S1_DANRE	itgb4	-6.1771	8.74172e-06
A0A0R4IXF3	A0A0R4IXF3_DANRE	cyt1l	-4.1864	0.00196974
A8KBV7	A8KBV7_DANRE	zgc:136930	-3.0537	0.0477022
Q1RLV1	Q1RLV1_DANRE	si:dkey-183i3.5	-3.0151	0.0175606
Q1LXJ1	Q1LXJ1_DANRE	krt17	-1.6845	0.000994294
Q8JHJ1	RL35_DANRE	rpl35	-1.622	0.0126007
Q1LXJ9	Q1LXJ9_DANRE	krtt1c19e	-1.5274	0.000340822
Q5NJL3	Q5NJL3_DANRE	matn3a	-1.5078	0.00898227
B8QSI4	B8QSI4_DANRE	a2ml	-1.4933	0.0362147
A0A0R4IKF0	A0A0R4IKF0_DANRE	apoa1b	-1.4607	0.0321102
Q9PUB5	Q9PUB5_DANRE	krt5	-1.3539	0.000310688
A0A0R4IV49	A0A0R4IV49_DANRE	cyt1l	-1.2886	9.40073e-05
Q7T1B0	Q7T1B0_DANRE	hbbe2	-1.279	0.0199028
Q6NY60	Q6NY60_DANRE	krt4	-1.2381	3.20978e-06
Q7T356	143BB_DANRE	ywhab	-1.2369	0.0030223
E9QDY3	E9QDY3_DANRE	cyt1	-1.2207	0.0133037
A0A0R4IRM1	A0A0R4IRM1_DANRE	kif5bb	-1.1978	0.0205822
A0A0N4SUF2	A0A0N4SUF2_DANRE	cki	-1.0975	0.00204029
Q9PWD8	Q9PWD8_DANRE	cyt1	-1.093	0.00815232
Q567W2	Q567W2_DANRE	zgc:110712	-1.091	0.0434604
E9QFS3	E9QFS3_DANRE	macf1a	-1.077	0.00656606
Q802Z0	Q802Z0_DANRE	ythdf1	-1.0609	0.00252042
O93548	O93548_DANRE	bE1	-1.0403	0.0349579
Q804H1	Q804H1_DANRE	anxa1b	-1.0381	0.0499982
E7F0A1	E7F0A1_DANRE	pfn1	-1.0005	0.0490408
Q7ZWD8	Q7ZWD8_DANRE	cfl1	-0.9474	0.0123454
A0A0R4IIF8	A0A0R4IIF8_DANRE	lect1	-0.9352	0.0460721
Q6PE34	Q6PE34_DANRE	zgc:65894	-0.9267	0.0256041
A0A0R4IND9	A0A0R4IND9_DANRE	eppk1	-0.9156	0.00380798
Q5BLF6	Q5BLF6_DANRE	hbbe3	-0.9067	0.0120508
F1Q771	F1Q771_DANRE	znf346	-0.8447	0.00423955
Q6IQX1	Q6IQX1_DANRE	myhz2	-0.8124	0.00662573
B8A561	B8A561_DANRE	myhz1.2	-0.8095	0.00639798
Q7ZW73	Q7ZW73_DANRE	aldob	-0.8021	0.0319203
Q5TZ29	Q5TZ29_DANRE	apobb.1	-0.7988	0.00311227
Q6DHB6	Q6DHB6_DANRE	krt17	-0.7659	0.00195117
A9JRX1	A9JRX1_DANRE	and2	-0.7646	0.00085948
Q7ZV39	Q7ZV39_DANRE	zgc:56235	-0.7599	0.00194983
Q503V2	Q503V2_DANRE	apoea	-0.7578	0.00971215
Q5NJJ1	Q5NJJ1_DANRE	matn4	-0.7335	0.0322064
Q5RLN6	Q5RLN6_DANRE	itgav	-0.7289	6.74472e-06
Q6ZM23	Q6ZM23_DANRE	cox6c	-0.7212	0.0461891
Q6NW47	Q6NW47_DANRE	zgc:85975	-0.7035	0.0212091
Q6DHU3	Q6DHU3_DANRE	krt97	-0.7016	0.00243404
A0A140LFT8	A0A140LFT8_DANRE	si:dkey-9l20.3	-0.6951	0.00890678
Q5RGV0	Q5RGV0_DANRE	impdh1b	-0.6934	0.00239833
Q7ZUJ3	Q7ZUJ3_DANRE	mpc2	-0.6856	0.0164444
Q802G1	Q802G1_DANRE	gpx4b	-0.6793	0.0100999
O42363	APOA1_DANRE	apoa1	-0.6789	0.0107417
Q6DC49	Q6DC49_DANRE	tuba8l3	-0.6593	0.0280464
Q7ZUI0	Q7ZUI0_DANRE	rpl5a	-0.6491	0.0432264
F1RAM4	F1RAM4_DANRE	zgc:110339	-0.6434	0.0328027
Q9W6H5	UBC9A_DANRE	ube2i	-0.6344	0.00818545
F1QQN9	F1QQN9_DANRE	sept2	-0.633	0.00190943
F1R4W2	F1R4W2_DANRE	lgals3	-0.6242	0.0439654
Q9DGR6	Q9DGR6_DANRE	mapk3	-0.6105	0.000805991
Q6PFS4	Q6PFS4_DANRE	immt	-0.6096	0.0254405
O42364	APOEB_DANRE	apoe	-0.6081	0.0379597
E7F354	E7F354_DANRE	ywhag2	-0.602	0.0379229
A0A0R4IYQ3	A0A0R4IYQ3_DANRE	vcla	-0.5931	0.00044677
Q9PVF7	Q9PVF7_DANRE	jup	-0.5799	0.0284706
Q6PEI5	Q6PEI5_DANRE	twf1	-0.5786	0.0296948
Q2MJQ8	Q2MJQ8_DANRE	smyd1b	-0.5719	0.00804524
H0WES8	H0WES8_DANRE	si:dkeyp-80c12.10	-0.565	0.00459933
Q7ZUX8	Q7ZUX8_DANRE	dynlrb1	-0.5542	0.0201592
Q49HM7	Q49HM7_DANRE	arr3a	-0.5513	0.025156
A2CE51	A2CE51_DANRE	eef2l2	-0.5487	0.015923
Q58EH1	Q58EH1_DANRE	inab	-0.5457	0.000653306
Q7SZR6	Q7SZR6_DANRE	ewsr1a	-0.5448	0.0448303
E7FG81	E7FG81_DANRE	col12a1b	-0.5411	0.00838572
Q6A3P5	Q6A3P5_DANRE	ndrg1	-0.5274	0.0110636
E9QEE8	E9QEE8_DANRE	gb:co360592	-0.527	0.048297
Q7T368	Q7T368_DANRE	pdhb	-0.5201	0.000313429
Q6P2B0	Q6P2B0_DANRE	vapb	-0.5147	0.0278055
I3ISH4	I3ISH4_DANRE	lypla2	-0.5113	0.00366237
Q6DHL6	Q6DHL6_DANRE	rps6	-0.5073	0.0233028
B2GPT2	B2GPT2_DANRE	eif3m	-0.5061	0.0137096
F1R300	F1R300_DANRE	snrpa1	0.5001	0.0137424
Q6P3L9	Q6P3L9_DANRE	glud1b	0.5044	0.0077412
E7F3I8	E7F3I8_DANRE	dhx15	0.5103	0.0402465
Q7T334	Q7T334_DANRE	mdh2	0.5152	0.000991092
Q1LVE8	SF3B3_DANRE	sf3b3	0.5195	0.021722
Q6PFU1	Q6PFU1_DANRE	cd81	0.5262	0.0324757
Q1LWH1	Q1LWH1_DANRE	cd81	0.5262	0.00885974
Q6PC53	Q6PC53_DANRE	ppial	0.5305	0.0268374
B0UYD6	B0UYD6_DANRE	qars	0.5367	0.000436454
Q5BJA1	Q5BJA1_DANRE	zgc:114188	0.5416	0.00583246
A0A0R4IXL0	A0A0R4IXL0_DANRE	polr2b	0.554	0.00190745
Q6P5M2	WDR61_DANRE	wdr61	0.5551	0.0290004
X1WE86	X1WE86_DANRE	flii	0.563	0.0455638
Q6DG13	Q6DG13_DANRE	anxa6	0.5658	0.023865
Q5CZQ1	Q5CZQ1_DANRE	ywhae2	0.5658	0.0332721
A7E2K5	A7E2K5_DANRE	crybb1l2	0.567	0.0381916
Q6TGT9	Q6TGT9_DANRE	sfrs5	0.5716	0.0203638
Q66IB6	Q66IB6_DANRE	hmgb2	0.5756	0.00564541
Q803X6	Q803X6_DANRE	safb	0.5762	0.0110016
X1WFI9	X1WFI9_DANRE	hmgb1b	0.5836	0.00396407
Q6TNS5	Q6TNS5_DANRE	MLC3SM	0.5838	0.0134109
Q90Y03	Q90Y03_DANRE	aldh1a2	0.589	0.00756576
A0A0H2UKQ7	A0A0H2UKQ7_DANRE	pycr1b	0.5923	0.0239086
A3KPI6	A3KPI6_DANRE	si:ch211-288g17.3	0.5957	0.000819299
Q7ZUT3	Q7ZUT3_DANRE	dkc1	0.5994	0.00284609
Q6PC01	Q6PC01_DANRE	fau	0.6053	0.0240257
Q803G3	Q803G3_DANRE	ppp2cb	0.6105	0.00151496
Q6DBQ6	Q6DBQ6_DANRE	caprin1a	0.614	0.0308101
A7YT47	A7YT47_DANRE	hadha	0.6189	0.0266228
Q6P105	Q6P105_DANRE	elavl3	0.6195	0.00385864
Q6DHS3	Q6DHS3_DANRE	rpl15	0.6273	0.000357192
Q5EI67	Q5EI67_DANRE	cad	0.6329	0.0331292
Q6NUT5	Q6NUT5_DANRE	hnrpul1	0.6354	0.0349004
X1WH50	X1WH50_DANRE	si:ch211-137a8.4	0.6355	0.0404377
A0A0R4IGN3	A0A0R4IGN3_DANRE	pdia3	0.6401	0.00176541
A0A0R4IBQ0	A0A0R4IBQ0_DANRE	ctsd	0.6418	0.00639294
E7F8M1	E7F8M1_DANRE	crybb1l1	0.6549	0.0409537
Q6PC69	RL10A_DANRE	rpl10a	0.6553	0.0160361
Q9I8V0	PRV2_DANRE	pvalb	0.6682	0.0362817
Q6DEM2	Q6DEM2_DANRE	crk	0.6712	0.00860756
A0A0R4IMA8	A0A0R4IMA8_DANRE	polr2a	0.673	0.0070948
A0A0R4IU36	A0A0R4IU36_DANRE	alyref	0.6838	0.0119779
Q6P022	Q6P022_DANRE	u2af2b	0.6888	0.000773269
E7FE20	E7FE20_DANRE	tnnt2d	0.6921	0.00852135
Q6IQE4	Q6IQE4_DANRE	tnni2	0.6928	0.0043734
U3JB26	U3JB26_DANRE	srsf2a	0.6997	0.00142477
A0A0R4IA30	A0A0R4IA30_DANRE	eef1da	0.7034	0.000554757
Q6PBV6	NHP2_DANRE	nola2	0.7054	0.00193377
Q568H8	Q568H8_DANRE	polr2h	0.7085	0.0417795
E7F071	E7F071_DANRE		0.7181	0.00341019
A8E5I2	A8E5I2_DANRE	zgc:77517	0.7191	0.00634714
Q7ZUM0	Q7ZUM0_DANRE	ywhaqa	0.7196	0.0414816
Q7SXN2	Q7SXN2_DANRE	hnrpdl	0.7246	0.00411813
A0A140LG01	A0A140LG01_DANRE	myg1	0.7282	0.00234352
A0A0A0VG08	A0A0A0VG08_DANRE	COX2	0.7315	0.0339461
E7EZ02	E7EZ02_DANRE	lsm8	0.7571	0.0179448
A1A5X7	A1A5X7_DANRE	taf15	0.7605	0.00499694
E7FCU0	E7FCU0_DANRE	npm1a	0.7741	0.00590409
Q7ZTT1	Q7ZTT1_DANRE	cat	0.7852	0.0460966
Q6NX89	Q6NX89_DANRE	eif5a	0.8029	0.0460827
E9QIR9	E9QIR9_DANRE	rpl10	0.8034	0.00180573
A8KC60	A8KC60_DANRE	tars	0.8134	0.0366397
B8JM34	B8JM34_DANRE	atp5j	0.817	0.0340116
Q7ZTH8	Q7ZTH8_DANRE	acadm	0.82	0.00478399
B8A4T6	B8A4T6_DANRE	col9a1b	0.8205	0.0409292
Q6NWH2	Q6NWH2_DANRE	marcksl1b	0.8246	0.00043171
A9JRE2	MTNA_DANRE	mri1	0.8272	0.0128363
Q5I0F6	Q5I0F6_DANRE	prkar1a	0.8326	0.0391678
A7MCL7	A7MCL7_DANRE	cst14a.2	0.8496	0.00795447
B8JJ35	B8JJ35_DANRE	si:dkey-167i21.2	0.8507	0.0175296
Q6DG54	Q6DG54_DANRE	pkmb	0.8527	0.00402751
A0A0R4IIZ7	A0A0R4IIZ7_DANRE	hnrnpabb	0.854	0.000752015
Q08C78	Q08C78_DANRE	btf3	0.8578	0.000920793
Q7ZWA3	RBMX_DANRE	rbmx	0.8659	0.00353462
Q9PTP1	PCNA_DANRE	pcna	0.8678	0.0432169
Q7ZVB5	Q7ZVB5_DANRE	snrpd3l	0.8765	0.000161087
Q2PBM9	Q2PBM9_DANRE	col18a1	0.8809	0.000606152
Q9DEG7	Q9DEG7_DANRE	ctbp1	0.8826	0.00189058
B5DDL4	B5DDL4_DANRE	bud31	0.8924	0.0282765
Q6IQP5	Q6IQP5_DANRE	eno1	0.8947	0.0185619
Q8UVG7	Q8UVG7_DANRE	fabp3	0.8982	0.0163282
E7EYQ0	E7EYQ0_DANRE	serbp1b	0.8982	0.00681447
Q6NYR4	Q6NYR4_DANRE	hspa8	0.8991	0.00154761
B2GQ13	B2GQ13_DANRE	sdha	0.9006	0.0116682
A0A0R4IQN8	A0A0R4IQN8_DANRE	naca	0.9052	0.0029426
R4GE02	R4GE02_DANRE	si:ch211-113a14.11	0.9078	0.0110122
Q5XJS8	Q5XJS8_DANRE	hsd17b10	0.9104	0.0227769
B0V0X1	B0V0X1_DANRE	pccb	0.9128	0.0045835
Q5D018	RBM8A_DANRE	rbm8a	0.9143	0.00691819
Q7ZSY2	Q7ZSY2_DANRE	mdh1b	0.9203	0.0269391
Q568H1	Q568H1_DANRE	gng2	0.9207	0.00402379
Q802Z9	Q802Z9_DANRE	serbp1	0.9395	0.00237555
Q4V9J6	Q4V9J6_DANRE	hnrpkl	0.9414	0.0137665
Q6PBY8	Q6PBY8_DANRE	skp1a	0.9464	0.000597104
Q6P026	BAF_DANRE	banf1	0.9513	0.00369333
Q7T2C8	Q7T2C8_DANRE	txnrd1	0.9793	0.0032602
A0A140LG11	A0A140LG11_DANRE	si:dkey-56m19.5	0.9904	0.000126148
E9QI07	E9QI07_DANRE	clta	1.0022	0.0175131
Q6PBJ9	Q6PBJ9_DANRE	rplp2	1.0039	0.001732
B0R026	B0R026_DANRE	prmt5	1.0045	0.0069383
Q7T2C6	Q7T2C6_DANRE	rab7	1.0051	0.0441225
B3DIZ3	B3DIZ3_DANRE	zgc:171967	1.0102	0.0106015
Q6TNR8	Q6TNR8_DANRE	pgd	1.0258	0.0150844
Q6YI49	Q6YI49_DANRE	uchl1	1.0546	0.000702703
Q1RLQ1	Q1RLQ1_DANRE	stmn1	1.0553	0.010938
F1Q5H4	F1Q5H4_DANRE	gale	1.0623	0.000814137
Q6P003	Q6P003_DANRE	pgk1	1.0628	0.000389374
F1QIP3	F1QIP3_DANRE	ipo4	1.0671	0.0100607
E7F2K4	E7F2K4_DANRE	si:ch211-140m22.7	1.0674	0.00487207
A3KP44	A3KP44_DANRE	prdx4	1.0799	0.00984803
Q567V5	Q567V5_DANRE	snrpd2	1.088	0.00211319
A7E2L4	A7E2L4_DANRE	gnb2l1	1.0926	0.00015282
Q6PUS4	Q6PUS4_DANRE	pygb	1.0931	0.0177675
Q8QGE6	Q8QGE6_DANRE	pcbd1	1.0949	0.0302083
Q802Z2	Q802Z2_DANRE	prkcsh	1.0978	0.0143317
A0A0R4IV67	A0A0R4IV67_DANRE	agla	1.1156	0.0174546
B8JL43	B8JL43_DANRE	tfa	1.1183	0.0474545
Q6P3L3	Q6P3L3_DANRE	hspa5	1.1253	0.00113039
Q6PBK6	Q6PBK6_DANRE	ndufab1	1.1261	0.0483416
Q9PTF3	Q9PTF3_DANRE	nme3	1.128	0.0295125
Q568Q7	Q568Q7_DANRE	stmn1b	1.1318	0.0337544
Q7ZVT2	Q7ZVT2_DANRE	pkma	1.1343	0.000313213
A7E2K4	A7E2K4_DANRE	rplp2l	1.1462	0.0103335
Q6PHE4	Q6PHE4_DANRE	zgc:77517	1.1511	0.0162117
Q6P0G6	Q6P0G6_DANRE	myl1	1.1598	0.00118846
Q804G6	Q804G6_DANRE	anxa5	1.1799	0.00562211
Q804W0	Q804W0_DANRE	pvalb1	1.1808	0.0185927
Q90ZM2	S61A1_DANRE	sec61a	1.1832	0.00334291
Q5XJP4	Q5XJP4_DANRE	ech1	1.1842	0.000327438
B0S7W4	B0S7W4_DANRE	aldh9a1a.1	1.1893	0.000769767
Q5PRB9	Q5PRB9_DANRE	ptgr1	1.2028	0.00516514
F5HN07	F5HN07_DANRE	s100a1	1.2065	0.00118262
A8BBB9	A8BBB9_DANRE	epyc	1.216	0.0496709
Z4YIA7	Z4YIA7_DANRE	calua	1.2242	0.0155438
Q7ZUQ9	Q7ZUQ9_DANRE	cirbp	1.2277	0.00023648
Q7T2J4	Q7T2J4_DANRE	adh8b	1.2282	0.0194422
Q7ZUJ9	Q7ZUJ9_DANRE	hnrpab	1.2411	0.000297343
Q5SPK6	Q5SPK6_DANRE	tpma	1.2451	0.000579745
B2GTW6	B2GTW6_DANRE	cs	1.2609	0.000281937
Q503H2	Q503H2_DANRE	gdi1	1.2759	0.000587341
Q568R6	Q568R6_DANRE	c1qbp	1.2792	0.000934657
Q566W6	Q566W6_DANRE	cirbpa	1.2823	0.000341926
Q7SYK7	Q7SYK7_DANRE	got2	1.2845	0.00580031
Q6P6Y0	Q6P6Y0_DANRE	taldo1	1.2873	0.00120622
Q8AY63	Q8AY63_DANRE	ckbb	1.2882	0.00201363
Q7ZU03	Q7ZU03_DANRE	ybx1	1.2946	1.87702e-06
F1Q5K3	F1Q5K3_DANRE	sardh	1.2975	0.000386922
Q4VBU7	Q4VBU7_DANRE	cox5aa	1.3029	0.00300365
Q9I8U8	Q9I8U8_DANRE	tnnc2	1.3102	0.000329705
B3DHH0	B3DHH0_DANRE	cast	1.3165	0.0134826
F1R1J3	F1R1J3_DANRE	zgc:86599	1.317	0.00279484
Q15I85	Q15I85_DANRE	crygEM2-4	1.3186	0.0136626
Q7ZU46	Q7ZU46_DANRE	hspa4l	1.3227	0.000204765
F1R3J9	F1R3J9_DANRE	prmt1	1.3255	0.00212387
Q6P0K4	Q6P0K4_DANRE	nans	1.3552	0.000953567
Q9PVK4	LDHBA_DANRE	ldhb	1.3821	1.24858e-05
Q6AZB2	Q6AZB2_DANRE	oxct1a	1.4223	8.4475e-05
A4QPA0	A4QPA0_DANRE	me3	1.4224	0.00379281
Q9PVK5	LDHA_DANRE	ldha	1.454	0.000623313
Q803I7	Q803I7_DANRE	psat1	1.4854	0.000127631
Q7ZWJ6	Q7ZWJ6_DANRE	nipsnap3a	1.4866	9.35806e-05
I3ISQ1	I3ISQ1_DANRE	tpm3	1.5165	2.62563e-05
F1R184	F1R184_DANRE	txndc5	1.5168	1.44498e-06
Q7ZUY0	Q7ZUY0_DANRE	seta	1.5177	0.000230101
Q7T306	Q7T306_DANRE	ckmb	1.5224	0.000292133
F2Z4T4	F2Z4T4_DANRE	akap12b	1.527	0.012002
Q6P038	Q6P038_DANRE	hmga2	1.5413	0.00577626
Q6PHG3	Q6PHG3_DANRE	anxa13	1.553	0.00122935
Q801E6	Q801E6_DANRE	mdhA	1.5544	0.000716109
Q6IMW7	Q6IMW7_DANRE	pvalb4	1.5677	0.0100674
Q6NUW5	AN32E_DANRE	anp32e	1.5713	0.000363558
Q6NYR0	Q6NYR0_DANRE	shmt1	1.5848	0.00430751
Q08CQ9	Q08CQ9_DANRE	ncl	1.6067	1.64896e-06
A8WG85	A8WG85_DANRE	ckmt2	1.632	0.01204
Q6PHI8	Q6PHI8_DANRE	tkt	1.6411	4.59029e-05
Q5TYZ7	Q5TYZ7_DANRE	si:ch211-51e12.7	1.6464	0.0322308
Q803M1	Q803M1_DANRE	tpm3	1.657	5.83157e-05
Q90X19	Q90X19_DANRE	ckm	1.6681	6.15512e-05
A0A0R4IWP3	A0A0R4IWP3_DANRE	psmb2	1.6717	0.00102476
Q6IQR6	Q6IQR6_DANRE	rcn3	1.6851	0.000337745
B8JKY9	B8JKY9_DANRE	snrpd1	1.7008	0.00206659
A5PN55	A5PN55_DANRE	me2	1.7075	0.000112248
F1RCB6	F1RCB6_DANRE	zgc:86725	1.735	0.0369125
Q6IQ64	Q6IQ64_DANRE	tnnc1b	1.7548	0.00192997
Q7T3F0	Q7T3F0_DANRE	tpm4	1.7745	0.000230713
Q7SXL4	Q7SXL4_DANRE	nme2b.2	1.7778	0.00212247
Q6TH14	Q6TH14_DANRE	eno3	1.8011	3.82473e-05
Q7ZVQ3	Q7ZVQ3_DANRE	wdr1	1.8218	0.00160104
Q7ZUM5	Q7ZUM5_DANRE	hspa4	1.845	0.000244756
Q9IAD3	Q9IAD3_DANRE	nme2	1.8509	0.000146038
I1XUS8	I1XUS8_DANRE	ddb1	1.869	0.000249028
E9QB42	E9QB42_DANRE	anp32a	1.9003	0.0100658
A0A0G2KP17	A0A0G2KP17_DANRE	wu:fc46h12	1.9028	0.0348119
B0S5C5	B0S5C5_DANRE	acaa2	1.9622	5.2824e-05
Q561T4	Q561T4_DANRE	npepl1	1.9799	0.00315927
Q7ZUW8	Q7ZUW8_DANRE	got1	1.9925	0.0191215
B2GRH9	B2GRH9_DANRE	sod1	1.9949	0.000614556
Q8AW60	Q8AW60_DANRE	ivd	2.0226	0.0115564
Q6PD99	Q6PD99_DANRE	marcksl1	2.0535	0.000321297
Q9PUS1	Q9PUS1_DANRE	psmb7	2.0672	0.00783755
Q7ZVH7	Q7ZVH7_DANRE	nasp	2.0782	0.016942
Q08CQ0	Q08CQ0_DANRE	zgc:152830	2.0903	0.000195723
Q0ZBR7	Q0ZBR7_DANRE	mif	2.1254	0.00140286
A0A0R4IGG3	A0A0R4IGG3_DANRE	tpi1b	2.1324	1.78711e-05
Q6IQD7	Q6IQD7_DANRE	tpm2	2.1414	0.00010531
Q0P4A5	Q0P4A5_DANRE	npm2	2.1807	0.00346663
Q90XD4	Q90XD4_DANRE	adh5	2.2261	0.00173522
Q6DHR6	Q6DHR6_DANRE	thop1	2.236	2.24908e-05
Q6IQN8	Q6IQN8_DANRE	acadl	2.2502	0.0144546
Q803T5	Q803T5_DANRE	ahcy	2.2689	8.86729e-05
Q6P696	Q6P696_DANRE	glo1	2.2695	0.000367274
B3DKL0	B3DKL0_DANRE	atic	2.2917	0.000398093
Q6TGV6	Q6TGV6_DANRE	psma5	2.3402	2.36041e-05
Q6P0I2	Q6P0I2_DANRE	psma8	2.3461	0.000200209
A0A0G2L8B4	A0A0G2L8B4_DANRE	LOC100329589	2.4164	0.0109364
Q6NYZ1	Q6NYZ1_DANRE	setb	2.4345	1.02393e-05
Q803L1	Q803L1_DANRE	dldh	2.4662	0.000360783
Q7ZTI0	Q7ZTI0_DANRE	ssb	2.5126	0.000134693
Q5XTN0	Q5XTN0_DANRE	crygmx	2.514	0.00125972
F1Q8W8	F1Q8W8_DANRE	calr	2.5507	0.00458
E7F290	E7F290_DANRE	si:ch211-222l21.1	2.5528	0.000405193
Q7SX99	FUMH_DANRE	fh	2.574	0.000372301
Q7ZWF5	Q7ZWF5_DANRE	got2b	2.5785	0.000395802
Q6DGX8	Q6DGX8_DANRE	psma1	2.641	0.00156506
F1QRM9	F1QRM9_DANRE	npepps	2.6607	0.00592053
Q6P980	Q6P980_DANRE	sod2	2.6754	5.79159e-05
Q7ZUJ8	Q7ZUJ8_DANRE	psmb3	2.7179	5.22827e-05
Q9DDT0	Q9DDT0_DANRE	fth1	2.7666	0.00219732
Q6DI13	Q6DI13_DANRE	calr3b	2.7855	2.94043e-06
B2GRB2	B2GRB2_DANRE	psmb6	2.947	2.73043e-05
F1QET7	F1QET7_DANRE	fscn1	2.9622	0.00297474
Q6PE26	Q6PE26_DANRE	calr	2.9682	0.0107536
Q9PUS4	Q9PUS4_DANRE	psmb5	2.9748	1.50052e-05
F1Q6Z9	F1Q6Z9_DANRE	ganab	2.9809	0.00131755
Q1LWX4	Q1LWX4_DANRE	si:rp71-45k5.4	3.0156	7.09297e-05
Q6DRF3	Q6DRF3_DANRE	psmb1	3.0478	6.46673e-05
Q4V918	Q4V918_DANRE	psma3	3.0617	0.000353394
Q7SXN6	Q7SXN6_DANRE	psma6a	3.1018	0.000510733
Q568F3	Q568F3_DANRE	psmb4	3.1962	0.00146333
B2GSF5	B2GSF5_DANRE	h3f3c	3.3151	0.000780775
Q6P3L0	MVP_DANRE	mvp	3.3598	0.0234924
Q7ZU30	Q7ZU30_DANRE	gpia	3.4486	0.00312575
F6NI34	F6NI34_DANRE	rasa1a	4.1294	5.31082e-05
A0A0R4IHH9	A0A0R4IHH9_DANRE	aatf	4.4392	7.15605e-06
A0A0G2L6W2	A0A0G2L6W2_DANRE		4.7626	0.000100861
A0A0R4IAI1	A0A0R4IAI1_DANRE	si:ch211-79l20.4	5.029	1.9168e-07
Q6DC29	Q6DC29_DANRE	fam49a	5.0857	1.22514e-05
F8W459	F8W459_DANRE	zgc:162967	5.2374	3.32398e-06
Q6PC76	Q6PC76_DANRE	gorasp2	5.2441	0.00031498
Q6PH25	Q6PH25_DANRE	vps28	5.2472	7.45091e-11
E7EYC3	E7EYC3_DANRE	znf318	5.3747	9.38192e-08
Q4V9B8	Q4V9B8_DANRE	anxa3a	5.3932	3.20907e-06
F1RBR6	F1RBR6_DANRE	pter	5.4852	1.84891e-07
B2GTB0	B2GTB0_DANRE	map2k6	5.4887	1.2232e-05
F1REU6	F1REU6_DANRE	pip4k2ca	5.5151	1.85075e-07
Q5SNQ3	Q5SNQ3_DANRE	nrbp1	5.575	5.66878e-07
Q6PFT1	Q6PFT1_DANRE	fbp1a	5.594	1.59971e-05
X1WCD0	X1WCD0_DANRE	si:ch211-266g18.10	5.6021	2.19676e-06
Q58EB0	Q58EB0_DANRE	zgc:110843	5.6086	2.37762e-06
E7F7J1	E7F7J1_DANRE	fdx1	5.6129	3.64228e-06
E7FCP7	E7FCP7_DANRE	si:ch73-12o23.1	5.6373	1.93021e-05
A0A0R4IKN8	A0A0R4IKN8_DANRE	ptcd3	5.6381	1.25076e-05
F1Q7G9	F1Q7G9_DANRE	prss16	5.643	5.4918e-07
B8JLC8	B8JLC8_DANRE	rab1aa	5.6471	8.01348e-08
A0A0R4IUK3	A0A0R4IUK3_DANRE	dhrs7cb	5.6927	1.49596e-07
A0A0R4IXY4	A0A0R4IXY4_DANRE	cul3b	5.698	7.46222e-06
Q7T028	Q7T028_DANRE	pofut1	5.7032	3.02313e-09
A4QP41	A4QP41_DANRE	naga	5.7364	2.00374e-07
F1R263	F1R263_DANRE	ilvbl	5.7651	1.88398e-08
Q68EJ6	Q68EJ6_DANRE	fbp2	5.7753	7.87365e-06
Q561U0	Q561U0_DANRE	capn2l	5.7858	0.000114388
F1QHG2	F1QHG2_DANRE	zgc:101810	5.7877	0.000122935
Q6DGY0	Q6DGY0_DANRE	crygm2d15	5.806	0.000123726
Q504C2	Q504C2_DANRE	pou2f3	5.8111	1.56536e-05
Q7ZV68	VPS29_DANRE	vps29	5.8257	5.28402e-06
Q7T3L2	Q7T3L2_DANRE	dcps	5.871	6.27701e-07
B3DIT1	B3DIT1_DANRE	cyfip2	5.8876	8.76698e-08
A0A0R4IBW5	A0A0R4IBW5_DANRE	nup85	5.8981	1.46026e-08
Q0V973	Q0V973_DANRE	cryl1	5.9116	1.63566e-06
G3G7U3	G3G7U3_DANRE	rrm2	5.9156	1.56755e-07
E9QIE8	E9QIE8_DANRE	celf1	5.9427	6.48229e-07
F8W3K6	F8W3K6_DANRE	exosc2	5.9445	8.84666e-08
A0A0R4IW14	A0A0R4IW14_DANRE	thumpd1	5.9555	3.55459e-06
Q6IQS4	Q6IQS4_DANRE	dhfr	5.975	6.00106e-07
A0AUR9	A0AUR9_DANRE	gps1	5.979	7.08548e-06
B0CM12	B0CM12_DANRE	nadl1.2	5.9966	5.14226e-09
A3KQL1	A3KQL1_DANRE	necab2	6.0029	1.63776e-07
A0A0U2PXV7	A0A0U2PXV7_DANRE	ND4	6.0065	4.59374e-06
B8A5L1	B8A5L1_DANRE	si:dkey-245p14.7	6.0482	1.09341e-06
Q90ZZ7	Q90ZZ7_DANRE	aldh3b1	6.0488	5.2835e-07
F8W4U4	F8W4U4_DANRE	xirp2a	6.0518	1.37681e-06
A0A0R4IN46	A0A0R4IN46_DANRE	tgm1l1	6.0547	2.09011e-05
Q567V7	Q567V7_DANRE	gnl3	6.0712	8.95219e-08
Q6XMI4	Q6XMI4_DANRE	drg2	6.0885	4.60008e-06
B3DGH3	B3DGH3_DANRE	polb	6.0922	6.89483e-08
F1R454	F1R454_DANRE	ca2	6.0982	7.05102e-07
X1WER2	UBA5_DANRE	uba5	6.1096	4.8817e-06
Q6NWL3	Q6NWL3_DANRE	crtap	6.1157	6.68196e-08
A0A0R4IBA9	A0A0R4IBA9_DANRE	eif4g2a	6.1264	6.62358e-08
Q8JHG6	Q8JHG6_DANRE	wdr43	6.1324	2.94593e-08
M1ZMM0	M1ZMM0_DANRE	aox3	6.1346	4.40181e-06
Q5SPA3	Q5SPA3_DANRE	acat2	6.1443	1.66713e-06
A0AUP8	A0AUP8_DANRE	zgc:152816	6.1593	7.68207e-07
Q7T2D8	Q7T2D8_DANRE	cyp20a1	6.1684	1.82966e-06
Q6DGX0	Q6DGX0_DANRE	hrsp12	6.2117	1.94667e-06
F1QE54	F1QE54_DANRE	alcamb	6.2338	1.68796e-05
Q6PGZ2	Q6PGZ2_DANRE	palm1b	6.3138	9.50729e-08
E7EYR8	E7EYR8_DANRE	si:dkey-250d21.1	6.3257	5.62921e-09
A0A0R4IQQ6	A0A0R4IQQ6_DANRE	baz1b	6.3367	3.58043e-05
B2GQ27	B2GQ27_DANRE	atf7ip	6.3459	1.30837e-07
Q6DBR3	Q6DBR3_DANRE	adprh	6.3489	5.49332e-07
Q5U3M7	Q5U3M7_DANRE	pdxka	6.3727	2.22559e-07
Q6PC73	Q6PC73_DANRE	grb2	6.3836	6.84933e-10
B2GTE8	B2GTE8_DANRE	cops3	6.3966	9.45909e-10
F1QQ92	F1QQ92_DANRE	chd7	6.4071	5.11133e-08
E7F9U9	E7F9U9_DANRE	alpl	6.4074	3.02357e-06
Q1XIH8	Q1XIH8_DANRE	cpox	6.4202	1.47631e-08
A3KDM3	A3KDM3_DANRE	ctr9	6.4249	1.61714e-07
Q08CU3	Q08CU3_DANRE	nenf	6.4327	1.76089e-08
B0S6P6	B0S6P6_DANRE	ddx3	6.4413	1.48565e-06
Q6PGX4	Q6PGX4_DANRE	hsc70	6.4507	8.77535e-07
Q5TZ68	Q5TZ68_DANRE	cacna2d1a	6.4607	1.4147e-07
A0A0R4ISA3	A0A0R4ISA3_DANRE	hsp90aa1.2	6.4654	0.000114133
Q502P6	Q502P6_DANRE	ndufs5	6.4806	1.79776e-08
Q66I39	Q66I39_DANRE	tmod2	6.4808	1.68502e-07
Q803K8	Q803K8_DANRE	creb1	6.4903	1.56345e-06
F1R5X4	F1R5X4_DANRE	col11a2	6.4949	5.68167e-07
F6P6X1	F6P6X1_DANRE	ylpm1	6.4955	2.57514e-08
A9JRC7	PP4CB_DANRE	ppp4cb	6.5045	3.73266e-09
A0A0R4IE57	A0A0R4IE57_DANRE	si:ch211-212k18.4	6.5296	1.4811e-06
F1QUQ0	F1QUQ0_DANRE	iars2	6.5362	1.63e-08
A0A0R4I9S2	A0A0R4I9S2_DANRE	mcmbp	6.5411	8.27285e-06
Q4QRD2	Q4QRD2_DANRE	myl4	6.5593	1.76992e-05
Q6NWB3	Q6NWB3_DANRE	sf3b4	6.5814	5.85828e-09
Q08BL2	Q08BL2_DANRE	tfam	6.5816	7.39248e-08
Q6IQT4	CSN2_DANRE	pfdn2	6.5933	1.77445e-08
Q6DKF3	Q6DKF3_DANRE	pfdn2	6.5933	6.74375e-07
Q802Y1	Q802Y1_DANRE	srsf4	6.5941	5.10065e-07
E9QB97	E9QB97_DANRE	ca6	6.5955	2.75797e-06
Q6PC54	SN25B_DANRE	Snap	6.5992	4.52046e-05
Q568M0	Q568M0_DANRE	rras2	6.6238	1.75057e-06
Q6P962	Q6P962_DANRE	gsta.1	6.6326	0.000415356
Q5BJB5	Q5BJB5_DANRE	gcsha	6.6329	1.65226e-07
Q8JFT7	Q8JFT7_DANRE	kpna3	6.6351	4.22492e-05
A5PMI3	A5PMI3_DANRE	nsun2	6.6381	4.10279e-08
Q6NXC7	Q6NXC7_DANRE	eif2b2	6.6392	7.46218e-07
F1QP64	F1QP64_DANRE	sf1	6.6486	1.78554e-07
E7FE14	E7FE14_DANRE	atad2b	6.6527	7.5538e-07
A5PF33	A5PF33_DANRE	tbl1xr1a	6.6769	4.24788e-06
Q5XJ23	Q5XJ23_DANRE	dut	6.6816	2.36484e-06
Q08BV6	Q08BV6_DANRE	ckba	6.6835	0.000520882
E9QJP8	E9QJP8_DANRE	acbd7	6.6903	0.000170272
A2BIC6	A2BIC6_DANRE	lap3	6.692	1.62617e-06
F1R369	F1R369_DANRE	rcn1	6.6946	3.74757e-06
Q7ZUW1	Q7ZUW1_DANRE	gart	6.7208	2.70587e-09
Q66IC2	Q66IC2_DANRE	fkbp2	6.7555	2.81478e-06
A9JTC4	A9JTC4_DANRE	memo1	6.7856	7.31358e-08
F1RDW1	F1RDW1_DANRE	pbxip1a	6.7921	1.25423e-06
E7FGD0	E7FGD0_DANRE	aifm4	6.8183	2.15102e-07
Q803J6	Q803J6_DANRE	sdcbp2	6.8256	1.26499e-06
Q7ZUY4	Q7ZUY4_DANRE	nucb2a	6.8707	4.31782e-05
A2BHD8	A2BHD8_DANRE	hexb	6.9451	3.83466e-07
Q6PBU0	F136A_DANRE	fam136a	6.9452	1.44019e-06
Q6IQS7	Q6IQS7_DANRE	stx12	6.9478	8.80794e-07
A5PKS5	A5PKS5_DANRE	pts	6.9647	3.04458e-06
A0A0R4IDZ0	A0A0R4IDZ0_DANRE	epb41a	7.0159	8.23372e-07
Q6PHI6	Q6PHI6_DANRE	cth	7.0166	2.36445e-05
Q7ZVR4	Q7ZVR4_DANRE	cbx1	7.0651	8.82292e-07
Q6GQM9	Q6GQM9_DANRE	eno2	7.0686	1.1207e-05
X1WE42	X1WE42_DANRE	nid2a	7.0693	3.40614e-07
F1QM44	F1QM44_DANRE	faah2b	7.0723	1.35405e-06
Q8JGR6	NCBP2_DANRE	ncbp2	7.0845	8.12744e-09
A2RUX5	A2RUX5_DANRE	col11a1	7.089	3.60115e-09
A8DZA0	A8DZA0_DANRE	rbm25b	7.0925	5.19702e-08
Q9YH60	Q9YH60_DANRE	gsk3b	7.1139	3.747e-07
E9QG66	E9QG66_DANRE	emc1	7.134	3.18445e-07
Q0V948	Q0V948_DANRE	npm1b	7.1433	5.51928e-07
Q6DHK1	NNRE_DANRE	naxe	7.1564	6.1536e-07
F1R6R1	F1R6R1_DANRE	acin1a	7.1803	8.81301e-07
B3DKL4	B3DKL4_DANRE	ache	7.1813	9.1505e-08
A5HLY6	A5HLY6_DANRE	akap12b	7.2045	4.04367e-06
Q66I80	Q66I80_DANRE	fabp11	7.2322	0.000109576
Q3YMK9	Q3YMK9_DANRE	aco1	7.2344	2.99765e-09
Q6P3J8	Q6P3J8_DANRE	tdh	7.238	4.09807e-09
Q6DC41	Q6DC41_DANRE	zgc:100864	7.2426	5.74086e-06
E7F0E2	E7F0E2_DANRE	gnpda2	7.2528	3.74993e-08
Q1LXD2	Q1LXD2_DANRE	csnk2b	7.2655	1.60456e-08
Q6PCR6	ZFR_DANRE	zfr	7.2685	2.48665e-09
Q6P1J5	Q6P1J5_DANRE	atp5d	7.2695	8.90513e-08
Q802X3	Q802X3_DANRE	calr3b	7.2871	5.58047e-06
Q32PS7	Q32PS7_DANRE	rad23ab	7.2902	1.60309e-05
B5DDD5	B5DDD5_DANRE	wdr82	7.296	6.99211e-09
A7E2K8	A7E2K8_DANRE	crygm2d14	7.3989	0.000216599
Q7ZUE3	Q7ZUE3_DANRE	fus	7.4539	7.42911e-08
Q568F8	Q568F8_DANRE	ssbp1	7.4922	2.05237e-06
Q6PBA5	Q6PBA5_DANRE	cnn2	7.5126	4.18915e-07
Q6DGY8	Q6DGY8_DANRE	psma6b	7.5201	4.95244e-07
Q6JAA4	Q6JAA4_DANRE	ctcf	7.5424	4.72698e-09
Q7SXJ5	Q7SXJ5_DANRE	blmh	7.549	4.69779e-07
Q6NYX8	PITH1_DANRE	pithd1	7.557	1.8159e-07
Q15I84	Q15I84_DANRE	crygm2d5	7.5978	2.55198e-05
Q6TLD0	Q6TLD0_DANRE	rad23b	7.6056	4.6461e-09
Q7ZV25	Q7ZV25_DANRE	tbca	7.67	2.18223e-05
Q7ZTY9	Q7ZTY9_DANRE	snrnp40	7.6737	1.51523e-09
Q6DGJ8	Q6DGJ8_DANRE	surf4l	7.749	4.713e-08
E9QFU8	E9QFU8_DANRE	bcat2	7.828	7.11006e-07
A0A0R4IZW1	A0A0R4IZW1_DANRE	gsna	7.8456	7.67759e-07
Q6DGL1	Q6DGL1_DANRE	mydgf	7.8584	1.60341e-06
E9QB46	E9QB46_DANRE	selenbp1	7.9097	1.30736e-08
F1R5E6	F1R5E6_DANRE	calub	7.9374	4.60962e-06
Q9PU58	NIPS2_DANRE	nipsnap2	7.9579	1.69809e-07
Q6NYQ3	Q6NYQ3_DANRE	acad8	7.9959	1.04969e-06
E7FD23	E7FD23_DANRE	si:dkey-276j7.1	8.0185	5.41942e-07
Q6TLD7	Q6TLD7_DANRE	ppih	8.0449	1.80463e-06
Q567K2	Q567K2_DANRE	esd	8.0547	3.28869e-06
Q6DRC1	Q6DRC1_DANRE	snrpf	8.1402	3.14305e-07
Q803B5	Q803B5_DANRE	dnpep	8.1986	3.07606e-07
Q0IJ39	Q0IJ39_DANRE	gpib	8.2338	9.48302e-08
E9QCC3	E9QCC3_DANRE	tnni2b.1	8.2364	1.03202e-06
Q6NUX4	Q6NUX4_DANRE	lta4h	8.2853	6.22019e-09
Q6DH12	Q6DH12_DANRE	crygm2d13	8.2977	3.74355e-05
Q4KMK5	Q4KMK5_DANRE	dct	8.3905	2.46982e-07
F1QFM9	F1QFM9_DANRE	vcanb	8.5186	1.01476e-05
Q7SXU9	Q7SXU9_DANRE	srsf6a	8.5856	2.99473e-05
Q6DHT8	Q6DHT8_DANRE	zgc:92066	8.5922	2.94889e-07
A7E2M9	A7E2M9_DANRE	zgc:173645	8.8185	7.85589e-06
Q6NWI5	Q6NWI5_DANRE	mccc2	8.8465	1.33753e-07
Q568L9	Q568L9_DANRE	alad	8.9875	3.61337e-07
Q1MTI4	TPISA_DANRE	tpi1a	9.0947	8.03193e-07
E9QF92	E9QF92_DANRE	dctn2	9.1004	1.43627e-07
Q15I86	Q15I86_DANRE	crygm2d2	9.37	1.3236e-06
Q6PBH7	Q6PBH7_DANRE	atp5j2	9.3961	2.20666e-08
B0UY86	B0UY86_DANRE	crygm2d11	9.714	1.5127e-06
A2CET0	A2CET0_DANRE	sympk	9.79	4.85671e-08
Q6NWA7	Q6NWA7_DANRE	ewsr1b	9.9069	3.01306e-07
Q7ZV77	Q7ZV77_DANRE	psma4	10.1215	3.74754e-09
Q6PEH5	UB2V2_DANRE	ube2v2	11.3338	4.36053e-06
Q567L8	Q567L8_DANRE	dhps	11.6424	2.51807e-05

## Sheet: Proteins
Protein ID	Fasta Header	Entry name	Gene names	Protein names	Fold Change LPS-24 PBS-24	Fold Change LPS-8 PBS-8	TTEST PBS-24 LPS-24	TTEST PBS-8 LPS-8
F1QTL1	tr|F1QTL1|F1QTL1_DANRE Histone H2A OS=Danio rerio GN=si:dkey-23a13.20 PE=3 SV=2;tr|A4FVM2|A4FVM2_DANRE Histone H2A OS=Danio rerio GN=zgc:165551 PE=2 SV=1;tr|A0A140LGS2|A0A140LGS2_DANRE Histone H2A OS=Danio rerio GN=si:ch1073-153i20.5 PE=3 SV=1;tr|X1WDJ9|X1	F1QTL1_DANRE	si:dkey-23a13.20 si:ch1073-159d7.9 si:ch73-368j24.15 zgc:195633	Histone H2A	0	-31.4251	1	1
Q1LVZ9	tr|Q1LVZ9|Q1LVZ9_DANRE Aldehyde oxidase 6 OS=Danio rerio GN=aox6 PE=1 SV=2;tr|A0A0G2KW58|A0A0G2KW58_DANRE Aldehyde oxidase 6 OS=Danio rerio GN=aox6 PE=1 SV=1;tr|A0A0G2KU15|A0A0G2KU15_DANRE Aldehyde oxidase 6 OS=Danio rerio GN=aox6 PE=1 SV=1;tr|F1Q5R8|F1Q5R	Q1LVZ9_DANRE	aox6	Aldehyde oxidase 6	0	-31.0018	1	1
Q4TTV4	tr|Q4TTV4|Q4TTV4_DANRE Transcription factor AP-2 beta isoform OS=Danio rerio GN=tfap2b PE=2 SV=1;tr|Q6P975|Q6P975_DANRE Tfap2a protein OS=Danio rerio GN=tfap2a PE=2 SV=1;tr|Q6YA67|Q6YA67_DANRE Transcription activating factor AP-2 alpha 3 OS=Danio rerio GN=	Q4TTV4_DANRE	tfap2b	Transcription factor AP-2 beta isoform	0	-30.4451	1	1
B3DJG0	tr|B3DJG0|B3DJG0_DANRE Receptor protein serine/threonine kinase OS=Danio rerio GN=bmpr1aa PE=2 SV=1;tr|Q1RLX1|Q1RLX1_DANRE Receptor protein serine/threonine kinase OS=Danio rerio GN=bmpr1aa PE=2 SV=1;tr|O93243|O93243_DANRE Receptor protein serine/threonine	B3DJG0_DANRE	bmpr1aa bmpr1a	Receptor protein serine/threonine kinase (EC 2.7.11.30)	0	-29.6184	1	1
B0UYR8	tr|B0UYR8|B0UYR8_DANRE Zgc:171226 OS=Danio rerio GN=zgc:171226 PE=3 SV=1;tr|A7E2G2|A7E2G2_DANRE Zgc:171226 protein OS=Danio rerio GN=zgc:171226 PE=2 SV=1;tr|F6NIT0|F6NIT0_DANRE Zgc:171226 OS=Danio rerio GN=zgc:171226 PE=3 SV=1;tr|B0UYR9|B0UYR9_DANRE Zgc:17	B0UYR8_DANRE	zgc:171226	Zgc:171226	0	-28.1856	1	1
E9QGV3	tr|E9QGV3|E9QGV3_DANRE Si:dkey-27p18.5 OS=Danio rerio GN=si:dkey-27p18.5 PE=4 SV=2;tr|A2BGE8|A2BGE8_DANRE Si:dkey-27p18.5 (Fragment) OS=Danio rerio GN=si:dkey-27p18.5 PE=4 SV=1	E9QGV3_DANRE	si:dkey-27p18.5	Si:dkey-27p18.5	27.3527	-27.3356	1	1
E7F744	tr|E7F744|E7F744_DANRE Neuronal pentraxin receptor a (Fragment) OS=Danio rerio GN=nptxra PE=4 SV=2	E7F744_DANRE	nptxra	Neuronal pentraxin receptor a (Fragment)	0	-26.8942	1	1
E7FD18	tr|E7FD18|E7FD18_DANRE Myosin, heavy chain 7B, cardiac muscle, beta a OS=Danio rerio GN=myh7ba PE=1 SV=2;tr|R4GDZ5|R4GDZ5_DANRE Myosin, heavy chain 7B, cardiac muscle, beta a OS=Danio rerio GN=myh7ba PE=1 SV=2	E7FD18_DANRE	myh7ba	Myosin; heavy chain 7B; cardiac muscle; beta a	0	-26.8499	1	1
Q499A7	tr|Q499A7|Q499A7_DANRE Peptidyl-prolyl cis-trans isomerase OS=Danio rerio GN=ppiaa PE=2 SV=1;tr|B8JKN6|B8JKN6_DANRE Peptidyl-prolyl cis-trans isomerase OS=Danio rerio GN=ppiaa PE=1 SV=1;tr|Q6P5J4|Q6P5J4_DANRE Peptidyl-prolyl cis-trans isomerase (Fragment)	Q499A7_DANRE	ppiaa ppia	Peptidyl-prolyl cis-trans isomerase (PPIase) (EC 5.2.1.8)	0	-26.1009	1	1																						aox6	Aldehyde oxidase 6	0	-31.0018
F1Q6V5	tr|F1Q6V5|F1Q6V5_DANRE Uncharacterized protein OS=Danio rerio GN=crygm2d8 PE=3 SV=3;tr|A7E2M6|A7E2M6_DANRE Crystallin, gamma M2d1 OS=Danio rerio GN=crygm2d1 PE=2 SV=1	F1Q6V5_DANRE	crygm2d8 zgc:173452	Uncharacterized protein	0	-26.092	1	1																						tfap2b	Transcription factor AP-2 beta isoform	0	-30.4451
Q5RJ12	tr|Q5RJ12|Q5RJ12_DANRE Novel protein containing a beta-ketoacyl synthase, N-terminal domain (Fragment) OS=Danio rerio GN=si:dkey-61p9.11 PE=4 SV=1;tr|U3JAJ7|U3JAJ7_DANRE Si:dkey-61p9.11 OS=Danio rerio GN=si:dkey-61p9.11 PE=4 SV=1	Q5RJ12_DANRE	si:dkey-61p9.11 DKEY-61P9.11-001	Novel protein containing a beta-ketoacyl synthase; N-terminal domain (Fragment)	0	-26.0761	1	1
A0A0R4IY15	tr|A0A0R4IY15|A0A0R4IY15_DANRE Si:ch73-299h12.3 (Fragment) OS=Danio rerio GN=si:ch73-299h12.3 PE=1 SV=1	A0A0R4IY15_DANRE	si:ch73-299h12.3	Si:ch73-299h12.3 (Fragment)	0	-25.9011	1	1
Q7ZV96	tr|Q7ZV96|Q7ZV96_DANRE QM protein OS=Danio rerio GN=rpl10 PE=1 SV=1	Q7ZV96_DANRE	rpl10 QM	QM protein (Ribosomal protein L10) (Rpl10 protein)	0	-25.8203	1	1
Q7ZVI7	sp|Q7ZVI7|ACTB1_DANRE Actin, cytoplasmic 1 OS=Danio rerio GN=actba PE=2 SV=2;tr|B2GS08|B2GS08_DANRE Bactin1 protein OS=Danio rerio GN=actb1 PE=2 SV=1;tr|E9QD59|E9QD59_DANRE Actin, beta 1 (Fragment) OS=Danio rerio GN=actb1 PE=1 SV=1;tr|E9QH14|E9QH14_DANRE A	ACTB1_DANRE	actba bact bactin1 bactzf	Actin; cytoplasmic 1 (Beta-actin-1) [Cleaved into: Actin; cytoplasmic 1; N-terminally processed]	0	-25.6863	1	1
Q9PV90	sp|Q9PV90|RLA0_DANRE 60S acidic ribosomal protein P0 OS=Danio rerio GN=rplp0 PE=2 SV=1	RLA0_DANRE	rplp0 arp	60S acidic ribosomal protein P0 (60S ribosomal protein L10E)	0	-25.5909	1	1
F1QRX2	tr|F1QRX2|F1QRX2_DANRE Small ubiquitin-related modifier OS=Danio rerio GN=sumo3b PE=3 SV=1;sp|Q6NV25|SMO3L_DANRE Small ubiquitin-related modifier 3-like OS=Danio rerio GN=sumo3l PE=3 SV=1;sp|Q6DI05|SUMO3_DANRE Small ubiquitin-related modifier 3 OS=Danio re	F1QRX2_DANRE	sumo3b	Small ubiquitin-related modifier (SUMO)	0	-25.4575	1	1
Q4VBV2	tr|Q4VBV2|Q4VBV2_DANRE 40S ribosomal protein S27 OS=Danio rerio GN=rps27.1 PE=1 SV=1	Q4VBV2_DANRE	rps27.1 zgc:109888	40S ribosomal protein S27	0	-25.3055	1	1
C5IG37	tr|C5IG37|C5IG37_DANRE Beta-actin (Fragment) OS=Danio rerio GN=actb1 PE=2 SV=1	C5IG37_DANRE	actb1 bactin1	Beta-actin (Fragment)	0	-25.2806	1	1
F1R3J0	tr|F1R3J0|F1R3J0_DANRE Alcohol dehydrogenase [NADP(+)] B OS=Danio rerio GN=akr1a1b PE=1 SV=1;tr|E9QG13|E9QG13_DANRE Alcohol dehydrogenase [NADP(+)] B (Fragment) OS=Danio rerio GN=akr1a1b PE=1 SV=1;tr|E9QGW9|E9QGW9_DANRE Alcohol dehydrogenase [NADP(+)] B (F	F1R3J0_DANRE	akr1a1b	Alcohol dehydrogenase [NADP(+)] B	24.1101	-25.0676	1	1
A9JRR8	tr|A9JRR8|A9JRR8_DANRE ZNF41 protein (Fragment) OS=Danio rerio GN=znf1007 PE=2 SV=1;tr|F1R9Q3|F1R9Q3_DANRE Zinc finger protein 1007 (Fragment) OS=Danio rerio GN=znf1007 PE=4 SV=2	A9JRR8_DANRE	znf1007 ZNF41	ZNF41 protein (Fragment)	0	-24.9777	1	1
Q0P3Y4	tr|Q0P3Y4|Q0P3Y4_DANRE Heterogeneous nuclear ribonucleoprotein A3 OS=Danio rerio GN=hnrnpa3 PE=1 SV=1;tr|B0V1I6|B0V1I6_DANRE Heterogeneous nuclear ribonucleoprotein A3 OS=Danio rerio GN=hnrnpa3 PE=1 SV=1;tr|B0V1I8|B0V1I8_DANRE Heterogeneous nuclear ribonuc	Q0P3Y4_DANRE	hnrnpa3	Heterogeneous nuclear ribonucleoprotein A3	0	-24.9649	1	1
B0S6Z2	tr|B0S6Z2|B0S6Z2_DANRE RAS protein activator-like 2 OS=Danio rerio GN=rasal2 PE=1 SV=1;tr|F1QX32|F1QX32_DANRE RAS protein activator-like 2 OS=Danio rerio GN=rasal2 PE=1 SV=1;tr|B0S6Z0|B0S6Z0_DANRE RAS protein activator-like 2 (Fragment) OS=Danio rerio GN=r	B0S6Z2_DANRE	rasal2	RAS protein activator-like 2	0	-24.9404	1	1
Q6NYV3	tr|Q6NYV3|Q6NYV3_DANRE H1 histone family, member 0 OS=Danio rerio GN=h1f0 PE=1 SV=1	Q6NYV3_DANRE	h1f0 zgc:65861	H1 histone family; member 0 (Zgc:65861)	0	-24.9353	1	1
Q566Z9	tr|Q566Z9|Q566Z9_DANRE Zgc:112199 OS=Danio rerio GN=arf4b PE=2 SV=1;tr|A0A0G2KEX1|A0A0G2KEX1_DANRE ADP-ribosylation factor 4b OS=Danio rerio GN=arf4b PE=3 SV=1	Q566Z9_DANRE	arf4b arf4 zgc:112199	Zgc:112199	0	-24.8893	1	1
Q6DI36	tr|Q6DI36|Q6DI36_DANRE RAB15, member RAS oncogene family OS=Danio rerio GN=rab15 PE=2 SV=1	Q6DI36_DANRE	rab15 zgc:86635	RAB15; member RAS oncogene family (Zgc:86635)	0	-24.8731	1	1
A0A140LH34	tr|A0A140LH34|A0A140LH34_DANRE Si:ch1073-159d7.7 OS=Danio rerio GN=si:ch1073-159d7.7 PE=3 SV=1;tr|A0A140LH11|A0A140LH11_DANRE Si:dkey-23a13.9 OS=Danio rerio GN=si:dkey-23a13.9 PE=3 SV=1;tr|A0A140LGZ1|A0A140LGZ1_DANRE Si:ch1073-153i20.4 OS=Danio rerio GN=si	A0A140LH34_DANRE	si:ch1073-159d7.7	Si:ch1073-159d7.7	0	-24.7661	1	1
A3KNR6	tr|A3KNR6|A3KNR6_DANRE Zgc:162402 protein OS=Danio rerio GN=crygm2d20 PE=2 SV=1	A3KNR6_DANRE	crygm2d20 crygm2d5 zgc:162402	Zgc:162402 protein	0	-24.6341	1	1
Q7ZW36	tr|Q7ZW36|Q7ZW36_DANRE Potassium voltage-gated channel, Shal-related subfamily, member 3 OS=Danio rerio GN=kcnd3 PE=2 SV=1;tr|Q5VSI1|Q5VSI1_DANRE Potassium voltage-gated channel, Shal-related subfamily, member 2 OS=Danio rerio GN=kcnd2 PE=3 SV=1	Q7ZW36_DANRE	kcnd3	Potassium voltage-gated channel; Shal-related subfamily; member 3	0	-24.4777	1	1
Q5PRC6	tr|Q5PRC6|Q5PRC6_DANRE Ephx2 protein OS=Danio rerio GN=ephx2 PE=2 SV=1;tr|F1R264|F1R264_DANRE Epoxide hydrolase 2, cytoplasmic OS=Danio rerio GN=ephx2 PE=1 SV=1;tr|A0A0R4ISR7|A0A0R4ISR7_DANRE Epoxide hydrolase 2, cytoplasmic OS=Danio rerio GN=ephx2 PE=1 SV	Q5PRC6_DANRE	ephx2	Ephx2 protein (Epoxide hydrolase 2; cytoplasmic)	0	-24.4347	1	1
F1QSI7	tr|F1QSI7|F1QSI7_DANRE Katanin p60 subunit A-like 2 (Fragment) OS=Danio rerio GN=katnal2 PE=1 SV=1;tr|Q32PM7|Q32PM7_DANRE Katanin p60 ATPase-containing subunit A-like 2 OS=Danio rerio GN=katnal2 PE=2 SV=1	F1QSI7_DANRE	katnal2	Katanin p60 subunit A-like 2 (Fragment)	0	-24.4129	1	1
B9VQL0	tr|B9VQL0|B9VQL0_DANRE Neuregulin 1 type IIIa isoform OS=Danio rerio GN=nrg1 PE=2 SV=1;tr|A0A0R4IFE6|A0A0R4IFE6_DANRE Neuregulin 1 OS=Danio rerio GN=nrg1 PE=4 SV=1	B9VQL0_DANRE	nrg1	Neuregulin 1 type IIIa isoform	0	-24.4039	1	1
B3DFK4	tr|B3DFK4|B3DFK4_DANRE 6.8 kDa mitochondrial proteolipid-like OS=Danio rerio GN=LOC557217 PE=1 SV=1	B3DFK4_DANRE	LOC557217 zgc:193541	6.8 kDa mitochondrial proteolipid-like (Zgc:193541)	0	-24.3306	1	1
K7DY18	tr|K7DY18|K7DY18_DANRE Intraflagellar transport 140 homolog (Chlamydomonas) (Fragment) OS=Danio rerio GN=ift140 PE=4 SV=1;tr|F1QG20|F1QG20_DANRE Intraflagellar transport 140 homolog (Chlamydomonas) OS=Danio rerio GN=ift140 PE=1 SV=2	K7DY18_DANRE	ift140	Intraflagellar transport 140 homolog (Chlamydomonas) (Fragment)	0	-24.2786	1	1
A5WVQ1	tr|A5WVQ1|A5WVQ1_DANRE Cell cycle-associated protein 1b OS=Danio rerio GN=caprin1b PE=1 SV=1;tr|Q802U4|Q802U4_DANRE Cell cycle associated protein 1 OS=Danio rerio GN=caprin1b PE=2 SV=1;tr|A5WVQ2|A5WVQ2_DANRE Cell cycle-associated protein 1b (Fragment) OS=D	A5WVQ1_DANRE	caprin1b	Cell cycle-associated protein 1b	0	-24.2608	1	1
F8W3L1	tr|F8W3L1|F8W3L1_DANRE Actin, alpha 2, smooth muscle, aorta (Fragment) OS=Danio rerio GN=acta2 PE=1 SV=1	F8W3L1_DANRE	acta2	Actin; alpha 2; smooth muscle; aorta (Fragment)	0	-24.1828	1	1
B1H1M1	tr|B1H1M1|B1H1M1_DANRE Zgc:175180 protein OS=Danio rerio GN=rap1gap PE=2 SV=1;tr|A0A0A0MPJ2|A0A0A0MPJ2_DANRE RAP1 GTPase-activating protein OS=Danio rerio GN=rap1gap PE=4 SV=1;tr|F1QIU1|F1QIU1_DANRE RAP1 GTPase-activating protein OS=Danio rerio GN=rap1gap	B1H1M1_DANRE	rap1gap zgc:175180	Zgc:175180 protein	0	-24.1226	1	1
Q6PHH2	tr|Q6PHH2|Q6PHH2_DANRE Si:dkey-2n12.1 protein (Fragment) OS=Danio rerio GN=glipr2 PE=2 SV=1;tr|A2CF32|A2CF32_DANRE GLI pathogenesis-related 2 OS=Danio rerio GN=glipr2 PE=3 SV=1	Q6PHH2_DANRE	glipr2 si:dkey-2n12.1	Si:dkey-2n12.1 protein (Fragment)	0	-24.0779	1	1
A0A0R4IG84	tr|A0A0R4IG84|A0A0R4IG84_DANRE Tubulin alpha chain OS=Danio rerio GN=tuba1c PE=3 SV=1;tr|B8A518|B8A518_DANRE Tubulin alpha chain OS=Danio rerio GN=tuba1c PE=3 SV=1;tr|A7MBS2|A7MBS2_DANRE Tubulin alpha chain OS=Danio rerio GN=tuba1c PE=2 SV=1;tr|Q8AWD6|Q8AW	A0A0R4IG84_DANRE	tuba1c	Tubulin alpha chain	0	-24.0232	1	1
Q6NUW9	sp|Q6NUW9|FGGY_DANRE FGGY carbohydrate kinase domain-containing protein OS=Danio rerio GN=fggy PE=2 SV=2	FGGY_DANRE	fggy zgc:85818	FGGY carbohydrate kinase domain-containing protein (EC 2.7.1.-)	0	-24.0226	1	1
E9QGU7	tr|E9QGU7|E9QGU7_DANRE Antifreeze protein type IV OS=Danio rerio GN=afp4 PE=4 SV=1;tr|E9QIL3|E9QIL3_DANRE Antifreeze protein type IV OS=Danio rerio GN=afp4 PE=4 SV=1	E9QGU7_DANRE	afp4	Antifreeze protein type IV	0	-23.9187	1	1
A0A0U2NKZ2	tr|A0A0U2NKZ2|A0A0U2NKZ2_DANRE ATP synthase subunit a OS=Danio rerio GN=ATP6 PE=4 SV=1;tr|A0A0A0VDB1|A0A0A0VDB1_DANRE ATP synthase subunit a OS=Danio rerio GN=ATP6 PE=4 SV=1;sp|Q9MIY5|ATP6_DANRE ATP synthase subunit a OS=Danio rerio GN=mt-atp6 PE=3 SV=1	A0A0U2NKZ2_DANRE	ATP6	ATP synthase subunit a	0	-23.9135	1	1
F1QGN3	tr|F1QGN3|F1QGN3_DANRE ELAV-like protein OS=Danio rerio GN=elavl3 PE=1 SV=1;tr|P79736|P79736_DANRE ELAV-like protein OS=Danio rerio GN=elavl3 PE=2 SV=1;tr|F1R0S9|F1R0S9_DANRE ELAV-like protein (Fragment) OS=Danio rerio GN=elavl3 PE=1 SV=6	F1QGN3_DANRE	elavl3	ELAV-like protein	0	-23.9128	1	1
Q15I87	tr|Q15I87|Q15I87_DANRE Crystallin gamma EM2-1 OS=Danio rerio GN=crygm2d1 PE=2 SV=1	Q15I87_DANRE	crygm2d1 crygEM2-1	Crystallin gamma EM2-1	0	-23.9034	1	1
Q1LVG7	tr|Q1LVG7|Q1LVG7_DANRE ATP synthase, H+-transporting, mitochondrial F1 complex, delta subunit OS=Danio rerio GN=atp5d PE=1 SV=1	Q1LVG7_DANRE	atp5d	ATP synthase; H+-transporting; mitochondrial F1 complex; delta subunit	0	-23.8576	1	1
Q5BJ14	tr|Q5BJ14|Q5BJ14_DANRE Zgc:110761 OS=Danio rerio GN=mybpc2b PE=2 SV=1	Q5BJ14_DANRE	mybpc2b zgc:110761	Zgc:110761	0	-23.8255	1	1
A7YYD1	tr|A7YYD1|A7YYD1_DANRE Zgc:92355 protein OS=Danio rerio GN=hmgn3 PE=2 SV=1;tr|Q5U381|Q5U381_DANRE High mobility group nucleosomal-binding domain 3 OS=Danio rerio GN=hmgn3 PE=2 SV=1	A7YYD1_DANRE	hmgn3 zgc:92355	Zgc:92355 protein	0	-23.7514	1	1
Q502E4	tr|Q502E4|Q502E4_DANRE NADH dehydrogenase (Ubiquinone) Fe-S protein 4, (NADH-coenzyme Q reductase) OS=Danio rerio GN=ndufs4 PE=1 SV=1	Q502E4_DANRE	ndufs4 DKEYP-88A5.2 DKEYP-88A5.2-001	NADH dehydrogenase (Ubiquinone) Fe-S protein 4; (NADH-coenzyme Q reductase) (NADH dehydrogenase (ubiquinone) Fe-S protein 4; (NADH-coenzyme Q reductase)) (Novel protein (Zgc:112289))	0	-23.7066	1	1
B0S730	tr|B0S730|B0S730_DANRE Solute carrier family 25 (Mitochondrial carrier adenine nucleotide translocator), member 6 OS=Danio rerio GN=slc25a6 PE=1 SV=1	B0S730_DANRE	slc25a6	Solute carrier family 25 (Mitochondrial carrier adenine nucleotide translocator); member 6 (Solute carrier family 25 (mitochondrial carrier; adenine nucleotide translocator); member 6)	0	-23.6842	1	1
Q6Q419	tr|Q6Q419|Q6Q419_DANRE Ribosomal protein S29 OS=Danio rerio GN=rps29 PE=1 SV=1	Q6Q419_DANRE	rps29	Ribosomal protein S29	0	-23.6741	1	1
Q4L216	tr|Q4L216|Q4L216_DANRE Antifreeze protein type IV OS=Danio rerio GN=afp4 PE=1 SV=1;tr|A0A0B5JSD9|A0A0B5JSD9_DANRE Uncharacterized protein (Fragment) OS=Danio rerio GN=afp4 PE=2 SV=1	Q4L216_DANRE	afp4 zgc:161979	Antifreeze protein type IV (Type IV antifreeze protein) (Type IV antifreeze protein A) (Zgc:161979)	0	-23.665	1	1
Q6NY81	tr|Q6NY81|Q6NY81_DANRE EH-domain-containing 1a OS=Danio rerio GN=ehd1a PE=1 SV=1	Q6NY81_DANRE	ehd1a zgc:77049	EH-domain-containing 1a (Zgc:77049)	0	-23.6552	1	1
Q5SPD1	tr|Q5SPD1|Q5SPD1_DANRE Elongation factor-1, delta, b OS=Danio rerio GN=eef1db PE=1 SV=1;tr|Q5SPD0|Q5SPD0_DANRE Eef1db protein OS=Danio rerio GN=eef1db PE=1 SV=1	Q5SPD1_DANRE	eef1db si:dkey-235d18.4	Elongation factor-1; delta; b (Eukaryotic translation elongation factor 1 delta b (guanine nucleotide exchange protein))	0	-23.581	1	1
Q66IA8	tr|Q66IA8|Q66IA8_DANRE Hmgb3b protein (Fragment) OS=Danio rerio GN=hmgb3b PE=2 SV=1;tr|E7F0H8|E7F0H8_DANRE High mobility group box 3b OS=Danio rerio GN=hmgb3b PE=1 SV=2;tr|Q567G0|Q567G0_DANRE High-mobility group box 3b OS=Danio rerio GN=hmgb3b PE=2 SV=1;tr	Q66IA8_DANRE	hmgb3b	Hmgb3b protein (Fragment)	0	-23.5727	1	1
F8W3H2	tr|F8W3H2|F8W3H2_DANRE ATP synthase, H+-transporting, mitochondrial F1 complex, epsilon subunit OS=Danio rerio GN=atp5e PE=1 SV=1	F8W3H2_DANRE	atp5e si:ch211-122i22.5	ATP synthase; H+-transporting; mitochondrial F1 complex; epsilon subunit	0	-23.5436	1	1
E9QG51	tr|E9QG51|E9QG51_DANRE Myosin light chain, phosphorylatable, fast skeletal muscle b (Fragment) OS=Danio rerio GN=mylpfb PE=1 SV=1	E9QG51_DANRE	mylpfb	Myosin light chain; phosphorylatable; fast skeletal muscle b (Fragment)	0	-23.4955	1	1
A4QP49	tr|A4QP49|A4QP49_DANRE Lamp2 protein OS=Danio rerio GN=lamp2 PE=2 SV=1;tr|F1R902|F1R902_DANRE Lysosomal-associated membrane protein 2 (Fragment) OS=Danio rerio GN=lamp2 PE=1 SV=1;tr|Q5BKX3|Q5BKX3_DANRE Lysosomal membrane glycoprotein 2 OS=Danio rerio GN=la	A4QP49_DANRE	lamp2	Lamp2 protein	0	-23.4779	1	1
F1R444	tr|F1R444|F1R444_DANRE Protein kinase C OS=Danio rerio GN=prkca PE=1 SV=1	F1R444_DANRE	prkca	Protein kinase C (EC 2.7.11.13)	0.2602	-23.4549	1	1
Q05AK9	sp|Q05AK9|TMA7_DANRE Translation machinery-associated protein 7 OS=Danio rerio GN=tma7 PE=3 SV=1	TMA7_DANRE	tma7 ccdc72 zgc:153700	Translation machinery-associated protein 7 (Coiled-coil domain-containing protein 72)	0	-23.4541	1	1
A5WUL9	tr|A5WUL9|A5WUL9_DANRE IFITM1 OS=Danio rerio GN=ifitm1 PE=1 SV=1	A5WUL9_DANRE	ifitm1 si:dkey-226m8.7 DKEY-226M8.7-001	IFITM1 (Interferon-induced transmembrane protein 1) (Novel interferon-induced transmembrane protein)	0	-23.4389	1	1
A3KMS4	tr|A3KMS4|A3KMS4_DANRE Vtg7 protein OS=Danio rerio GN=vtg7 PE=2 SV=1	A3KMS4_DANRE	vtg7	Vtg7 protein	0	-23.4173	1	1
Q90XQ8	tr|Q90XQ8|Q90XQ8_DANRE Claudin OS=Danio rerio GN=cldn1 PE=2 SV=1;tr|A0A0R4IN96|A0A0R4IN96_DANRE Claudin OS=Danio rerio GN=cldn1 PE=3 SV=1;tr|F1R6Z2|F1R6Z2_DANRE Claudin OS=Danio rerio GN=cldn1 PE=3 SV=1	Q90XQ8_DANRE	cldn1 cldn19	Claudin	0	-23.3845	1	1
Q9I915	tr|Q9I915|Q9I915_DANRE Cryptochrome 2a OS=Danio rerio GN=cry1ba PE=2 SV=1;tr|Q503J5|Q503J5_DANRE Cry2a protein OS=Danio rerio GN=cry1ba PE=1 SV=1;tr|B0S7X5|B0S7X5_DANRE Cryptochrome circadian clock 1ba OS=Danio rerio GN=cry1ba PE=1 SV=1	Q9I915_DANRE	cry1ba cry2a zcry2a	Cryptochrome 2a	0	-23.3515	1	1
Q7ZVR3	tr|Q7ZVR3|Q7ZVR3_DANRE Serine/threonine-protein phosphatase OS=Danio rerio GN=ppp1cab PE=1 SV=1;tr|A0A0R4IW89|A0A0R4IW89_DANRE Serine/threonine-protein phosphatase OS=Danio rerio GN=ppp1cab PE=1 SV=1	Q7ZVR3_DANRE	ppp1cab zgc:76940	Serine/threonine-protein phosphatase (EC 3.1.3.16)	0	-23.3363	1	1
F1QVB1	tr|F1QVB1|F1QVB1_DANRE Prostaglandin reductase 1 OS=Danio rerio GN=ptgr1 PE=1 SV=1	F1QVB1_DANRE	ptgr1	Prostaglandin reductase 1	0	-23.3278	1	1
Q7ZSZ0	tr|Q7ZSZ0|Q7ZSZ0_DANRE RAB1A, member RAS oncogene family OS=Danio rerio GN=rab1ab PE=2 SV=1	Q7ZSZ0_DANRE	rab1ab rab1a	RAB1A; member RAS oncogene family (RAB1A; member RAS oncogene family b) (Rab1a protein)	0	-23.3082	1	1
Q90YS5	tr|Q90YS5|Q90YS5_DANRE Lysozyme C OS=Danio rerio GN=lyz PE=2 SV=1;tr|Q24JW2|Q24JW2_DANRE Lysozyme OS=Danio rerio GN=lyz PE=1 SV=1	Q90YS5_DANRE	lyz	Lysozyme C	0	-23.2762	1	1
Q66HZ0	tr|Q66HZ0|Q66HZ0_DANRE Protein phosphatase 3 (formerly 2B), regulatory s1ubunit B, alpha isoform, b OS=Danio rerio GN=ppp3r1b PE=2 SV=1;tr|E9QG20|E9QG20_DANRE Calcineurin subunit B type 1 OS=Danio rerio GN=ppp3r1a PE=2 SV=1;tr|A0A0R4IZF7|A0A0R4IZF7_DANRE P	Q66HZ0_DANRE	ppp3r1b zgc:92169	Protein phosphatase 3 (formerly 2B); regulatory s1ubunit B; alpha isoform; b (Zgc:92169)	-23.3141	-23.2423	1	1
A1L243	sp|A1L243|MESD_DANRE LDLR chaperone MESD OS=Danio rerio GN=mesdc2 PE=2 SV=2;tr|A0A0R4IGU9|A0A0R4IGU9_DANRE LDLR chaperone MESD OS=Danio rerio GN=mesdc2 PE=1 SV=1;tr|A0A0H2UKF5|A0A0H2UKF5_DANRE LDLR chaperone MESD OS=Danio rerio GN=mesdc2 PE=1 SV=1	MESD_DANRE	mesdc2 zgc:158636	LDLR chaperone MESD (Mesoderm development candidate 2) (Mesoderm development protein)	0	-23.2374	1	1
Q66I52	tr|Q66I52|Q66I52_DANRE NADH dehydrogenase [ubiquinone] iron-sulfur protein 6, mitochondrial OS=Danio rerio GN=ndufs6 PE=2 SV=1;tr|Q1LWG2|Q1LWG2_DANRE NADH dehydrogenase [ubiquinone] iron-sulfur protein 6, mitochondrial OS=Danio rerio GN=ndufs6 PE=1 SV=1;tr	Q66I52_DANRE	ndufs6	NADH dehydrogenase [ubiquinone] iron-sulfur protein 6; mitochondrial	0	-23.2179	1	1
Q8AXX5	tr|Q8AXX5|Q8AXX5_DANRE Protein phosphatase 2A B regulatory subunit Wdb2 OS=Danio rerio GN=ppp2r5eb PE=2 SV=1;tr|Q7ZUQ2|Q7ZUQ2_DANRE Ppp2r5e1 protein OS=Danio rerio GN=ppp2r5eb PE=1 SV=1	Q8AXX5_DANRE	ppp2r5eb ppp2r5e1	Protein phosphatase 2A B' regulatory subunit Wdb2	0	-23.1754	1	1
F1R4K1	tr|F1R4K1|F1R4K1_DANRE Tubulin beta chain OS=Danio rerio GN=zgc:153426 PE=1 SV=1;tr|Q08C80|Q08C80_DANRE Tubulin beta chain OS=Danio rerio GN=zgc:153426 PE=2 SV=1	F1R4K1_DANRE	zgc:153426	Tubulin beta chain	0	-23.1673	1	1
Q7ZTT5	tr|Q7ZTT5|Q7ZTT5_DANRE Adenosine kinase b OS=Danio rerio GN=adkb PE=2 SV=1;tr|A0A0R4IIH9|A0A0R4IIH9_DANRE Adenosine kinase b OS=Danio rerio GN=adkb PE=1 SV=1;tr|F8W3J8|F8W3J8_DANRE Adenosine kinase b (Fragment) OS=Danio rerio GN=adkb PE=1 SV=1	Q7ZTT5_DANRE	adkb	Adenosine kinase b	0	-23.1645	1	1
X1WBB8	tr|X1WBB8|X1WBB8_DANRE Si:dkey-6e2.2 OS=Danio rerio GN=si:dkey-6e2.2 PE=4 SV=1;tr|X1WBH5|X1WBH5_DANRE Si:dkey-6e2.2 OS=Danio rerio GN=si:dkey-6e2.2 PE=4 SV=1	X1WBB8_DANRE	si:dkey-6e2.2	Si:dkey-6e2.2	0	-23.1275	1	1
Q6DH81	tr|Q6DH81|Q6DH81_DANRE Acyl carrier protein OS=Danio rerio GN=ndufab1a PE=2 SV=1;tr|F1R611|F1R611_DANRE Acyl carrier protein OS=Danio rerio GN=ndufab1a PE=1 SV=1;tr|A7MCG7|A7MCG7_DANRE Acyl carrier protein OS=Danio rerio GN=ndufab1a PE=2 SV=1	Q6DH81_DANRE	ndufab1a zgc:92607	Acyl carrier protein	0	-23.106	1	1
A0A0R4IQ83	tr|A0A0R4IQ83|A0A0R4IQ83_DANRE Si:ch211-156b7.4 OS=Danio rerio GN=si:ch211-156b7.4 PE=4 SV=1	A0A0R4IQ83_DANRE	si:ch211-156b7.4	Si:ch211-156b7.4	0	-23.0992	1	1
A0A0R4IWN8	tr|A0A0R4IWN8|A0A0R4IWN8_DANRE Si:ch73-281n10.2 OS=Danio rerio GN=si:ch73-281n10.2 PE=4 SV=1	A0A0R4IWN8_DANRE	si:ch73-281n10.2	Si:ch73-281n10.2	0	-23.074	1	1
Q6IQ92	tr|Q6IQ92|Q6IQ92_DANRE Troponin 1 OS=Danio rerio GN=tnni1al PE=1 SV=1	Q6IQ92_DANRE	tnni1al zgc:86895	Troponin 1 (Troponin I; skeletal; slow-like) (Zgc:86895)	0	-23.074	1	1
E9QE44	tr|E9QE44|E9QE44_DANRE Transcription factor E2F8 (Fragment) OS=Danio rerio GN=e2f8 PE=3 SV=2;tr|F1QC93|F1QC93_DANRE Transcription factor E2F8 (Fragment) OS=Danio rerio GN=e2f8 PE=3 SV=2;sp|F1QZ88|E2F8_DANRE Transcription factor E2F8 OS=Danio rerio GN=e2f8	E9QE44_DANRE	e2f8 si:ch211-215h6.2	Transcription factor E2F8 (Fragment)	0	-23.0594	1	1
Q4V9N1	tr|Q4V9N1|Q4V9N1_DANRE Novel protein similar to vertebrate translin (TSN) OS=Danio rerio GN=tsn PE=1 SV=1	Q4V9N1_DANRE	tsn zgc:123170 CH211-168M7.2-001	Novel protein similar to vertebrate translin (TSN) (Translin) (Zgc:123170) (Zgc:123170 protein)	0	-23.0524	1	1
I3ISJ2	tr|I3ISJ2|I3ISJ2_DANRE Cytochrome b-c1 complex subunit 6 OS=Danio rerio GN=uqcrh PE=1 SV=1;tr|F6P0Y5|F6P0Y5_DANRE Cytochrome b-c1 complex subunit 6 OS=Danio rerio GN=uqcrh PE=1 SV=1;tr|Q3B750|Q3B750_DANRE Cytochrome b-c1 complex subunit 6 OS=Danio rerio GN	I3ISJ2_DANRE	uqcrh	Cytochrome b-c1 complex subunit 6	0	-23.0033	1	1
D9N176	tr|D9N176|D9N176_DANRE Microsomal glutathione S-transferase OS=Danio rerio GN=mgst3b PE=2 SV=1;tr|A1A5Y1|A1A5Y1_DANRE Microsomal glutathione S-transferase 3b OS=Danio rerio GN=mgst3b PE=1 SV=1	D9N176_DANRE	mgst3b mGST1	Microsomal glutathione S-transferase	0	-22.9816	1	1
Q6NVA6	tr|Q6NVA6|Q6NVA6_DANRE Myosin, light chain 9b, regulatory OS=Danio rerio GN=myl9b PE=1 SV=1	Q6NVA6_DANRE	myl9b myl9 myl9l	Myosin; light chain 9b; regulatory (Myosin; light polypeptide 9; regulatory)	0	-22.9713	1	1
A7E2K7	tr|A7E2K7|A7E2K7_DANRE Crystallin, gamma M2d12 OS=Danio rerio GN=crygm2d12 PE=1 SV=1	A7E2K7_DANRE	crygm2d12 zgc:171791	Crystallin; gamma M2d12 (Zgc:171791 protein)	23.2576	-22.9655	1	1
B3DJJ8	tr|B3DJJ8|B3DJJ8_DANRE Si:ch211-284b7.3 OS=Danio rerio GN=si:ch211-284b7.3 PE=1 SV=1	B3DJJ8_DANRE	si:ch211-284b7.3	Si:ch211-284b7.3	0	-22.9409	1	1
A0A0R4IH83	tr|A0A0R4IH83|A0A0R4IH83_DANRE PDZ and LIM domain 5a (Fragment) OS=Danio rerio GN=pdlim5a PE=1 SV=1;tr|A0A0R4IP90|A0A0R4IP90_DANRE PDZ and LIM domain 5a OS=Danio rerio GN=pdlim5a PE=1 SV=1;tr|Q6DG04|Q6DG04_DANRE PDZ and LIM domain 5 OS=Danio rerio GN=pdlim	A0A0R4IH83_DANRE	pdlim5a	PDZ and LIM domain 5a (Fragment)	0	-22.932	1	1
A0A0G2L2Q2	tr|A0A0G2L2Q2|A0A0G2L2Q2_DANRE Uncharacterized protein OS=Danio rerio GN=LOC100333064 PE=1 SV=1	A0A0G2L2Q2_DANRE	LOC100333064	Uncharacterized protein	0	-22.9197	1	1
E7F6Z2	tr|E7F6Z2|E7F6Z2_DANRE Synaptic vesicle glycoprotein 2A OS=Danio rerio GN=sv2a PE=1 SV=2;tr|A2CF25|A2CF25_DANRE Synaptic vesicle glycoprotein 2C OS=Danio rerio GN=sv2c PE=4 SV=1	E7F6Z2_DANRE	sv2a	Synaptic vesicle glycoprotein 2A	0	-22.9177	1	1
Q3B732	tr|Q3B732|Q3B732_DANRE High mobility group nucleosomal-binding domain 2 OS=Danio rerio GN=hmgn2 PE=1 SV=1	Q3B732_DANRE	hmgn2 zgc:123210	High mobility group nucleosomal-binding domain 2 (Zgc:123210 protein)	0	-22.9154	1	1
Q1RM34	tr|Q1RM34|Q1RM34_DANRE Thymosin, beta OS=Danio rerio GN=tmsb PE=2 SV=1;sp|Q9W7M8|TYB_DANRE Thymosin beta OS=Danio rerio GN=tmsb PE=3 SV=3	Q1RM34_DANRE	tmsb	Thymosin; beta	0	-22.9152	1	1
Q6NYD7	sp|Q6NYD7|OCAD1_DANRE OCIA domain-containing protein 1 OS=Danio rerio GN=ociad1 PE=2 SV=1	OCAD1_DANRE	ociad1 si:ch211-14g4.3 zgc:56639	OCIA domain-containing protein 1	0	-22.8883	1	1
Q6NXA0	tr|Q6NXA0|Q6NXA0_DANRE Rpia protein (Fragment) OS=Danio rerio GN=rpia PE=2 SV=1;tr|Q5U3H4|Q5U3H4_DANRE Ribose 5-phosphate isomerase A (Ribose 5-phosphate epimerase) OS=Danio rerio GN=rpia PE=2 SV=1;tr|B8JI15|B8JI15_DANRE Ribose 5-phosphate isomerase A (rib	Q6NXA0_DANRE	rpia	Rpia protein (Fragment)	0	-22.8511	1	1
Q7ZVS5	tr|Q7ZVS5|Q7ZVS5_DANRE DNA helicase OS=Danio rerio GN=mcm3l PE=2 SV=1;tr|B8JKC1|B8JKC1_DANRE DNA helicase OS=Danio rerio GN=mcm3l PE=1 SV=1	Q7ZVS5_DANRE	mcm3l	DNA helicase (EC 3.6.4.12)	0	-22.85	1	1
A0A0R4IU19	tr|A0A0R4IU19|A0A0R4IU19_DANRE Si:ch211-93f2.1 (Fragment) OS=Danio rerio GN=si:ch211-93f2.1 PE=1 SV=1	A0A0R4IU19_DANRE	si:ch211-93f2.1	Si:ch211-93f2.1 (Fragment)	0	-22.8252	1	1
B3DKC0	tr|B3DKC0|B3DKC0_DANRE Peptidylprolyl isomerase OS=Danio rerio GN=fkbp10b PE=1 SV=1;tr|Q7ZVA7|Q7ZVA7_DANRE Peptidylprolyl isomerase (Fragment) OS=Danio rerio GN=fkbp10b PE=2 SV=1	B3DKC0_DANRE	fkbp10b fkbp10	Peptidylprolyl isomerase (EC 5.2.1.8)	0	-22.8229	1	1
B0UY61	tr|B0UY61|B0UY61_DANRE Nebulin OS=Danio rerio GN=neb PE=1 SV=1	B0UY61_DANRE	neb	Nebulin	0	-22.8185	1	1
Q803C2	tr|Q803C2|Q803C2_DANRE Transmembrane protein 33 OS=Danio rerio GN=tmem33 PE=1 SV=1	Q803C2_DANRE	tmem33	Transmembrane protein 33	0	-22.8059	1	1
F6P4Z6	tr|F6P4Z6|F6P4Z6_DANRE NADH dehydrogenase (ubiquinone) flavoprotein 3 OS=Danio rerio GN=ndufv3 PE=1 SV=1	F6P4Z6_DANRE	ndufv3	NADH dehydrogenase (ubiquinone) flavoprotein 3	0	-22.7868	1	1
E9QFQ7	tr|E9QFQ7|E9QFQ7_DANRE Chromobox homolog 5 (HP1 alpha homolog, Drosophila) (Fragment) OS=Danio rerio GN=cbx5 PE=1 SV=1;tr|E9QIB1|E9QIB1_DANRE Chromobox homolog 5 (HP1 alpha homolog, Drosophila) (Fragment) OS=Danio rerio GN=cbx5 PE=1 SV=1;tr|A1L223|A1L223_D	E9QFQ7_DANRE	cbx5	Chromobox homolog 5 (HP1 alpha homolog; Drosophila) (Fragment)	0	-22.7738	1	1
A0A0R4IEL3	tr|A0A0R4IEL3|A0A0R4IEL3_DANRE Sodium/potassium-transporting ATPase subunit beta OS=Danio rerio GN=atp1b3a PE=1 SV=1;tr|F1QYB9|F1QYB9_DANRE Sodium/potassium-transporting ATPase subunit beta OS=Danio rerio GN=atp1b3a PE=1 SV=2;tr|Q8QHI1|Q8QHI1_DANRE Sodium/	A0A0R4IEL3_DANRE	atp1b3a	Sodium/potassium-transporting ATPase subunit beta	0	-22.7703	1	1
A0JMK0	tr|A0JMK0|A0JMK0_DANRE Periostin, osteoblast specific factor OS=Danio rerio GN=postnb PE=2 SV=1	A0JMK0_DANRE	postnb postn	Periostin; osteoblast specific factor	0	-22.7658	1	1
A0A0A0VA49	tr|A0A0A0VA49|A0A0A0VA49_DANRE Cytochrome c oxidase subunit 3 OS=Danio rerio GN=COX3 PE=3 SV=1;sp|Q9MIY4|COX3_DANRE Cytochrome c oxidase subunit 3 OS=Danio rerio GN=mt-co3 PE=3 SV=1	A0A0A0VA49_DANRE	COX3	Cytochrome c oxidase subunit 3	0	-22.7651	1	1
A0A0R4IUZ2	tr|A0A0R4IUZ2|A0A0R4IUZ2_DANRE Aldehyde dehydrogenase 2 family (mitochondrial), tandem duplicate 1 OS=Danio rerio GN=aldh2.1 PE=1 SV=1;tr|A2BGR9|A2BGR9_DANRE Aldehyde dehydrogenase 2 family (mitochondrial), tandem duplicate 1 OS=Danio rerio GN=aldh2.1 PE=1	A0A0R4IUZ2_DANRE	aldh2.1	Aldehyde dehydrogenase 2 family (mitochondrial); tandem duplicate 1	0	-22.7541	1	1
B3DLH1	tr|B3DLH1|B3DLH1_DANRE Uncharacterized protein OS=Danio rerio GN=and4 PE=2 SV=1	B3DLH1_DANRE	and4	Uncharacterized protein	0	-22.7494	1	1
Q7T3F3	tr|Q7T3F3|Q7T3F3_DANRE Ubiquitin-conjugating enzyme E2N-like OS=Danio rerio GN=ube2nb PE=1 SV=1	Q7T3F3_DANRE	ube2nb ube2nl	Ubiquitin-conjugating enzyme E2N-like (Ubiquitin-conjugating enzyme E2Nb)	0	-22.7289	1	1
F1QCS4	tr|F1QCS4|F1QCS4_DANRE Si:ch211-57f7.7 OS=Danio rerio GN=si:ch211-57f7.7 PE=4 SV=2	F1QCS4_DANRE	si:ch211-57f7.7	Si:ch211-57f7.7	0	-22.7216	1	1
B3DFJ9	tr|B3DFJ9|B3DFJ9_DANRE Si:ch211-125e6.12 protein OS=Danio rerio GN=si:ch211-125e6.13 PE=1 SV=1;tr|A8E4S9|A8E4S9_DANRE Si:ch211-125e6.12 OS=Danio rerio GN=si:ch211-125e6.12 PE=1 SV=1	B3DFJ9_DANRE	si:ch211-125e6.13 si:ch211-125e6.12	Si:ch211-125e6.12 protein (Si:ch211-125e6.13)	0	-22.7144	1	1
Q1RM63	tr|Q1RM63|Q1RM63_DANRE Zgc:136410 OS=Danio rerio GN=zgc:136410 PE=2 SV=1;tr|A4FVJ1|A4FVJ1_DANRE Im:6908808 protein OS=Danio rerio GN=im:6908808 PE=2 SV=1;tr|A0A0R4IAD4|A0A0R4IAD4_DANRE Zgc:136410 (Fragment) OS=Danio rerio GN=zgc:136410 PE=1 SV=1;tr|Q5EAS3|	Q1RM63_DANRE	zgc:136410	Zgc:136410	0	-22.712	1	1
Q6PBW9	tr|Q6PBW9|Q6PBW9_DANRE Ribulose-phosphate 3-epimerase OS=Danio rerio GN=rpe PE=1 SV=1	Q6PBW9_DANRE	rpe	Ribulose-phosphate 3-epimerase (EC 5.1.3.1)	0	-22.7058	1	1
Q499B2	tr|Q499B2|Q499B2_DANRE Signal peptidase complex subunit 1 OS=Danio rerio GN=spcs1 PE=1 SV=1	Q499B2_DANRE	spcs1	Signal peptidase complex subunit 1 (Signal peptidase complex subunit 1 homolog (S. cerevisiae))	0	-22.6935	1	1
A4FVI7	tr|A4FVI7|A4FVI7_DANRE LSM7 homolog, U6 small nuclear RNA and mRNA degradation-associated OS=Danio rerio GN=lsm7 PE=1 SV=1	A4FVI7_DANRE	lsm7	LSM7 homolog; U6 small nuclear RNA and mRNA degradation-associated (LSM7 homolog; U6 small nuclear RNA associated (S. cerevisiae))	0	-22.6392	1	1
E7FDL8	tr|E7FDL8|E7FDL8_DANRE Uncharacterized protein OS=Danio rerio PE=1 SV=2	E7FDL8_DANRE		Uncharacterized protein	0	-22.6389	1	1
Q4U0S5	sp|Q4U0S5|PAF1_DANRE RNA polymerase II-associated factor 1 homolog OS=Danio rerio GN=paf1 PE=1 SV=1;tr|A0A0R4IFZ2|A0A0R4IFZ2_DANRE RNA polymerase II-associated factor 1 homolog OS=Danio rerio GN=paf1 PE=1 SV=1	PAF1_DANRE	paf1 paf1l	RNA polymerase II-associated factor 1 homolog (PD2-like protein)	0	-22.6358	1	1
Q7ZWB4	tr|Q7ZWB4|Q7ZWB4_DANRE ADP-ribosylation factor-like 6 interacting protein OS=Danio rerio GN=arl6ip1 PE=1 SV=1	Q7ZWB4_DANRE	arl6ip1 ARL6IP arl6ip	ADP-ribosylation factor-like 6 interacting protein (ADP-ribosylation factor-like 6 interacting protein 1) (ADP-ribosylation factor-like 6-interacting protein 1) (Arl6ip1 protein)	0	-22.6268	1	1
Q6NXA6	tr|Q6NXA6|Q6NXA6_DANRE S-(hydroxymethyl)glutathione dehydrogenase OS=Danio rerio GN=adh5 PE=1 SV=1;tr|A0A0R4IUR6|A0A0R4IUR6_DANRE S-(hydroxymethyl)glutathione dehydrogenase OS=Danio rerio GN=adh5 PE=1 SV=1	Q6NXA6_DANRE	adh5	S-(hydroxymethyl)glutathione dehydrogenase (EC 1.1.1.284)	0	-22.6263	1	1
Q1LUY6	tr|Q1LUY6|Q1LUY6_DANRE Ribosomal protein L4 (Fragment) OS=Danio rerio GN=rpl4 PE=4 SV=1	Q1LUY6_DANRE	rpl4 CH211-242M18.3-002	Ribosomal protein L4 (Fragment)	0	-22.6223	1	1
Q5PNM4	tr|Q5PNM4|Q5PNM4_DANRE ATP-dependent Clp protease proteolytic subunit OS=Danio rerio GN=clpp PE=1 SV=1;tr|Q502B9|Q502B9_DANRE ATP-dependent Clp protease proteolytic subunit OS=Danio rerio GN=clpp PE=2 SV=1;tr|A2BHT9|A2BHT9_DANRE ATP-dependent Clp protease	Q5PNM4_DANRE	clpp	ATP-dependent Clp protease proteolytic subunit (EC 3.4.21.92)	0	-22.6146	1	1
B2GNT9	tr|B2GNT9|B2GNT9_DANRE Anamorsin OS=Danio rerio GN=ciapin1 PE=2 SV=1;tr|G8JL18|G8JL18_DANRE Anamorsin OS=Danio rerio GN=ciapin1 PE=1 SV=1;sp|Q6AZB3|CPIN1_DANRE Anamorsin OS=Danio rerio GN=ciapin1 PE=2 SV=1	B2GNT9_DANRE	ciapin1 CIAPIN1	Anamorsin (Cytokine-induced apoptosis inhibitor 1) (Fe-S cluster assembly protein DRE2 homolog)	0	-22.6118	1	1
Q3YAA1	tr|Q3YAA1|Q3YAA1_DANRE Integrin beta OS=Danio rerio GN=itgb1a PE=2 SV=1;tr|F1QG85|F1QG85_DANRE Integrin beta OS=Danio rerio GN=itgb1a PE=3 SV=1	Q3YAA1_DANRE	itgb1a itgb1	Integrin beta	0	-22.6014	1	1
Q6IQ56	tr|Q6IQ56|Q6IQ56_DANRE Small nuclear ribonucleoprotein D3 polypeptide OS=Danio rerio GN=snrpd3 PE=2 SV=1;tr|B0V1I0|B0V1I0_DANRE Small nuclear ribonucleoprotein D3 polypeptide OS=Danio rerio GN=snrpd3 PE=1 SV=1	Q6IQ56_DANRE	snrpd3	Small nuclear ribonucleoprotein D3 polypeptide	0	-22.5978	1	1
Q6NX91	tr|Q6NX91|Q6NX91_DANRE Rbm4.2 protein OS=Danio rerio GN=rbm4.2 PE=2 SV=1	Q6NX91_DANRE	rbm4.2	Rbm4.2 protein	0	-22.5719	1	1
Q1MT41	tr|Q1MT41|Q1MT41_DANRE Retinoblastoma-binding protein 9 OS=Danio rerio GN=rbbp9 PE=1 SV=1;tr|Q66I76|Q66I76_DANRE Si:ch211-258l4.7 (Fragment) OS=Danio rerio GN=rbbp9 PE=2 SV=1;tr|Q1MT40|Q1MT40_DANRE Retinoblastoma-binding protein 9 OS=Danio rerio GN=rbbp9 P	Q1MT41_DANRE	rbbp9 si:ch211-258l4.7	Retinoblastoma-binding protein 9 (Si:ch211-258l4.7)	0	-22.5609	1	1
Q7T390	tr|Q7T390|Q7T390_DANRE Glycoprotein, synaptic 2 OS=Danio rerio GN=tecrb PE=1 SV=1;tr|B8JM52|B8JM52_DANRE Trans-2,3-enoyl-CoA reductase b (Fragment) OS=Danio rerio GN=tecrb PE=1 SV=1;tr|B8JM53|B8JM53_DANRE Trans-2,3-enoyl-CoA reductase b (Fragment) OS=Danio	Q7T390_DANRE	tecrb gpsn2 tecr	Glycoprotein; synaptic 2 (Gpsn2 protein) (Trans-2;3-enoyl-CoA reductase b)	22.9499	-22.5524	1	1
Q803N8	tr|Q803N8|Q803N8_DANRE Lamin B1 OS=Danio rerio GN=lmnb1 PE=2 SV=1	Q803N8_DANRE	lmnb1	Lamin B1 (Lmnb1 protein)	0	-22.5377	1	1
Q6DC25	tr|Q6DC25|Q6DC25_DANRE AU RNA binding protein/enoyl-Coenzyme A hydratase OS=Danio rerio GN=auh PE=2 SV=1;tr|F1RDX1|F1RDX1_DANRE AU RNA-binding protein/enoyl-CoA hydratase OS=Danio rerio GN=auh PE=1 SV=1	Q6DC25_DANRE	auh	AU RNA binding protein/enoyl-Coenzyme A hydratase	-22.7607	-22.5319	1	1
Q6NV06	tr|Q6NV06|Q6NV06_DANRE Zgc:85694 OS=Danio rerio GN=rbfox2 PE=2 SV=1;tr|F1QZC1|F1QZC1_DANRE RNA-binding protein, fox-1 homolog (C. elegans) 2 OS=Danio rerio GN=rbfox2 PE=1 SV=1	Q6NV06_DANRE	rbfox2 rbm9 zgc:85694	Zgc:85694	0	-22.5232	1	1
F1RAE2	tr|F1RAE2|F1RAE2_DANRE H/ACA ribonucleoprotein complex subunit OS=Danio rerio GN=gar1 PE=1 SV=1;tr|E7EXU2|E7EXU2_DANRE H/ACA ribonucleoprotein complex subunit OS=Danio rerio GN=gar1 PE=1 SV=1;sp|Q7ZVE0|GAR1_DANRE H/ACA ribonucleoprotein complex subunit 1 O	F1RAE2_DANRE	gar1 nola1	H/ACA ribonucleoprotein complex subunit	0	-22.5119	1	1
Q561T2	tr|Q561T2|Q561T2_DANRE Peptidyl-prolyl cis-trans isomerase E OS=Danio rerio GN=ppie PE=1 SV=1;tr|B2GS00|B2GS00_DANRE Peptidyl-prolyl cis-trans isomerase E OS=Danio rerio GN=ppie PE=2 SV=1;tr|A0A0R4IBK2|A0A0R4IBK2_DANRE Peptidylprolyl isomerase E (cyclophil	Q561T2_DANRE	ppie	Peptidyl-prolyl cis-trans isomerase E (PPIase E) (EC 5.2.1.8)	0	-22.5089	1	1
Q05AL9	tr|Q05AL9|Q05AL9_DANRE Zgc:153629 OS=Danio rerio GN=krt94 PE=2 SV=1;tr|F1R8U0|F1R8U0_DANRE Keratin 94 OS=Danio rerio GN=krt94 PE=1 SV=1	Q05AL9_DANRE	krt94 zgc:153629	Zgc:153629 (Zgc:153629 protein)	0	-22.5058	1	1
Z4YIQ5	tr|Z4YIQ5|Z4YIQ5_DANRE 3-hydroxybutyrate dehydrogenase type 2 (Fragment) OS=Danio rerio GN=bdh2 PE=1 SV=1;tr|B2GSA5|B2GSA5_DANRE Zgc:110323 protein OS=Danio rerio GN=bdh2 PE=2 SV=1;sp|Q561X9|BDH2_DANRE 3-hydroxybutyrate dehydrogenase type 2 OS=Danio rerio	Z4YIQ5_DANRE	bdh2	3-hydroxybutyrate dehydrogenase type 2 (Fragment)	0	-22.5034	1	1
Q6PH55	tr|Q6PH55|Q6PH55_DANRE C20orf14 homolog (H. sapiens) OS=Danio rerio GN=prpf6 PE=2 SV=1;tr|Q6NYK7|Q6NYK7_DANRE C20orf14 homolog (H. sapiens) OS=Danio rerio GN=prpf6 PE=2 SV=1;tr|F1QY65|F1QY65_DANRE PRP6 pre-mRNA-processing factor 6 homolog (S. cerevisiae) O	Q6PH55_DANRE	prpf6 c20orf14	C20orf14 homolog (H. sapiens)	0	-22.4851	1	1
Q6IQI3	tr|Q6IQI3|Q6IQI3_DANRE Zgc:86751 OS=Danio rerio GN=ptges3b PE=2 SV=1;tr|F1RCG2|F1RCG2_DANRE Prostaglandin E synthase 3b (cytosolic) OS=Danio rerio GN=ptges3b PE=1 SV=2	Q6IQI3_DANRE	ptges3b zgc:86751	Zgc:86751	0	-22.4814	1	1
F8W2U7	tr|F8W2U7|F8W2U7_DANRE Phosphorylase kinase, beta OS=Danio rerio GN=phkb PE=1 SV=2;tr|F1Q6F0|F1Q6F0_DANRE Phosphorylase kinase, beta OS=Danio rerio GN=phkb PE=1 SV=2	F8W2U7_DANRE	phkb si:dkey-96k10.1	Phosphorylase kinase; beta	0	-22.4637	1	1
X1WCS1	tr|X1WCS1|X1WCS1_DANRE Si:dkey-16p21.8 OS=Danio rerio GN=si:dkey-16p21.8 PE=4 SV=1	X1WCS1_DANRE	si:dkey-16p21.8	Si:dkey-16p21.8	0	-22.4385	1	1
Q4TZX0	tr|Q4TZX0|Q4TZX0_DANRE Type IV collagen alpha 5 chain (Fragment) OS=Danio rerio GN=col4a5 PE=2 SV=1;tr|A0A1L1QZI9|A0A1L1QZI9_DANRE Uncharacterized protein OS=Danio rerio GN=col4a5 PE=1 SV=1;tr|B0UXF7|B0UXF7_DANRE Collagen, type IV, alpha 5 (Alport syndrome	Q4TZX0_DANRE	col4a5	Type IV collagen alpha 5 chain (Fragment)	0	-22.428	1	1
Q566Z0	tr|Q566Z0|Q566Z0_DANRE LOC553381 protein (Fragment) OS=Danio rerio GN=LOC553381 PE=2 SV=1;tr|B3DLG0|B3DLG0_DANRE LOC553381 protein (Fragment) OS=Danio rerio GN=LOC553381 PE=2 SV=1	Q566Z0_DANRE	LOC553381	LOC553381 protein (Fragment)	0	-22.4197	1	1
Q803R6	tr|Q803R6|Q803R6_DANRE DNA mismatch repair protein OS=Danio rerio GN=msh2 PE=2 SV=1;tr|F1QEP5|F1QEP5_DANRE DNA mismatch repair protein OS=Danio rerio GN=msh2 PE=1 SV=1;tr|B2GSY7|B2GSY7_DANRE DNA mismatch repair protein OS=Danio rerio GN=msh2 PE=2 SV=1;tr|Q	Q803R6_DANRE	msh2	DNA mismatch repair protein	0	-22.402	1	1
A0AUR2	tr|A0AUR2|A0AUR2_DANRE Sarcalumenin OS=Danio rerio GN=srl PE=1 SV=1;tr|Q5EAR8|Q5EAR8_DANRE Srl protein (Fragment) OS=Danio rerio GN=srl PE=2 SV=1	A0AUR2_DANRE	srl	Sarcalumenin	0	-22.3927	1	1
Q8UUT4	tr|Q8UUT4|Q8UUT4_DANRE DMbeta1 OS=Danio rerio GN=gpm6aa PE=1 SV=1;tr|A7E2P4|A7E2P4_DANRE Glycoprotein M6Aa OS=Danio rerio GN=gpm6aa PE=2 SV=1	Q8UUT4_DANRE	gpm6aa	DMbeta1 (Glycoprotein M6Aa)	0	-22.3905	1	1
Q7ZW27	tr|Q7ZW27|Q7ZW27_DANRE Coatomer subunit delta OS=Danio rerio GN=arcn1a PE=1 SV=1	Q7ZW27_DANRE	arcn1a arcn1	Coatomer subunit delta	0	-22.3804	1	1
Q6PE30	tr|Q6PE30|Q6PE30_DANRE CCR4-NOT transcription complex, subunit 6 OS=Danio rerio GN=cnot6a PE=1 SV=1;tr|Q7ZU49|Q7ZU49_DANRE Cnot6 protein (Fragment) OS=Danio rerio GN=cnot6a PE=2 SV=1;tr|A8E4T0|A8E4T0_DANRE Zgc:171797 protein OS=Danio rerio GN=cnot6b PE=2 S	Q6PE30_DANRE	cnot6a cnot6	CCR4-NOT transcription complex; subunit 6 (CCR4-NOT transcription complex; subunit 6a)	0	-22.3748	1	1
Q7ZU12	tr|Q7ZU12|Q7ZU12_DANRE Ceruloplasmin OS=Danio rerio GN=cp PE=2 SV=1;tr|Q6P3G1|Q6P3G1_DANRE Ceruloplasmin OS=Danio rerio GN=cp PE=1 SV=1;tr|Q90ZT2|Q90ZT2_DANRE Ceruloplasmin (Fragment) OS=Danio rerio GN=cp PE=2 SV=1	Q7ZU12_DANRE	cp	Ceruloplasmin	22.4639	-22.3621	1	1
Q7SZQ6	tr|Q7SZQ6|Q7SZQ6_DANRE Rho GDP dissociation inhibitor (GDI) gamma OS=Danio rerio GN=arhgdig PE=1 SV=1;tr|A0A0R4IB45|A0A0R4IB45_DANRE Rho GDP dissociation inhibitor (GDI) gamma OS=Danio rerio GN=arhgdig PE=1 SV=1	Q7SZQ6_DANRE	arhgdig	Rho GDP dissociation inhibitor (GDI) gamma	22.6064	-22.3615	1	1
Q3KR14	tr|Q3KR14|Q3KR14_DANRE Peptidyl-prolyl cis-trans isomerase OS=Danio rerio GN=ppil1 PE=1 SV=1	Q3KR14_DANRE	ppil1	Peptidyl-prolyl cis-trans isomerase (PPIase) (EC 5.2.1.8)	0	-22.3256	1	1
B2GS36	tr|B2GS36|B2GS36_DANRE Prpf31 protein OS=Danio rerio GN=prpf31 PE=2 SV=1;sp|Q7SXM7|PRP31_DANRE U4/U6 small nuclear ribonucleoprotein Prp31 OS=Danio rerio GN=prpf31 PE=2 SV=1;tr|E9QCW6|E9QCW6_DANRE U4/U6 small nuclear ribonucleoprotein Prp31 (Fragment) OS=D	B2GS36_DANRE	prpf31	Prpf31 protein	0	-22.3222	1	1
Q7ZVX2	tr|Q7ZVX2|Q7ZVX2_DANRE Sodium/potassium-transporting ATPase subunit beta OS=Danio rerio GN=atp1b1a PE=2 SV=1;tr|Q5PNP7|Q5PNP7_DANRE Sodium/potassium-transporting ATPase subunit beta OS=Danio rerio GN=atp1b1a PE=3 SV=1;tr|Q9DGL3|Q9DGL3_DANRE Sodium/potassiu	Q7ZVX2_DANRE	atp1b1a DKEY-98P3.3-001	Sodium/potassium-transporting ATPase subunit beta	0	-22.3195	1	1
E7F861	tr|E7F861|E7F861_DANRE Cornichon family AMPA receptor auxiliary protein 4 OS=Danio rerio GN=cnih4 PE=1 SV=1	E7F861_DANRE	cnih4	Cornichon family AMPA receptor auxiliary protein 4	0	-22.3133	1	1
F1QLH1	tr|F1QLH1|F1QLH1_DANRE Peptidyl-prolyl cis-trans isomerase OS=Danio rerio GN=ppifb PE=1 SV=1;tr|A7MCN0|A7MCN0_DANRE Peptidyl-prolyl cis-trans isomerase OS=Danio rerio GN=ppifb PE=2 SV=1;tr|Q3B738|Q3B738_DANRE Peptidyl-prolyl cis-trans isomerase OS=Danio re	F1QLH1_DANRE	ppifb	Peptidyl-prolyl cis-trans isomerase (PPIase) (EC 5.2.1.8)	0	-22.3091	1	1
Q5RGE6	sp|Q5RGE6|HSP7E_DANRE Heat shock 70 kDa protein 14 OS=Danio rerio GN=hspa14 PE=2 SV=1	HSP7E_DANRE	hspa14 si:dkey-153k10.2	Heat shock 70 kDa protein 14	0	-22.2936	1	1
A0A0G2KQA6	tr|A0A0G2KQA6|A0A0G2KQA6_DANRE Uncharacterized protein OS=Danio rerio PE=1 SV=1;tr|Q32LU3|Q32LU3_DANRE Septin 4a OS=Danio rerio GN=sept4a PE=2 SV=1;tr|F1QHM4|F1QHM4_DANRE Septin 4a OS=Danio rerio GN=sept4a PE=3 SV=1;tr|E9QC85|E9QC85_DANRE Zgc:162239 (Fragm	A0A0G2KQA6_DANRE		Uncharacterized protein	0	-22.2817	1	1
Q5XJ93	tr|Q5XJ93|Q5XJ93_DANRE DNA-directed RNA polymerase subunit OS=Danio rerio GN=polr2i PE=2 SV=1;tr|Q1LVK2|Q1LVK2_DANRE DNA-directed RNA polymerase subunit OS=Danio rerio GN=polr2i PE=1 SV=1	Q5XJ93_DANRE	polr2i zgc:103515	DNA-directed RNA polymerase subunit	0	-22.2798	1	1
Q66I72	tr|Q66I72|Q66I72_DANRE F11 receptor OS=Danio rerio GN=f11r.1 PE=1 SV=1;tr|E7F4I2|E7F4I2_DANRE F11 receptor, tandem duplicate 1 OS=Danio rerio GN=f11r.1 PE=1 SV=2;tr|A0A0R4IK10|A0A0R4IK10_DANRE F11 receptor, tandem duplicate 1 OS=Danio rerio GN=f11r.1 PE=1	Q66I72_DANRE	f11r.1 f11r	F11 receptor (F11 receptor; tandem duplicate 1) (F11r)	0	-22.2558	1	1
E9QDQ2	tr|E9QDQ2|E9QDQ2_DANRE Calcium/calmodulin-dependent protein kinase (CaM kinase) II beta 1 OS=Danio rerio GN=camk2b1 PE=1 SV=2;tr|A2BGW3|A2BGW3_DANRE Calcium/calmodulin-dependent protein kinase (CaM kinase) II beta 1 OS=Danio rerio GN=camk2b1 PE=1 SV=1	E9QDQ2_DANRE	camk2b1	Calcium/calmodulin-dependent protein kinase (CaM kinase) II beta 1	0	-22.2543	1	1
F1QEY8	tr|F1QEY8|F1QEY8_DANRE D-3-phosphoglycerate dehydrogenase OS=Danio rerio GN=phgdh PE=1 SV=1	F1QEY8_DANRE	phgdh	D-3-phosphoglycerate dehydrogenase (EC 1.1.1.95)	0	-22.2524	1	1
Q7ZWH4	tr|Q7ZWH4|Q7ZWH4_DANRE Actin-related protein 2/3 complex subunit 5 OS=Danio rerio GN=arpc5b PE=1 SV=1;tr|U3JA28|U3JA28_DANRE Actin-related protein 2/3 complex subunit 5 OS=Danio rerio GN=arpc5b PE=1 SV=1;tr|Q6P0D3|Q6P0D3_DANRE Actin-related protein 2/3 com	Q7ZWH4_DANRE	arpc5b	Actin-related protein 2/3 complex subunit 5	0	-22.2435	1	1
Q802Z3	tr|Q802Z3|Q802Z3_DANRE Phosphatidylinositol transfer protein, beta,-like OS=Danio rerio GN=pitpnbl PE=1 SV=1;tr|E7F6C9|E7F6C9_DANRE Phosphatidylinositol transfer protein, beta,-like OS=Danio rerio GN=pitpnbl PE=1 SV=1	Q802Z3_DANRE	pitpnbl zgc:55645	Phosphatidylinositol transfer protein; beta;-like (Zgc:55645) (Zgc:55645 protein)	0	-22.2249	1	1
A0A0R4IVA0	tr|A0A0R4IVA0|A0A0R4IVA0_DANRE S100 calcium-binding protein W OS=Danio rerio GN=s100w PE=1 SV=1	A0A0R4IVA0_DANRE	s100w	S100 calcium-binding protein W	0	-22.2112	1	1
E7F6D0	tr|E7F6D0|E7F6D0_DANRE Si:ch73-22o12.1 OS=Danio rerio GN=si:ch73-22o12.1 PE=1 SV=1	E7F6D0_DANRE	si:ch73-22o12.1	Si:ch73-22o12.1	0	-22.2078	1	1
F1R226	tr|F1R226|F1R226_DANRE Dopey family member 1 OS=Danio rerio GN=dopey1 PE=4 SV=1	F1R226_DANRE	dopey1	Dopey family member 1	0	-22.2058	1	1
Q5XLR3	tr|Q5XLR3|Q5XLR3_DANRE Nicastrin OS=Danio rerio GN=ncstn PE=2 SV=1;tr|B3DGT7|B3DGT7_DANRE Nicastrin OS=Danio rerio GN=ncstn PE=2 SV=1	Q5XLR3_DANRE	ncstn	Nicastrin	0	-22.2034	1	1
Q7SYB4	tr|Q7SYB4|Q7SYB4_DANRE Phosphoglycerate mutase OS=Danio rerio GN=pgam1b PE=2 SV=1	Q7SYB4_DANRE	pgam1b	Phosphoglycerate mutase (EC 5.4.2.11) (EC 5.4.2.4)	0	-22.2017	1	1
Q6DC20	tr|Q6DC20|Q6DC20_DANRE ADP-ribosylation factor 4a OS=Danio rerio GN=arf4a PE=1 SV=1	Q6DC20_DANRE	arf4a zgc:101030	ADP-ribosylation factor 4a (Zgc:101030)	0	-22.1997	1	1
Q7T1B1	tr|Q7T1B1|Q7T1B1_DANRE Embryonic globin beta e3 (Fragment) OS=Danio rerio GN=hbbe3 PE=2 SV=1	Q7T1B1_DANRE	hbbe3	Embryonic globin beta e3 (Fragment)	0	-22.1927	1	1
Q9PRH9	tr|Q9PRH9|Q9PRH9_DANRE Fabp2 protein OS=Danio rerio GN=fabp2 PE=1 SV=1;tr|Q8AX65|Q8AX65_DANRE Intestinal fatty acid-binding protein OS=Danio rerio GN=fabp2 PE=2 SV=1	Q9PRH9_DANRE	fabp2 I-FABP (FABPI) IFABP	Fabp2 protein (Fatty acid-binding protein 2; intestinal) (Intestinal fatty acid binding protein) (Intestinal fatty acid binding protein 2)	-0.096	-22.1808	1	1
Q4V9I4	tr|Q4V9I4|Q4V9I4_DANRE Si:dkey-276i5.1 protein (Fragment) OS=Danio rerio GN=gars PE=2 SV=1	Q4V9I4_DANRE	gars si:dkey-276i5.1	Si:dkey-276i5.1 protein (Fragment)	0	-22.1769	1	1
Q6DG30	tr|Q6DG30|Q6DG30_DANRE Serpin peptidase inhibitor, clade B (Ovalbumin), member 1 OS=Danio rerio GN=serpinb1 PE=1 SV=1;tr|A8E4T6|A8E4T6_DANRE LOC569077 protein (Fragment) OS=Danio rerio GN=LOC569077 PE=2 SV=1;tr|Q5RIK7|Q5RIK7_DANRE Serpin peptidase inhibito	Q6DG30_DANRE	serpinb1	Serpin peptidase inhibitor; clade B (Ovalbumin); member 1 (Serpin peptidase inhibitor; clade B (ovalbumin); member 1) (Serpinb1 protein)	0	-22.1751	1	1
F1R9Q0	tr|F1R9Q0|F1R9Q0_DANRE Probable signal peptidase complex subunit 2 OS=Danio rerio GN=spcs2 PE=1 SV=1;tr|F1Q5S9|F1Q5S9_DANRE Probable signal peptidase complex subunit 2 OS=Danio rerio GN=spcs2 PE=1 SV=1;sp|Q5BJI9|SPCS2_DANRE Probable signal peptidase comple	F1R9Q0_DANRE	spcs2	Probable signal peptidase complex subunit 2	0	-22.1727	1	1
F1RC82	tr|F1RC82|F1RC82_DANRE Poliovirus receptor-related 1b OS=Danio rerio GN=pvrl1b PE=1 SV=2;tr|F1QCX3|F1QCX3_DANRE Poliovirus receptor-related 1b OS=Danio rerio GN=pvrl1b PE=1 SV=2;tr|B0JYH6|B0JYH6_DANRE Nectin 1b OS=Danio rerio GN=pvrl1b PE=2 SV=2	F1RC82_DANRE	pvrl1b	Poliovirus receptor-related 1b	22.2643	-22.1659	1	1
Q1ED00	tr|Q1ED00|Q1ED00_DANRE Si:dkey-220f10.6 OS=Danio rerio GN=snx11 PE=2 SV=1	Q1ED00_DANRE	snx11 si:dkey-220f10.6	Si:dkey-220f10.6	0	-22.1614	1	1
A0A0R4IMI4	tr|A0A0R4IMI4|A0A0R4IMI4_DANRE Nucleoporin seh1 OS=Danio rerio GN=seh1l PE=1 SV=1;sp|Q6TGU2|SEH1_DANRE Nucleoporin seh1 OS=Danio rerio GN=seh1l PE=2 SV=2;tr|I3ISB3|I3ISB3_DANRE Nucleoporin seh1 (Fragment) OS=Danio rerio GN=seh1l PE=1 SV=1;tr|A0A0R4IVE4|A0A	A0A0R4IMI4_DANRE	seh1l	Nucleoporin seh1	0	-22.1601	1	1
Q6DEK6	tr|Q6DEK6|Q6DEK6_DANRE Rufy3 protein (Fragment) OS=Danio rerio GN=rufy3 PE=2 SV=1;tr|Q58EH3|Q58EH3_DANRE RUN and FYVE domain containing 3 OS=Danio rerio GN=rufy3 PE=2 SV=1;tr|F1QI60|F1QI60_DANRE RUN and FYVE domain-containing 3 OS=Danio rerio GN=rufy3 PE=1	Q6DEK6_DANRE	rufy3	Rufy3 protein (Fragment)	0	-22.1382	1	1
B1H1M3	tr|B1H1M3|B1H1M3_DANRE Proline synthetase co-transcribed homolog (bacterial) OS=Danio rerio GN=prosc PE=1 SV=1	B1H1M3_DANRE	prosc	Proline synthetase co-transcribed homolog (bacterial) (Prosc protein)	21.7236	-22.1377	1	1
Q1LX26	tr|Q1LX26|Q1LX26_DANRE Si:dkey-238c7.16 OS=Danio rerio GN=si:dkey-238c7.16 PE=1 SV=1;tr|A3KNR2|A3KNR2_DANRE Novel protein OS=Danio rerio GN=si:dkey-238c7.16 PE=2 SV=1	Q1LX26_DANRE	si:dkey-238c7.16	Si:dkey-238c7.16	0	-22.1254	1	1
A3KNM2	tr|A3KNM2|A3KNM2_DANRE Si:ch211-203l9.2 OS=Danio rerio GN=tpd52 PE=1 SV=1;tr|I3IT45|I3IT45_DANRE Tumor protein D52 OS=Danio rerio GN=tpd52 PE=1 SV=1;tr|I3ITC0|I3ITC0_DANRE Tumor protein D52 OS=Danio rerio GN=tpd52 PE=1 SV=1;tr|A0A0R4IDA7|A0A0R4IDA7_DANRE T	A3KNM2_DANRE	tpd52 si:ch211-203l9.2 si:ch211-203l9.3	Si:ch211-203l9.2 (Tumor protein D52)	0	-22.1027	1	1
Q08CD8	tr|Q08CD8|Q08CD8_DANRE Ras homolog-enriched in brain-like 1 OS=Danio rerio GN=rhebl1 PE=1 SV=1	Q08CD8_DANRE	rhebl1 rheb zgc:153231	Ras homolog-enriched in brain-like 1 (Zgc:153231)	0	-22.1021	1	1
B8JIY2	tr|B8JIY2|B8JIY2_DANRE Nucleolar and coiled-body phosphoprotein 1 OS=Danio rerio GN=nolc1 PE=1 SV=1;tr|Q7SXP7|Q7SXP7_DANRE Nolc1l protein (Fragment) OS=Danio rerio GN=nolc1 PE=2 SV=1;tr|A0A0R4IFR7|A0A0R4IFR7_DANRE Nucleolar and coiled-body phosphoprotein 1	B8JIY2_DANRE	nolc1	Nucleolar and coiled-body phosphoprotein 1	0	-22.0817	1	1
Q5RIN6	tr|Q5RIN6|Q5RIN6_DANRE Peptidyl-tRNA hydrolase domain-containing 1 OS=Danio rerio GN=ptrhd1 PE=1 SV=1	Q5RIN6_DANRE	ptrhd1 si:dkey-34f16.5	Peptidyl-tRNA hydrolase domain-containing 1	0	-22.0747	1	1
Q6DH04	tr|Q6DH04|Q6DH04_DANRE LOC553425 protein (Fragment) OS=Danio rerio GN=LOC553425 PE=2 SV=1;tr|Q504D7|Q504D7_DANRE LOC553425 protein (Fragment) OS=Danio rerio GN=LOC553425 PE=2 SV=1;tr|F1RDF4|F1RDF4_DANRE LUC7-like 3 pre-mRNA-splicing factor OS=Danio rerio G	Q6DH04_DANRE	LOC553425	LOC553425 protein (Fragment)	0	-22.074	1	1
Q24JV7	tr|Q24JV7|Q24JV7_DANRE 40S ribosomal protein S27 OS=Danio rerio GN=zgc:136826 PE=2 SV=1;tr|A0A0R4IYD0|A0A0R4IYD0_DANRE 40S ribosomal protein S27 OS=Danio rerio GN=zgc:136826 PE=1 SV=1	Q24JV7_DANRE	zgc:136826	40S ribosomal protein S27	0	-22.0712	1	1
A7YY10	tr|A7YY10|A7YY10_DANRE Zgc:171772 OS=Danio rerio GN=zgc:171772 PE=1 SV=1	A7YY10_DANRE	zgc:171772	Zgc:171772 (Zgc:171772 protein)	0	-22.0445	1	1
B8JLK7	tr|B8JLK7|B8JLK7_DANRE Zinc finger CCCH domain-containing protein 15 OS=Danio rerio GN=zc3h15 PE=1 SV=1;tr|B2GS10|B2GS10_DANRE Zc3h15 protein OS=Danio rerio GN=zc3h15 PE=2 SV=1;sp|Q803J8|ZC3HF_DANRE Zinc finger CCCH domain-containing protein 15 OS=Danio re	B8JLK7_DANRE	zc3h15	Zinc finger CCCH domain-containing protein 15	0	-22.0409	1	1
Q08BY9	tr|Q08BY9|Q08BY9_DANRE Calmegin OS=Danio rerio GN=clgn PE=1 SV=1	Q08BY9_DANRE	clgn	Calmegin	22.1311	-22.035	1	1
A0A140LGK1	tr|A0A140LGK1|A0A140LGK1_DANRE Plastin-2 OS=Danio rerio GN=lcp1 PE=1 SV=1;tr|A0A140LGV0|A0A140LGV0_DANRE Plastin-2 OS=Danio rerio GN=lcp1 PE=1 SV=1;sp|Q6P698|PLSL_DANRE Plastin-2 OS=Danio rerio GN=lcp1 PE=2 SV=1	A0A140LGK1_DANRE	lcp1	Plastin-2	0	-22.0292	1	1
F1QY34	tr|F1QY34|F1QY34_DANRE Low density lipoprotein receptor-related protein 1Ab OS=Danio rerio GN=lrp1ab PE=1 SV=1;tr|A0A0H2UKL4|A0A0H2UKL4_DANRE Low density lipoprotein receptor-related protein 1Aa OS=Danio rerio GN=lrp1aa PE=1 SV=1	F1QY34_DANRE	lrp1ab lrp1	Low density lipoprotein receptor-related protein 1Ab	0	-22.024	1	1
Q566N7	tr|Q566N7|Q566N7_DANRE Sulfide quinone reductase-like (Yeast) OS=Danio rerio GN=sqrdl PE=2 SV=1;tr|F1QYT2|F1QYT2_DANRE Sulfide quinone reductase-like (yeast) OS=Danio rerio GN=sqrdl PE=1 SV=1;tr|R4GEK8|R4GEK8_DANRE Sulfide quinone reductase-like (yeast) (F	Q566N7_DANRE	sqrdl	Sulfide quinone reductase-like (Yeast)	-0.3706	-22.0182	1	1
Q803H6	tr|Q803H6|Q803H6_DANRE Adka protein OS=Danio rerio GN=adka PE=2 SV=1;tr|A0A0R4IYX1|A0A0R4IYX1_DANRE Adenosine kinase a OS=Danio rerio GN=adka PE=1 SV=1;tr|Q6P3J9|Q6P3J9_DANRE Adenosine kinase a OS=Danio rerio GN=adka PE=1 SV=1	Q803H6_DANRE	adka	Adka protein	0	-22.0044	1	1
Q6DH28	tr|Q6DH28|Q6DH28_DANRE MOB family member 4, phocein OS=Danio rerio GN=mob4 PE=1 SV=1	Q6DH28_DANRE	mob4 mobkl3	MOB family member 4; phocein (MOB1; Mps One Binder kinase activator-like 3 (Yeast))	0	-22.0036	1	1
Q6TGN5	tr|Q6TGN5|Q6TGN5_DANRE Galectin OS=Danio rerio GN=lgals2a PE=2 SV=1;tr|Q6IQI2|Q6IQI2_DANRE Galectin OS=Danio rerio GN=lgals2a PE=1 SV=1;tr|A0A0R4IEQ5|A0A0R4IEQ5_DANRE Galectin OS=Danio rerio GN=lgals2a PE=1 SV=1	Q6TGN5_DANRE	lgals2a lgals1l2	Galectin	0	-21.9974	1	1
F1R7D6	tr|F1R7D6|F1R7D6_DANRE Serpin peptidase inhibitor, clade B (ovalbumin), member 1,-like 3 (Fragment) OS=Danio rerio GN=serpinb1l3 PE=1 SV=2;tr|Q7T309|Q7T309_DANRE Serpin peptidase inhibitor, clade B (Ovalbumin), member 1, like 3 OS=Danio rerio GN=serpinb1l3	F1R7D6_DANRE	serpinb1l3	Serpin peptidase inhibitor; clade B (ovalbumin); member 1;-like 3 (Fragment)	0	-21.9968	1	1
Q90X40	tr|Q90X40|Q90X40_DANRE Novel protein similar to human DNA directed polymerase delta 2, regulatory subunit (50kD) (POLD2) OS=Danio rerio GN=pold2 PE=2 SV=1;tr|Q7ZVU2|Q7ZVU2_DANRE Pold2 protein OS=Danio rerio GN=pold2 PE=2 SV=1;tr|B0R0V1|B0R0V1_DANRE Polymer	Q90X40_DANRE	pold2 dZ150F13.3-001	Novel protein similar to human DNA directed polymerase delta 2; regulatory subunit (50kD) (POLD2) (Polymerase (DNA directed); delta 2; regulatory subunit)	0	-21.9856	1	1
F1RAV5	tr|F1RAV5|F1RAV5_DANRE Ribosomal protein S6 kinase OS=Danio rerio GN=rps6ka1 PE=1 SV=1;tr|F1QYQ1|F1QYQ1_DANRE Ribosomal protein S6 kinase OS=Danio rerio GN=rps6ka1 PE=1 SV=2	F1RAV5_DANRE	rps6ka1	Ribosomal protein S6 kinase (EC 2.7.11.1)	22.7745	-21.9746	1	1
A0A1D5NSG1	tr|A0A1D5NSG1|A0A1D5NSG1_DANRE Tropomyosin alpha-1 chain (Fragment) OS=Danio rerio GN=tpma PE=1 SV=1	A0A1D5NSG1_DANRE	tpma	Tropomyosin alpha-1 chain (Fragment)	0	-21.9708	1	1
Q5RIC8	tr|Q5RIC8|Q5RIC8_DANRE Calcium-binding mitochondrial carrier protein SCaMC-1 (Fragment) OS=Danio rerio GN=slc25a24 PE=1 SV=1;sp|Q66L49|SCMC1_DANRE Calcium-binding mitochondrial carrier protein SCaMC-1 OS=Danio rerio GN=slc25a24 PE=2 SV=1	Q5RIC8_DANRE	slc25a24	Calcium-binding mitochondrial carrier protein SCaMC-1 (Fragment)	0	-21.962	1	1
E9QJI4	tr|E9QJI4|E9QJI4_DANRE Si:ch211-264f5.6 OS=Danio rerio GN=si:ch211-264f5.6 PE=1 SV=1	E9QJI4_DANRE	si:ch211-264f5.6	Si:ch211-264f5.6	0	-21.9592	1	1
Q6YLH8	tr|Q6YLH8|Q6YLH8_DANRE Caveolin OS=Danio rerio GN=cav1 PE=1 SV=1;tr|Q6YLH9|Q6YLH9_DANRE Caveolin OS=Danio rerio GN=cav1 PE=1 SV=1	Q6YLH8_DANRE	cav1	Caveolin	0	-21.9471	1	1
B2GPH2	tr|B2GPH2|B2GPH2_DANRE Hsd17b12a protein OS=Danio rerio GN=hsd17b12a PE=2 SV=1;sp|Q6P3L6|DH12A_DANRE Very-long-chain 3-oxoacyl-CoA reductase-A OS=Danio rerio GN=hsd17b12a PE=2 SV=1;tr|A0A0R4IY88|A0A0R4IY88_DANRE Very-long-chain 3-oxoacyl-CoA reductase-A OS	B2GPH2_DANRE	hsd17b12a	Hsd17b12a protein	0	-21.9424	1	1
U3JA65	tr|U3JA65|U3JA65_DANRE Myeloid/lymphoid or mixed-lineage leukemia; translocated to, 4a (Fragment) OS=Danio rerio GN=mllt4a PE=1 SV=1;tr|E7F4R0|E7F4R0_DANRE Myeloid/lymphoid or mixed-lineage leukemia; translocated to, 4a OS=Danio rerio GN=mllt4a PE=1 SV=2	U3JA65_DANRE	mllt4a mllt4	Myeloid/lymphoid or mixed-lineage leukemia; translocated to; 4a (Fragment)	0	-21.9409	1	1
D1MEM6	tr|D1MEM6|D1MEM6_POLOR Actin alpha (Fragment) OS=Polypterus ornatipinnis PE=3 SV=1	D1MEM6_POLOR		Actin alpha (Fragment)	0	-21.9351	1	1
A0A0R4IXJ1	tr|A0A0R4IXJ1|A0A0R4IXJ1_DANRE ELAV-like protein OS=Danio rerio GN=elavl4 PE=1 SV=1;tr|F1QGR7|F1QGR7_DANRE ELAV-like protein OS=Danio rerio GN=elavl4 PE=1 SV=1;tr|Q90409|Q90409_DANRE ELAV-like protein OS=Danio rerio GN=elavl4 PE=2 SV=1;tr|A0A0R4IEW8|A0A0R4	A0A0R4IXJ1_DANRE	elavl4	ELAV-like protein	0	-21.93	1	1
F1QJ31	tr|F1QJ31|F1QJ31_DANRE Uncharacterized protein OS=Danio rerio GN=iws1 PE=1 SV=2	F1QJ31_DANRE	iws1	Uncharacterized protein	0	-21.9288	1	1
Q9PT91	tr|Q9PT91|Q9PT91_DANRE Tyrosine-protein phosphatase non-receptor type OS=Danio rerio GN=ptpn1 PE=2 SV=1;tr|Q7SYN6|Q7SYN6_DANRE Tyrosine-protein phosphatase non-receptor type OS=Danio rerio GN=ptpn1 PE=2 SV=1;tr|F1QDL0|F1QDL0_DANRE Tyrosine-protein phosphat	Q9PT91_DANRE	ptpn1 PTP1B ptp1b	Tyrosine-protein phosphatase non-receptor type (EC 3.1.3.48)	0	-21.9246	1	1
Q5SPD7	sp|Q5SPD7|P5CR3_DANRE Pyrroline-5-carboxylate reductase 3 OS=Danio rerio GN=pycrl PE=2 SV=1	P5CR3_DANRE	pycrl si:dkey-235d18.3	Pyrroline-5-carboxylate reductase 3 (P5C reductase 3) (P5CR 3) (EC 1.5.1.2) (Pyrroline-5-carboxylate reductase-like protein)	0	-21.9155	1	1
Q0P489	tr|Q0P489|Q0P489_DANRE Zgc:153284 OS=Danio rerio GN=zgc:153284 PE=2 SV=1;tr|F1QH31|F1QH31_DANRE Zgc:153284 OS=Danio rerio GN=zgc:153284 PE=1 SV=1;tr|F1R142|F1R142_DANRE Zgc:153284 (Fragment) OS=Danio rerio GN=zgc:153284 PE=1 SV=1	Q0P489_DANRE	zgc:153284	Zgc:153284	0	-21.9104	1	1
F1QWR4	tr|F1QWR4|F1QWR4_DANRE Fumarate hydratase, mitochondrial OS=Danio rerio GN=fh PE=1 SV=1;tr|A0A0R4IYU1|A0A0R4IYU1_DANRE Fumarate hydratase, mitochondrial OS=Danio rerio GN=fh PE=1 SV=1	F1QWR4_DANRE	fh	Fumarate hydratase; mitochondrial	0	-21.9082	1	1
Q6TH34	tr|Q6TH34|Q6TH34_DANRE Cell division cycle 42 OS=Danio rerio GN=cdc42 PE=2 SV=1;tr|Q6PFU4|Q6PFU4_DANRE Cell division cycle 42 OS=Danio rerio GN=cdc42 PE=1 SV=1	Q6TH34_DANRE	cdc42 CDC42	Cell division cycle 42	0	-21.9078	1	1
F1QYE2	tr|F1QYE2|F1QYE2_DANRE Tenascin C OS=Danio rerio GN=tnc PE=4 SV=1	F1QYE2_DANRE	tnc	Tenascin C	0	-21.9045	1	1
F1QM43	tr|F1QM43|F1QM43_DANRE Guanosine-3,5-bis(diphosphate) 3-pyrophosphohydrolase MESH1 OS=Danio rerio GN=hddc3 PE=1 SV=1;sp|Q568P1|MESH1_DANRE Guanosine-3,5-bis(diphosphate) 3-pyrophosphohydrolase MESH1 OS=Danio rerio GN=hddc3 PE=2 SV=1	F1QM43_DANRE	hddc3	Guanosine-3';5'-bis(diphosphate) 3'-pyrophosphohydrolase MESH1	0	-21.9038	1	1
X1WDE9	tr|X1WDE9|X1WDE9_DANRE Nuclear transcription factor Y, beta a (Fragment) OS=Danio rerio GN=nfyba PE=1 SV=1;tr|Q561X4|Q561X4_DANRE Nuclear transcription factor Y, beta a OS=Danio rerio GN=nfyba PE=1 SV=1;tr|Q5CZV3|Q5CZV3_DANRE Nfyb protein OS=Danio rerio GN	X1WDE9_DANRE	nfyba	Nuclear transcription factor Y; beta a (Fragment)	0	-21.9014	1	1
A7MC00	tr|A7MC00|A7MC00_DANRE Microtubule-associated protein, RP/EB family, member 2 OS=Danio rerio GN=mapre2 PE=1 SV=1;tr|A0A0R4IRK9|A0A0R4IRK9_DANRE Microtubule-associated protein, RP/EB family, member 2 OS=Danio rerio GN=mapre2 PE=1 SV=1;tr|A0A0R4IQR0|A0A0R4IQ	A7MC00_DANRE	mapre2 zgc:171788	Microtubule-associated protein; RP/EB family; member 2 (Zgc:171788 protein)	22.0135	-21.8989	1	1
Q6IQM0	tr|Q6IQM0|Q6IQM0_DANRE Splicing factor 3B OS=Danio rerio GN=sf3b6 PE=1 SV=1	Q6IQM0_DANRE	sf3b6 sf3b14	Splicing factor 3B (Splicing factor 3b; subunit 6)	0	-21.8977	1	1
Q4KMI5	tr|Q4KMI5|Q4KMI5_DANRE U2 small nuclear RNA auxiliary factor 2a OS=Danio rerio GN=u2af2a PE=2 SV=1;tr|F1QVD2|F1QVD2_DANRE U2 small nuclear RNA auxiliary factor 2a OS=Danio rerio GN=u2af2a PE=1 SV=1;tr|E7F8Y4|E7F8Y4_DANRE U2 small nuclear RNA auxiliary fact	Q4KMI5_DANRE	u2af2a	U2 small nuclear RNA auxiliary factor 2a	0	-21.8893	1	1
A7YY99	tr|A7YY99|A7YY99_DANRE ATP synthase, H+-transporting, mitochondrial Fo complex, subunit Ea OS=Danio rerio GN=atp5ia PE=1 SV=1	A7YY99_DANRE	atp5ia zgc:171560	ATP synthase; H+-transporting; mitochondrial Fo complex; subunit Ea (Zgc:171560 protein)	0	-21.8871	1	1
Q7ZW04	tr|Q7ZW04|Q7ZW04_DANRE S-adenosylmethionine synthase OS=Danio rerio GN=mat1a PE=1 SV=1	Q7ZW04_DANRE	mat1a	S-adenosylmethionine synthase (EC 2.5.1.6)	0	-21.8783	1	1
A5WUK1	tr|A5WUK1|A5WUK1_DANRE Collagen, type XXVIII, alpha 1a (Fragment) OS=Danio rerio GN=col28a1a PE=4 SV=1;tr|A0A0R4IPB3|A0A0R4IPB3_DANRE Collagen, type XXVIII, alpha 1a OS=Danio rerio GN=col28a1a PE=1 SV=1;tr|C0H5W1|C0H5W1_DANRE Collagen type XXVIII alpha 1 a	A5WUK1_DANRE	col28a1a col28a1	Collagen; type XXVIII; alpha 1a (Fragment)	0	-21.8771	1	1
A0A0R4IEL5	tr|A0A0R4IEL5|A0A0R4IEL5_DANRE Calsequestrin OS=Danio rerio GN=casq1b PE=1 SV=1;tr|Q08BX6|Q08BX6_DANRE Calsequestrin OS=Danio rerio GN=casq1b PE=1 SV=1;tr|A0A0R4IJG2|A0A0R4IJG2_DANRE Calsequestrin OS=Danio rerio GN=casq1b PE=1 SV=1;tr|F6P0J3|F6P0J3_DANRE C	A0A0R4IEL5_DANRE	casq1b	Calsequestrin	0	-21.8687	1	1
A0A0G2KLU5	tr|A0A0G2KLU5|A0A0G2KLU5_DANRE Uncharacterized protein OS=Danio rerio PE=4 SV=1;tr|Q0P494|Q0P494_DANRE Keratinocyte-associated protein 2 OS=Danio rerio GN=krtcap2 PE=1 SV=1	A0A0G2KLU5_DANRE		Uncharacterized protein	0	-21.8619	1	1
Q1ED27	tr|Q1ED27|Q1ED27_DANRE DnaJ (Hsp40) homolog, subfamily C, member 8 OS=Danio rerio GN=dnajc8 PE=1 SV=1;tr|Q4QRC5|Q4QRC5_DANRE Zgc:136281 protein (Fragment) OS=Danio rerio GN=dnajc8 PE=2 SV=1;tr|A0A0R4IVM8|A0A0R4IVM8_DANRE DnaJ (Hsp40) homolog, subfamily C,	Q1ED27_DANRE	dnajc8 zgc:136281	DnaJ (Hsp40) homolog; subfamily C; member 8 (Zgc:136281)	0	-21.8542	1	1
F1Q688	tr|F1Q688|F1Q688_DANRE Serum deprivation response a OS=Danio rerio GN=sdpra PE=1 SV=1;tr|Q6NYD9|Q6NYD9_DANRE LOC402824 protein (Fragment) OS=Danio rerio GN=sdpra PE=2 SV=1;tr|Q7SZN3|Q7SZN3_DANRE LOC402824 protein (Fragment) OS=Danio rerio GN=sdpra PE=2 SV=	F1Q688_DANRE	sdpra	Serum deprivation response a	0	-21.8393	1	1
Q7ZYW9	tr|Q7ZYW9|Q7ZYW9_DANRE Inosine-5-monophosphate dehydrogenase OS=Danio rerio GN=impdh2 PE=2 SV=1;tr|A0A0R4IGC4|A0A0R4IGC4_DANRE Inosine-5-monophosphate dehydrogenase OS=Danio rerio GN=impdh2 PE=1 SV=1;sp|B0UXP9|IMDH2_DANRE Inosine-5-monophosphate dehydro	Q7ZYW9_DANRE	impdh2 IMPDH	Inosine-5'-monophosphate dehydrogenase (IMP dehydrogenase) (IMPD) (IMPDH) (EC 1.1.1.205)	0	-21.8368	1	1
B3DJ28	tr|B3DJ28|B3DJ28_DANRE CWF19-like 1, cell cycle control OS=Danio rerio GN=cwf19l1 PE=2 SV=1;sp|Q5RGJ5|C19L1_DANRE CWF19-like protein 1 OS=Danio rerio GN=cwf19l1 PE=2 SV=1	B3DJ28_DANRE	cwf19l1	CWF19-like 1; cell cycle control	0	-21.8339	1	1
B8A4C4	tr|B8A4C4|B8A4C4_DANRE Mannosyl-oligosaccharide glucosidase OS=Danio rerio GN=mogs PE=4 SV=1;tr|A1L1S8|A1L1S8_DANRE Zgc:158312 OS=Danio rerio GN=mogs PE=2 SV=1	B8A4C4_DANRE	mogs	Mannosyl-oligosaccharide glucosidase	0	-21.8298	1	1
Q6IQH7	tr|Q6IQH7|Q6IQH7_DANRE Tetraspanin OS=Danio rerio GN=cd9b PE=2 SV=1	Q6IQH7_DANRE	cd9b cd9l	Tetraspanin	0	-21.8236	1	1
Q5BLE6	tr|Q5BLE6|Q5BLE6_DANRE Zgc:113054 OS=Danio rerio GN=zgc:113054 PE=1 SV=1	Q5BLE6_DANRE	zgc:113054	Zgc:113054	0	-21.8234	1	1
Q6DHS8	tr|Q6DHS8|Q6DHS8_DANRE Testis derived transcript (3 LIM domains) OS=Danio rerio GN=tes PE=2 SV=1;tr|A0A0R4IH14|A0A0R4IH14_DANRE Testis-derived transcript (3 LIM domains) OS=Danio rerio GN=tes PE=1 SV=1;tr|F1QNJ3|F1QNJ3_DANRE Testis-derived transcript (3 LI	Q6DHS8_DANRE	tes	Testis derived transcript (3 LIM domains)	0	-21.8225	1	1
Q5XJA3	sp|Q5XJA3|PRRC1_DANRE Protein PRRC1 OS=Danio rerio GN=prrc1 PE=2 SV=2	PRRC1_DANRE	prrc1 mys zgc:103484	Protein PRRC1 (Proline-rich and coiled-coil-containing protein 1) (Protein misty somites)	0	-21.8215	1	1
A0A140LG92	tr|A0A140LG92|A0A140LG92_DANRE Fumarylacetoacetate hydrolase domain-containing 2A (Fragment) OS=Danio rerio GN=fahd2a PE=1 SV=1;tr|Q6NWI6|Q6NWI6_DANRE Zgc:85683 OS=Danio rerio GN=fahd2a PE=2 SV=1;tr|A0A0R4IWE1|A0A0R4IWE1_DANRE Fumarylacetoacetate hydrolase	A0A140LG92_DANRE	fahd2a	Fumarylacetoacetate hydrolase domain-containing 2A (Fragment)	0	-21.8197	1	1
Q5U3P2	tr|Q5U3P2|Q5U3P2_DANRE Parvalbumin 8 OS=Danio rerio GN=pvalb8 PE=1 SV=1;tr|Q800A2|Q800A2_DANRE Pvalb3a OS=Danio rerio GN=pvalb8 PE=2 SV=1	Q5U3P2_DANRE	pvalb8	Parvalbumin 8 (Pvalb8 protein)	0	-21.8139	1	1
E7FC33	tr|E7FC33|E7FC33_DANRE Stromal antigen 1b OS=Danio rerio GN=stag1b PE=4 SV=1;tr|F1QNA7|F1QNA7_DANRE Stromal antigen 1a OS=Danio rerio GN=stag1a PE=1 SV=2;tr|B0V0X2|B0V0X2_DANRE Stromal antigen 1a OS=Danio rerio GN=stag1a PE=1 SV=2	E7FC33_DANRE	stag1b si:ch211-197k23.5	Stromal antigen 1b	0	-21.8067	1	1
F8W412	tr|F8W412|F8W412_DANRE Serpin peptidase inhibitor, clade B (ovalbumin), member 14 OS=Danio rerio GN=serpinb1l4 PE=1 SV=1;tr|E7EXC4|E7EXC4_DANRE Serpin peptidase inhibitor, clade B (ovalbumin), member 14 OS=Danio rerio GN=serpinb1l4 PE=1 SV=2;tr|Q6TGU1|Q6TG	F8W412_DANRE	serpinb1l4 serpinb14	Serpin peptidase inhibitor; clade B (ovalbumin); member 14	0	-21.8042	1	1
X1WFB0	tr|X1WFB0|X1WFB0_DANRE DEAD (Asp-Glu-Ala-Asp) box helicase 3b (Fragment) OS=Danio rerio GN=ddx3b PE=1 SV=1	X1WFB0_DANRE	ddx3b pl10	DEAD (Asp-Glu-Ala-Asp) box helicase 3b (Fragment)	0	-21.8031	1	1
E7F4U1	tr|E7F4U1|E7F4U1_DANRE Rho/rac guanine nucleotide exchange factor (GEF) 2 OS=Danio rerio GN=arhgef2 PE=1 SV=1;tr|A0A0R4IP92|A0A0R4IP92_DANRE Rho/rac guanine nucleotide exchange factor (GEF) 2 OS=Danio rerio GN=arhgef2 PE=1 SV=1	E7F4U1_DANRE	arhgef2 si:ch211-198o19.3	Rho/rac guanine nucleotide exchange factor (GEF) 2	0	-21.7994	1	1
B3DIE8	tr|B3DIE8|B3DIE8_DANRE Tripeptidyl peptidase I OS=Danio rerio GN=tpp1 PE=2 SV=1;tr|F8W2M8|F8W2M8_DANRE Tripeptidyl peptidase I OS=Danio rerio GN=tpp1 PE=1 SV=1	B3DIE8_DANRE	tpp1	Tripeptidyl peptidase I	0	-21.7994	1	1
Q1RMB1	tr|Q1RMB1|Q1RMB1_DANRE Zgc:136254 OS=Danio rerio GN=zgc:136254 PE=2 SV=1;tr|A8E5B4|A8E5B4_DANRE Zgc:174237 protein OS=Danio rerio GN=zgc:174237 PE=2 SV=1;tr|A7MD93|A7MD93_DANRE Zgc:158494 protein OS=Danio rerio GN=zgc:158494 PE=2 SV=1;tr|A2RRW1|A2RRW1_DANR	Q1RMB1_DANRE	zgc:136254	Zgc:136254	0	-21.7956	1	1
A0A140TAU7	tr|A0A140TAU7|A0A140TAU7_DANRE Serine/arginine-rich-splicing factor 1B OS=Danio rerio GN=srsf1b PE=1 SV=1;tr|F1QXQ1|F1QXQ1_DANRE Serine/arginine-rich-splicing factor 1B OS=Danio rerio GN=srsf1b PE=1 SV=1;sp|Q6NYA0|SRS1B_DANRE Serine/arginine-rich splicing	A0A140TAU7_DANRE	srsf1b	Serine/arginine-rich-splicing factor 1B	0	-21.7917	1	1
F1QR17	tr|F1QR17|F1QR17_DANRE Aldehyde dehydrogenase 7 family, member A1 OS=Danio rerio GN=aldh7a1 PE=1 SV=1	F1QR17_DANRE	aldh7a1	Aldehyde dehydrogenase 7 family; member A1	0	-21.791	1	1
Q6IQN5	tr|Q6IQN5|Q6IQN5_DANRE Ras-related C3 botulinum toxin substrate 2 (Rho family, small GTP binding protein Rac2) OS=Danio rerio GN=rac2 PE=1 SV=1;tr|A2BHI1|A2BHI1_DANRE Ras-related C3 botulinum toxin substrate 2 (rho family, small GTP-binding protein Rac2) O	Q6IQN5_DANRE	rac2	Ras-related C3 botulinum toxin substrate 2 (Rho family; small GTP binding protein Rac2) (Ras-related C3 botulinum toxin substrate 2 (rho family; small GTP-binding protein Rac2))	0	-21.7749	1	1
Q804W1	tr|Q804W1|Q804W1_DANRE Parvalbumin 6 OS=Danio rerio GN=pvalb6 PE=1 SV=1	Q804W1_DANRE	pvalb6	Parvalbumin 6 (Parvalbumin isoform 4b) (Pvalb6 protein)	0	-21.7716	1	1
Q561Y6	tr|Q561Y6|Q561Y6_DANRE Zgc:110116 OS=Danio rerio GN=psmd5 PE=2 SV=1;tr|F1QR34|F1QR34_DANRE Proteasome 26S subunit, non-ATPase 5 OS=Danio rerio GN=psmd5 PE=1 SV=1;tr|A0A0R4IXU0|A0A0R4IXU0_DANRE Proteasome 26S subunit, non-ATPase 5 OS=Danio rerio GN=psmd5 PE	Q561Y6_DANRE	psmd5 zgc:110116	Zgc:110116 (Zgc:110116 protein)	0	-21.767	1	1
Q4V9I5	tr|Q4V9I5|Q4V9I5_DANRE Signal recognition particle 14 OS=Danio rerio GN=srp14 PE=1 SV=1	Q4V9I5_DANRE	srp14	Signal recognition particle 14	0	-21.7601	1	1
Q6P3H6	tr|Q6P3H6|Q6P3H6_DANRE Zgc:77867 OS=Danio rerio GN=pck2 PE=2 SV=1;tr|F1R9Y5|F1R9Y5_DANRE Phosphoenolpyruvate carboxykinase 2 (mitochondrial) OS=Danio rerio GN=pck2 PE=1 SV=1	Q6P3H6_DANRE	pck2 zgc:77867	Zgc:77867	0	-21.7417	1	1
F1QNZ1	tr|F1QNZ1|F1QNZ1_DANRE Zgc:110783 OS=Danio rerio GN=zgc:110783 PE=1 SV=1;sp|Q58EJ9|MARC1_DANRE Mitochondrial amidoxime-reducing component 1 OS=Danio rerio GN=marc1 PE=2 SV=1	F1QNZ1_DANRE	zgc:110783	Zgc:110783	0	-21.7056	1	1
F8W5X1	tr|F8W5X1|F8W5X1_DANRE Poly(A)-binding protein, nuclear 1 (Fragment) OS=Danio rerio GN=pabpn1 PE=1 SV=8;tr|E9QGV8|E9QGV8_DANRE Poly(A)-binding protein, nuclear 1 OS=Danio rerio GN=pabpn1 PE=1 SV=1;tr|A7YYD9|A7YYD9_DANRE Pabpn1 protein OS=Danio rerio GN=pab	F8W5X1_DANRE	pabpn1	Poly(A)-binding protein; nuclear 1 (Fragment)	0	-21.7052	1	1
D2CFK7	tr|D2CFK7|D2CFK7_DANRE Nexilin OS=Danio rerio GN=nexn PE=2 SV=1;tr|F1QGT0|F1QGT0_DANRE Nexilin (F actin-binding protein) OS=Danio rerio GN=nexn PE=4 SV=1;tr|A2BEV6|A2BEV6_DANRE Novel protein (Zgc:103442) OS=Danio rerio GN=nexn PE=4 SV=2;tr|A8WHQ4|A8WHQ4_DA	D2CFK7_DANRE	nexn	Nexilin	0	-21.6934	1	1
A4VCG0	tr|A4VCG0|A4VCG0_DANRE Si:dkey-222f8.3 protein OS=Danio rerio GN=si:dkey-222f8.3 PE=2 SV=1;tr|H0WF22|H0WF22_DANRE Si:dkey-222f8.3 (Fragment) OS=Danio rerio GN=si:dkey-222f8.3 PE=1 SV=1;tr|B3DK73|B3DK73_DANRE Si:dkey-222f8.3 OS=Danio rerio GN=si:dkey-222f8.	A4VCG0_DANRE	si:dkey-222f8.3	Si:dkey-222f8.3 protein	0	-21.6903	1	1
A5XCC7	tr|A5XCC7|A5XCC7_DANRE SET and MYND domain containing 5 (Fragment) OS=Danio rerio GN=smyd5 PE=2 SV=1;tr|Q66I88|Q66I88_DANRE SMYD family member 5 OS=Danio rerio GN=smyd5 PE=2 SV=1;tr|F1RET2|F1RET2_DANRE SMYD family member 5 OS=Danio rerio GN=smyd5 PE=1 SV=3	A5XCC7_DANRE	smyd5	SET and MYND domain containing 5 (Fragment)	0	-21.6835	1	1
A0A0R4I9B2	tr|A0A0R4I9B2|A0A0R4I9B2_DANRE Lissencephaly-1 homolog OS=Danio rerio GN=pafah1b1b PE=1 SV=1;sp|Q803D2|LIS1B_DANRE Lissencephaly-1 homolog B OS=Danio rerio GN=pafah1b1b PE=2 SV=3	A0A0R4I9B2_DANRE	pafah1b1b LIS1 PAFAH1B1	Lissencephaly-1 homolog	0	-21.6771	1	1
A0JMN4	tr|A0JMN4|A0JMN4_DANRE Tyrosine-protein kinase OS=Danio rerio GN=csk PE=1 SV=1	A0JMN4_DANRE	csk	Tyrosine-protein kinase (EC 2.7.10.2)	0	-21.677	1	1
Q08C59	tr|Q08C59|Q08C59_DANRE Zgc:153540 OS=Danio rerio GN=iba57 PE=2 SV=1;tr|A8E5A6|A8E5A6_DANRE Zgc:153540 protein OS=Danio rerio GN=iba57 PE=2 SV=1;sp|B8JMH0|CAF17_DANRE Putative transferase CAF17 homolog, mitochondrial OS=Danio rerio GN=iba57 PE=3 SV=1	Q08C59_DANRE	iba57 zgc:153540	Zgc:153540	0	-21.6763	1	1
Q7T3C9	tr|Q7T3C9|Q7T3C9_DANRE Signal recognition particle 19 OS=Danio rerio GN=srp19 PE=1 SV=1	Q7T3C9_DANRE	srp19	Signal recognition particle 19	0	-21.6731	1	1
A0A0R4II47	tr|A0A0R4II47|A0A0R4II47_DANRE Nucleolar protein 11-like (Fragment) OS=Danio rerio GN=nol11 PE=1 SV=1;tr|F1QZM7|F1QZM7_DANRE Nucleolar protein 11-like OS=Danio rerio GN=nol11 PE=1 SV=1;sp|Q4V9P9|NOL11_DANRE Nucleolar protein 11-like OS=Danio rerio GN=nol11	A0A0R4II47_DANRE	nol11	Nucleolar protein 11-like (Fragment)	0	-21.6679	1	1
Q7ZT36	tr|Q7ZT36|Q7ZT36_DANRE Parvalbumin 3 OS=Danio rerio GN=pvalb3 PE=1 SV=1	Q7ZT36_DANRE	pvalb3	Parvalbumin 3 (Parvalbumin isoform 1b) (Pvalb3 protein)	0	-21.6617	1	1
Q568K7	tr|Q568K7|Q568K7_DANRE Zgc:110239 OS=Danio rerio GN=zgc:110239 PE=2 SV=1;tr|F1R9W6|F1R9W6_DANRE Zgc:110239 OS=Danio rerio GN=zgc:110239 PE=1 SV=1;tr|A0A0B5JS81|A0A0B5JS81_DANRE Uncharacterized protein (Fragment) OS=Danio rerio GN=Zgc:110239 PE=2 SV=1	Q568K7_DANRE	zgc:110239	Zgc:110239	0	-21.6615	1	1
Q7T2C2	tr|Q7T2C2|Q7T2C2_DANRE Acyl-Coenzyme A dehydrogenase, very long chain OS=Danio rerio GN=acadvl PE=2 SV=1;tr|F1Q8J4|F1Q8J4_DANRE Acyl-CoA dehydrogenase, very long chain OS=Danio rerio GN=acadvl PE=1 SV=1	Q7T2C2_DANRE	acadvl	Acyl-Coenzyme A dehydrogenase; very long chain	0	-21.6594	1	1
E7EZD6	tr|E7EZD6|E7EZD6_DANRE Ubiquitin-specific peptidase 4 (proto-oncogene) OS=Danio rerio GN=usp4 PE=1 SV=1	E7EZD6_DANRE	usp4	Ubiquitin-specific peptidase 4 (proto-oncogene)	21.4236	-21.6588	1	1
F1Q6Z3	tr|F1Q6Z3|F1Q6Z3_DANRE Mitochondrial pyruvate carrier OS=Danio rerio GN=mpc1 PE=1 SV=1	F1Q6Z3_DANRE	mpc1	Mitochondrial pyruvate carrier	0	-21.6548	1	1
E7F381	tr|E7F381|E7F381_DANRE Uncharacterized protein OS=Danio rerio PE=1 SV=2;tr|B1H1H0|B1H1H0_DANRE Si:ch211-153j24.6 protein (Fragment) OS=Danio rerio GN=wdr26b PE=2 SV=1;sp|Q5SP67|WDR26_DANRE WD repeat-containing protein 26 OS=Danio rerio GN=wdr26 PE=1 SV=1	E7F381_DANRE		Uncharacterized protein	0	-21.6494	1	1
Q7ZUS7	tr|Q7ZUS7|Q7ZUS7_DANRE Serine/threonine-protein phosphatase OS=Danio rerio GN=ppp6c PE=1 SV=1	Q7ZUS7_DANRE	ppp6c	Serine/threonine-protein phosphatase (EC 3.1.3.16)	0	-21.637	1	1
E9QEQ6	tr|E9QEQ6|E9QEQ6_DANRE Major vault protein OS=Danio rerio GN=mvp PE=1 SV=1	E9QEQ6_DANRE	mvp	Major vault protein	0	-21.6357	1	1
E7F6E2	tr|E7F6E2|E7F6E2_DANRE RNA-binding motif protein 12B OS=Danio rerio GN=rbm12b PE=1 SV=2;tr|Q7ZV99|Q7ZV99_DANRE Zgc:56148 OS=Danio rerio GN=rbm12b PE=2 SV=1;tr|F1QQB1|F1QQB1_DANRE RNA-binding motif protein 12B OS=Danio rerio GN=rbm12b PE=1 SV=1;tr|A0A0R4INU	E7F6E2_DANRE	rbm12b	RNA-binding motif protein 12B	0	-21.6347	1	1
Q6DGU3	tr|Q6DGU3|Q6DGU3_DANRE Zgc:92770 OS=Danio rerio GN=mrpl11 PE=2 SV=1;tr|F1Q685|F1Q685_DANRE Mitochondrial ribosomal protein L11 OS=Danio rerio GN=mrpl11 PE=1 SV=1	Q6DGU3_DANRE	mrpl11 zgc:92770	Zgc:92770	0	-21.6344	1	1
F1QUD0	tr|F1QUD0|F1QUD0_DANRE Prothymosin alpha-A OS=Danio rerio GN=ptmaa PE=1 SV=1;tr|A1L241|A1L241_DANRE Ptmaa protein OS=Danio rerio GN=ptmaa PE=2 SV=1;sp|Q6NV32|PTMAA_DANRE Prothymosin alpha-A OS=Danio rerio GN=ptmaa PE=2 SV=1	F1QUD0_DANRE	ptmaa	Prothymosin alpha-A	0	-21.5917	1	1
A0A0R4ICL5	tr|A0A0R4ICL5|A0A0R4ICL5_DANRE SEC24 homolog A, COPII coat complex component OS=Danio rerio GN=sec24a PE=1 SV=1;tr|E7FAP3|E7FAP3_DANRE SEC24 homolog A, COPII coat complex component OS=Danio rerio GN=sec24a PE=4 SV=1	A0A0R4ICL5_DANRE	sec24a	SEC24 homolog A; COPII coat complex component	0	-21.5823	1	1
Q6Y597	tr|Q6Y597|Q6Y597_DANRE Sulfotransferase OS=Danio rerio GN=sult2st1 PE=2 SV=1;tr|Q6P2U4|Q6P2U4_DANRE Sulfotransferase OS=Danio rerio GN=sult2st1 PE=2 SV=1;tr|F1QBS7|F1QBS7_DANRE Sulfotransferase OS=Danio rerio GN=sult2st1 PE=3 SV=1;tr|E7F734|E7F734_DANRE Su	Q6Y597_DANRE	sult2st1 sult2st	Sulfotransferase (EC 2.8.2.-)	0.119	-21.5798	1	1
Q802X1	tr|Q802X1|Q802X1_DANRE Trk-fused protein OS=Danio rerio GN=tfg PE=2 SV=1	Q802X1_DANRE	tfg	Trk-fused protein	0	-21.5741	1	1
B2GSI1	tr|B2GSI1|B2GSI1_DANRE U1 small nuclear ribonucleoprotein C OS=Danio rerio GN=snrpc PE=2 SV=1;sp|Q8JGS0|RU1C_DANRE U1 small nuclear ribonucleoprotein C OS=Danio rerio GN=snrpc PE=2 SV=1	B2GSI1_DANRE	snrpc SNRPC	U1 small nuclear ribonucleoprotein C (U1 snRNP C) (U1-C) (U1C)	0	-21.5722	1	1
E7F8R3	tr|E7F8R3|E7F8R3_DANRE Mitochondrial ribosomal protein L2 OS=Danio rerio GN=mrpl2 PE=1 SV=1	E7F8R3_DANRE	mrpl2 im:6908224	Mitochondrial ribosomal protein L2	0	-21.5655	1	1
Q7ZW74	tr|Q7ZW74|Q7ZW74_DANRE Mitochondrial ribosomal protein L45 OS=Danio rerio GN=mrpl45 PE=2 SV=1;tr|E9QG76|E9QG76_DANRE Mitochondrial ribosomal protein L45 OS=Danio rerio GN=mrpl45 PE=1 SV=2;tr|E7F889|E7F889_DANRE Mitochondrial ribosomal protein L45 OS=Danio	Q7ZW74_DANRE	mrpl45	Mitochondrial ribosomal protein L45	0	-21.5608	1	1
A3KNX8	tr|A3KNX8|A3KNX8_DANRE Uncharacterized protein (Fragment) OS=Danio rerio GN=im:7148382 PE=2 SV=1	A3KNX8_DANRE	im:7148382	Uncharacterized protein (Fragment)	0	-21.5589	1	1
F6NUT2	tr|F6NUT2|F6NUT2_DANRE MKI67 FHA domain-interacting nucleolar phosphoprotein (Fragment) OS=Danio rerio GN=nifk PE=1 SV=1;sp|Q8JIY8|MK67I_DANRE MKI67 FHA domain-interacting nucleolar phosphoprotein OS=Danio rerio GN=nifk PE=2 SV=2	F6NUT2_DANRE	nifk mki67ip	MKI67 FHA domain-interacting nucleolar phosphoprotein (Fragment)	0	-21.5561	1	1
A0A0A0V9A8	tr|A0A0A0V9A8|A0A0A0V9A8_DANRE ATP synthase protein 8 OS=Danio rerio GN=ATP8 PE=3 SV=1;sp|Q9MIY6|ATP8_DANRE ATP synthase protein 8 OS=Danio rerio GN=mt-atp8 PE=3 SV=1	A0A0A0V9A8_DANRE	ATP8	ATP synthase protein 8	0	-21.5558	1	1
Q5CZN9	tr|Q5CZN9|Q5CZN9_DANRE Zgc:110796 OS=Danio rerio GN=zgc:110796 PE=1 SV=1	Q5CZN9_DANRE	zgc:110796	Zgc:110796	0	-21.5536	1	1
Q90Z40	tr|Q90Z40|Q90Z40_DANRE Guanine nucleotide-binding protein subunit gamma OS=Danio rerio GN=gng3 PE=2 SV=1	Q90Z40_DANRE	gng3	Guanine nucleotide-binding protein subunit gamma	0	-21.5532	1	1
F1QYB8	tr|F1QYB8|F1QYB8_DANRE RAB1B, member RAS oncogene family b OS=Danio rerio GN=rab1bb PE=1 SV=1;tr|Q4V984|Q4V984_DANRE RAB1B, member RAS oncogene family b OS=Danio rerio GN=rab1bb PE=1 SV=1;tr|Q6IQG4|Q6IQG4_DANRE Zgc:86773 OS=Danio rerio GN=rab1bb PE=2 SV=1;	F1QYB8_DANRE	rab1bb	RAB1B; member RAS oncogene family b	21.5201	-21.5477	1	1
Q6PBS6	sp|Q6PBS6|TM258_DANRE Transmembrane protein 258 OS=Danio rerio GN=tmem258 PE=3 SV=1	TM258_DANRE	tmem258 zgc:73269	Transmembrane protein 258	0	-21.5439	1	1
F1QGY8	tr|F1QGY8|F1QGY8_DANRE Glycoprotein M6Bb OS=Danio rerio GN=gpm6bb PE=1 SV=2;tr|Q8UUS8|Q8UUS8_DANRE DMgamma2 OS=Danio rerio GN=gpm6bb PE=1 SV=1;tr|Q5CZM4|Q5CZM4_DANRE Glycoprotein M6Bb OS=Danio rerio GN=gpm6bb PE=2 SV=1	F1QGY8_DANRE	gpm6bb	Glycoprotein M6Bb	0	-21.5203	1	1
Q4KME6	sp|Q4KME6|GGYF2_DANRE GRB10-interacting GYF protein 2 OS=Danio rerio GN=gigyf2 PE=2 SV=2	GGYF2_DANRE	gigyf2 perq2 tnrc15 zgc:111944	GRB10-interacting GYF protein 2 (PERQ amino acid-rich with GYF domain-containing protein 2) (Trinucleotide repeat-containing gene 15 protein)	0	-21.5192	1	1
Q6IQ70	tr|Q6IQ70|Q6IQ70_DANRE Tumor susceptibility gene 101 OS=Danio rerio GN=tsg101a PE=2 SV=1;tr|F1QGE6|F1QGE6_DANRE Tumor susceptibility 101a OS=Danio rerio GN=tsg101a PE=1 SV=2	Q6IQ70_DANRE	tsg101a tsg101	Tumor susceptibility gene 101	0	-21.5106	1	1
Q7ZVK9	tr|Q7ZVK9|Q7ZVK9_DANRE Tpm1 protein OS=Danio rerio GN=tpm1 PE=2 SV=1;tr|F6NVA3|F6NVA3_DANRE Uncharacterized protein OS=Danio rerio GN=tpm1 PE=1 SV=1	Q7ZVK9_DANRE	tpm1 zgc:171719	Tpm1 protein	0	-21.5028	1	1
Q7ZTY5	tr|Q7ZTY5|Q7ZTY5_DANRE Eukaryotic translation initiation factor 2B, subunit 3 gamma OS=Danio rerio GN=eif2b3 PE=1 SV=1;tr|E9QG01|E9QG01_DANRE Eukaryotic translation initiation factor 2B, subunit 3 gamma (Fragment) OS=Danio rerio GN=eif2b3 PE=1 SV=1	Q7ZTY5_DANRE	eif2b3	Eukaryotic translation initiation factor 2B; subunit 3 gamma	0	-21.5011	1	1
I3ITK2	tr|I3ITK2|I3ITK2_DANRE Actin-related protein 10 homolog (S. cerevisiae) (Fragment) OS=Danio rerio GN=actr10 PE=1 SV=1;tr|Q7ZVU0|Q7ZVU0_DANRE Actin-related protein 10 homolog (S. cerevisiae) OS=Danio rerio GN=actr10 PE=2 SV=1;tr|F1R008|F1R008_DANRE Actin-re	I3ITK2_DANRE	actr10	Actin-related protein 10 homolog (S. cerevisiae) (Fragment)	21.9918	-21.493	1	1
B2GQ99	tr|B2GQ99|B2GQ99_DANRE Pgam5 protein OS=Danio rerio GN=pgam5 PE=2 SV=1;sp|Q502L2|PGAM5_DANRE Serine/threonine-protein phosphatase PGAM5, mitochondrial OS=Danio rerio GN=pgam5 PE=2 SV=2	B2GQ99_DANRE	pgam5	Pgam5 protein	0	-21.4913	1	1
E9QEY4	tr|E9QEY4|E9QEY4_DANRE Leucine-rich repeat-containing protein 57 (Fragment) OS=Danio rerio GN=lrrc57 PE=1 SV=1;sp|Q6DHL5|LRC57_DANRE Leucine-rich repeat-containing protein 57 OS=Danio rerio GN=lrrc57 PE=2 SV=1	E9QEY4_DANRE	lrrc57	Leucine-rich repeat-containing protein 57 (Fragment)	0	-21.4875	1	1
A5PN57	tr|A5PN57|A5PN57_DANRE Osteoclast stimulating factor 1 OS=Danio rerio GN=ostf1 PE=4 SV=1;tr|F1QVK5|F1QVK5_DANRE Osteoclast-stimulating factor 1 OS=Danio rerio GN=ostf1 PE=1 SV=2;tr|Q6IQL0|Q6IQL0_DANRE Ostf1 protein OS=Danio rerio GN=ostf1 PE=2 SV=1;sp|Q6TG	A5PN57_DANRE	ostf1 CH211-101J19.3-001	Osteoclast stimulating factor 1	0	-21.4748	1	1
B3DGM4	tr|B3DGM4|B3DGM4_DANRE Zgc:193505 OS=Danio rerio GN=zgc:193505 PE=2 SV=1;tr|F1R9I5|F1R9I5_DANRE Zgc:193505 (Fragment) OS=Danio rerio GN=zgc:193505 PE=1 SV=1;tr|B8A4A8|B8A4A8_DANRE Zgc:193505 OS=Danio rerio GN=zgc:193505 PE=1 SV=1	B3DGM4_DANRE	zgc:193505	Zgc:193505	0	-21.4711	1	1
Q5U3D7	tr|Q5U3D7|Q5U3D7_DANRE Zgc:103699 OS=Danio rerio GN=lrrc20 PE=2 SV=1;tr|A0A0R4IPB8|A0A0R4IPB8_DANRE Leucine-rich repeat-containing 20 OS=Danio rerio GN=lrrc20 PE=1 SV=1	Q5U3D7_DANRE	lrrc20 zgc:103699	Zgc:103699	0	-21.4671	1	1
A0A0R4IA72	tr|A0A0R4IA72|A0A0R4IA72_DANRE Ryanodine receptor 3 OS=Danio rerio GN=ryr3 PE=1 SV=1	A0A0R4IA72_DANRE	ryr3	Ryanodine receptor 3	0	-21.466	1	1
R4GEH4	tr|R4GEH4|R4GEH4_DANRE DnaJ (Hsp40) homolog, subfamily C, member 9 (Fragment) OS=Danio rerio GN=dnajc9 PE=1 SV=1;tr|E9QFX3|E9QFX3_DANRE DnaJ (Hsp40) homolog, subfamily C, member 9 (Fragment) OS=Danio rerio GN=dnajc9 PE=1 SV=1;tr|E9QFL6|E9QFL6_DANRE DnaJ (H	R4GEH4_DANRE	dnajc9	DnaJ (Hsp40) homolog; subfamily C; member 9 (Fragment)	0	-21.4659	1	1
A0A0R4I9B3	tr|A0A0R4I9B3|A0A0R4I9B3_DANRE Calcium/calmodulin-dependent protein kinase type II delta 2 chain OS=Danio rerio GN=camk2d2 PE=1 SV=1;tr|F1QGL7|F1QGL7_DANRE Calcium/calmodulin-dependent protein kinase type II delta 2 chain OS=Danio rerio GN=camk2d2 PE=1 SV=	A0A0R4I9B3_DANRE	camk2d2	Calcium/calmodulin-dependent protein kinase type II delta 2 chain	0	-21.4492	1	1
E7F822	tr|E7F822|E7F822_DANRE Si:dkeyp-110a12.4 OS=Danio rerio GN=si:dkeyp-110a12.4 PE=4 SV=1	E7F822_DANRE	si:dkeyp-110a12.4	Si:dkeyp-110a12.4	0	-21.4464	1	1
Q7ZV70	tr|Q7ZV70|Q7ZV70_DANRE MOB1, Mps One Binder kinase activator-like 1B (Yeast) OS=Danio rerio GN=mob1a PE=2 SV=1;tr|Q6NYJ8|Q6NYJ8_DANRE MOB kinase activator 1A OS=Danio rerio GN=mob1a PE=1 SV=1;tr|Q6TH39|Q6TH39_DANRE Chromosome 2 open reading frame 6 OS=Dani	Q7ZV70_DANRE	mob1a mobk1b mobkl1b	MOB1; Mps One Binder kinase activator-like 1B (Yeast)	0	-21.4396	1	1
F1QV21	tr|F1QV21|F1QV21_DANRE Epidermal growth factor receptor pathway substrate 15 OS=Danio rerio GN=eps15 PE=1 SV=1;tr|F1QIJ6|F1QIJ6_DANRE Epidermal growth factor receptor pathway substrate 15 OS=Danio rerio GN=eps15 PE=1 SV=1	F1QV21_DANRE	eps15 si:ch73-22b20.2	Epidermal growth factor receptor pathway substrate 15	0	-21.4354	1	1
Q7T337	tr|Q7T337|Q7T337_DANRE Fructose-1,6-bisphosphatase 1b OS=Danio rerio GN=fbp1b PE=1 SV=1;tr|F8W455|F8W455_DANRE Fructose-1,6-bisphosphatase 1b OS=Danio rerio GN=fbp1b PE=1 SV=1	Q7T337_DANRE	fbp1b	Fructose-1;6-bisphosphatase 1b	0	-21.4351	1	1
Q6IQL3	tr|Q6IQL3|Q6IQL3_DANRE Peptidyl-prolyl cis-trans isomerase OS=Danio rerio GN=ppil3 PE=1 SV=1	Q6IQL3_DANRE	ppil3 zgc:86715	Peptidyl-prolyl cis-trans isomerase (PPIase) (EC 5.2.1.8)	0	-21.43	1	1
F8W2P6	tr|F8W2P6|F8W2P6_DANRE Glycerate kinase OS=Danio rerio GN=glyctk PE=1 SV=1;tr|F8W2T7|F8W2T7_DANRE Glycerate kinase (Fragment) OS=Danio rerio GN=glyctk PE=1 SV=1;sp|Q08BL7|GLCTK_DANRE Glycerate kinase OS=Danio rerio GN=glyctk PE=2 SV=1	F8W2P6_DANRE	glyctk	Glycerate kinase	0	-21.4275	1	1
A5WVS2	tr|A5WVS2|A5WVS2_DANRE P21 protein (Cdc42/Rac)-activated kinase 2b OS=Danio rerio GN=pak2b PE=1 SV=1;tr|Q4V9B9|Q4V9B9_DANRE p21 (CDKN1A)-activated kinase 2b OS=Danio rerio GN=pak2b PE=2 SV=1;tr|Q803Z0|Q803Z0_DANRE Pak1 protein OS=Danio rerio GN=pak1 PE=2 S	A5WVS2_DANRE	pak2b	P21 protein (Cdc42/Rac)-activated kinase 2b	0	-21.4231	1	1
A0A0R4IMD3	tr|A0A0R4IMD3|A0A0R4IMD3_DANRE Si:dkey-26m3.2 (Fragment) OS=Danio rerio GN=si:dkey-26m3.2 PE=4 SV=1;tr|F1RE71|F1RE71_DANRE Si:dkey-38n4.2 (Fragment) OS=Danio rerio GN=si:dkey-38n4.2 PE=4 SV=1;tr|Q1L9C0|Q1L9C0_DANRE Si:dkey-3k20.1 OS=Danio rerio GN=si:dkey-	A0A0R4IMD3_DANRE	si:dkey-26m3.2	Si:dkey-26m3.2 (Fragment)	0	-21.4186	1	1
F1QM02	tr|F1QM02|F1QM02_DANRE ELAV-like protein OS=Danio rerio GN=elavl1 PE=1 SV=1;tr|Q90407|Q90407_DANRE Ribonucleoprotein (Fragment) OS=Danio rerio GN=elavl1 PE=2 SV=1	F1QM02_DANRE	elavl1	ELAV-like protein	0	-21.4116	1	1
A0A0N9NXZ8	tr|A0A0N9NXZ8|A0A0N9NXZ8_DANRE Rhodopsin OS=Danio rerio GN=opn1mw1 PE=2 SV=1;sp|Q9W6A5|OPSG1_DANRE Green-sensitive opsin-1 OS=Danio rerio GN=opn1mw1 PE=1 SV=2;tr|Q801U8|Q801U8_DANRE Rhodopsin OS=Danio rerio GN=opn1mw1 PE=1 SV=1;tr|B2GP06|B2GP06_DANRE Rhodo	A0A0N9NXZ8_DANRE	opn1mw1 rh2.1	Rhodopsin	-22.2161	-21.4066	1	1
F1Q9P4	tr|F1Q9P4|F1Q9P4_DANRE N-ethylmaleimide-sensitive factor attachment protein, beta b OS=Danio rerio GN=napbb PE=1 SV=1;tr|A1L245|A1L245_DANRE Zgc:158643 OS=Danio rerio GN=napbb PE=2 SV=1	F1Q9P4_DANRE	napbb	N-ethylmaleimide-sensitive factor attachment protein; beta b	0	-21.4027	1	1
B0S614	tr|B0S614|B0S614_DANRE Ubiquitin fusion degradation 1-like OS=Danio rerio GN=ufd1l PE=1 SV=1;tr|B0S613|B0S613_DANRE Ubiquitin fusion degradation 1-like OS=Danio rerio GN=ufd1l PE=1 SV=1;tr|Q6DRD5|Q6DRD5_DANRE Ubiquitin fusion degradation 1-like OS=Danio re	B0S614_DANRE	ufd1l DKEY-49H9.2-002	Ubiquitin fusion degradation 1-like (Ubiquitin fusion degradation 1-like (yeast))	0	-21.3872	1	1
Q7T355	tr|Q7T355|Q7T355_DANRE Ariadne homolog 2 (Drosophila) OS=Danio rerio GN=arih2 PE=1 SV=1	Q7T355_DANRE	arih2	Ariadne homolog 2 (Drosophila)	0	-21.3857	1	1
A0A0A0QST4	tr|A0A0A0QST4|A0A0A0QST4_DANRE Cytochrome b (Fragment) OS=Danio rerio GN=cytb PE=3 SV=1;tr|G3KGU1|G3KGU1_DANRE Cytochrome b (Fragment) OS=Danio rerio GN=cytb PE=3 SV=1;tr|G3KGR7|G3KGR7_DANRE Cytochrome b (Fragment) OS=Danio rerio GN=cytb PE=3 SV=1;tr|G3KGR	A0A0A0QST4_DANRE	cytb	Cytochrome b (Fragment)	0	-21.3815	1	1
A4FUL3	tr|A4FUL3|A4FUL3_DANRE Rbx1 protein OS=Danio rerio GN=rbx1 PE=1 SV=1	A4FUL3_DANRE	rbx1	Rbx1 protein (Ring-box 1; E3 ubiquitin protein ligase)	0	-21.3801	1	1
F1RBH2	tr|F1RBH2|F1RBH2_DANRE ADP-ribosylation factor-like 8Bb OS=Danio rerio GN=arl8bb PE=3 SV=2;sp|Q6NZW8|AR8BA_DANRE ADP-ribosylation factor-like protein 8B-A OS=Danio rerio GN=arl8ba PE=2 SV=1	F1RBH2_DANRE	arl8bb	ADP-ribosylation factor-like 8Bb	0	-21.3795	1	1
Q2VU44	tr|Q2VU44|Q2VU44_DANRE Alpha-1,3-fucosyltransferase 9D OS=Danio rerio GN=fut9d PE=2 SV=1;tr|Q0P438|Q0P438_DANRE Uncharacterized protein (Fragment) OS=Danio rerio GN=fut9d PE=2 SV=1	Q2VU44_DANRE	fut9d im:6895158 zgc:162337	Alpha-1;3-fucosyltransferase 9D (Fucosyltransferase 9d) (Zgc:162337) (Zgc:162337 protein)	0	-21.3683	1	1
Q5U3I3	tr|Q5U3I3|Q5U3I3_DANRE Secretory carrier-associated membrane protein OS=Danio rerio GN=scamp3 PE=1 SV=1	Q5U3I3_DANRE	scamp3 zgc:103488	Secretory carrier-associated membrane protein (Secretory carrier membrane protein)	0	-21.3645	1	1
A0A0G2KN51	tr|A0A0G2KN51|A0A0G2KN51_DANRE Uncharacterized protein OS=Danio rerio PE=1 SV=1	A0A0G2KN51_DANRE		Uncharacterized protein	0	-21.3547	1	1
E7FCW3	tr|E7FCW3|E7FCW3_DANRE Visinin-like 1b OS=Danio rerio GN=vsnl1b PE=1 SV=1	E7FCW3_DANRE	vsnl1b	Visinin-like 1b	0	-21.3524	1	1
Q6PH60	tr|Q6PH60|Q6PH60_DANRE Zgc:66100 OS=Danio rerio GN=ammecr1 PE=2 SV=1;tr|Q6NWA1|Q6NWA1_DANRE Alport syndrome, mental retardation, midface hypoplasia and elliptocytosis chromosomal region gene 1 homolog (human) OS=Danio rerio GN=ammecr1 PE=1 SV=1	Q6PH60_DANRE	ammecr1 zgc:66100	Zgc:66100	0	-21.3355	1	1
A0A0G2L107	tr|A0A0G2L107|A0A0G2L107_DANRE Coronin OS=Danio rerio PE=3 SV=1;tr|A0A0H2UKT7|A0A0H2UKT7_DANRE Coronin (Fragment) OS=Danio rerio GN=coro7 PE=1 SV=1;tr|F1QTS3|F1QTS3_DANRE Coronin OS=Danio rerio GN=coro7 PE=3 SV=2;tr|Q4KMD0|Q4KMD0_DANRE Coronin OS=Danio rer	A0A0G2L107_DANRE		Coronin	0	-21.3347	1	1
A0A0G2KXI9	tr|A0A0G2KXI9|A0A0G2KXI9_DANRE Uncharacterized protein OS=Danio rerio PE=1 SV=1;tr|Q6P122|Q6P122_DANRE Dynamin2-like OS=Danio rerio GN=dnm2b PE=2 SV=1	A0A0G2KXI9_DANRE		Uncharacterized protein	0	-21.3231	1	1
Q6DEJ9	tr|Q6DEJ9|Q6DEJ9_DANRE Dolichyl-phosphate mannosyltransferase polypeptide 1, catalytic subunit OS=Danio rerio GN=dpm1 PE=1 SV=1;tr|A0A0R4IGT3|A0A0R4IGT3_DANRE Dolichyl-phosphate mannosyltransferase polypeptide 1, catalytic subunit OS=Danio rerio GN=dpm1 PE	Q6DEJ9_DANRE	dpm1	Dolichyl-phosphate mannosyltransferase polypeptide 1; catalytic subunit	0	-21.3204	1	1
Q642M8	tr|Q642M8|Q642M8_DANRE Zgc:101858 OS=Danio rerio GN=zgc:101858 PE=2 SV=1;tr|A2BF91|A2BF91_DANRE Zgc:101858 OS=Danio rerio GN=zgc:101858 PE=1 SV=1	Q642M8_DANRE	zgc:101858	Zgc:101858 (Zgc:101858 protein)	0	-21.3164	1	1
P79984	tr|P79984|P79984_DANRE HSC70 protein OS=Danio rerio GN=hspa8 PE=2 SV=1	P79984_DANRE	hspa8 hsc70	HSC70 protein	0	-21.305	1	1
Q0IIQ4	tr|Q0IIQ4|Q0IIQ4_DANRE Zgc:158138 protein (Fragment) OS=Danio rerio GN=hadhab PE=2 SV=1;tr|A4FUL2|A4FUL2_DANRE Zgc:158138 protein (Fragment) OS=Danio rerio GN=hadhab PE=2 SV=1;tr|Q3B7G5|Q3B7G5_DANRE Zgc:158138 protein (Fragment) OS=Danio rerio GN=hadhab PE	Q0IIQ4_DANRE	hadhab zgc:158138	Zgc:158138 protein (Fragment)	0	-21.2902	1	1
F1QTX4	tr|F1QTX4|F1QTX4_DANRE UBX domain-containing protein 1 OS=Danio rerio GN=ubxn1 PE=4 SV=1;sp|Q6NXA9|UBXN1_DANRE UBX domain-containing protein 1 OS=Danio rerio GN=ubxn1 PE=2 SV=1	F1QTX4_DANRE	ubxn1	UBX domain-containing protein 1	0	-21.2885	1	1
Q7SXU7	tr|Q7SXU7|Q7SXU7_DANRE DEAD (Asp-Glu-Ala-Asp) box polypeptide 39B OS=Danio rerio GN=ddx39b PE=1 SV=1	Q7SXU7_DANRE	ddx39b bat1 CH211-152P11.1-001	DEAD (Asp-Glu-Ala-Asp) box polypeptide 39B (HLA-B associated transcript 1)	0	-21.2798	1	1
A4QP40	tr|A4QP40|A4QP40_DANRE Mitogen-activated protein kinase OS=Danio rerio GN=mapk10 PE=2 SV=1;tr|A0A0R4I9H8|A0A0R4I9H8_DANRE Mitogen-activated protein kinase OS=Danio rerio GN=mapk10 PE=1 SV=1;tr|Q32LV0|Q32LV0_DANRE Mitogen-activated protein kinase OS=Danio r	A4QP40_DANRE	mapk10	Mitogen-activated protein kinase (EC 2.7.11.24)	0	-21.2747	1	1
A0A0R4IKX4	tr|A0A0R4IKX4|A0A0R4IKX4_DANRE TSR1, 20S rRNA accumulation, homolog (S. cerevisiae) OS=Danio rerio GN=tsr1 PE=1 SV=1;tr|E7FCX4|E7FCX4_DANRE TSR1, 20S rRNA accumulation, homolog (S. cerevisiae) OS=Danio rerio GN=tsr1 PE=1 SV=1	A0A0R4IKX4_DANRE	tsr1	TSR1; 20S rRNA accumulation; homolog (S. cerevisiae)	0	-21.2663	1	1
Q5TZ05	tr|Q5TZ05|Q5TZ05_DANRE Methionine sulfoxide reductase A OS=Danio rerio GN=msra PE=1 SV=1;tr|U3JAL7|U3JAL7_DANRE Methionine sulfoxide reductase A OS=Danio rerio GN=msra PE=1 SV=1	Q5TZ05_DANRE	msra si:dkey-221h15.1	Methionine sulfoxide reductase A	0	-21.2612	1	1
Q5RGI5	tr|Q5RGI5|Q5RGI5_DANRE Protein phosphatase 6, regulatory subunit 2a OS=Danio rerio GN=ppp6r2a PE=1 SV=1	Q5RGI5_DANRE	ppp6r2a ppp6r2 saps2 si:dkey-159a18.3	Protein phosphatase 6; regulatory subunit 2a (Si:dkey-159a18.3)	0	-21.2563	1	1
Q7SXQ1	tr|Q7SXQ1|Q7SXQ1_DANRE TIA1 cytotoxic granule-associated RNA binding protein-like 1 OS=Danio rerio GN=tial1 PE=1 SV=1;tr|E9QJJ0|E9QJJ0_DANRE TIA1 cytotoxic granule-associated RNA-binding protein-like 1 (Fragment) OS=Danio rerio GN=tial1 PE=1 SV=1	Q7SXQ1_DANRE	tial1	TIA1 cytotoxic granule-associated RNA binding protein-like 1 (TIA1 cytotoxic granule-associated RNA-binding protein-like 1)	0	-21.2536	1	1
Q6PH45	tr|Q6PH45|Q6PH45_DANRE PRP4 pre-mRNA processing factor 4 homolog (Yeast) OS=Danio rerio GN=prpf4 PE=1 SV=1	Q6PH45_DANRE	prpf4	PRP4 pre-mRNA processing factor 4 homolog (Yeast) (PRP4 pre-mRNA-processing factor 4 homolog (yeast))	0	-21.2485	1	1
A0A0R4IC36	tr|A0A0R4IC36|A0A0R4IC36_DANRE Adenosine deaminase, RNA-specific, B2 (non-functional) OS=Danio rerio GN=adarb2 PE=4 SV=1;tr|Q1L8C8|Q1L8C8_DANRE Novel protein similar to vertebrate adenosine deaminase, RNA-specific, B2 (ADARB2) (Fragment) OS=Danio rerio GN=	A0A0R4IC36_DANRE	adarb2	Adenosine deaminase; RNA-specific; B2 (non-functional)	0	-21.2429	1	1
A0A0R4IQP4	tr|A0A0R4IQP4|A0A0R4IQP4_DANRE Selenoprotein T OS=Danio rerio GN=selt1a PE=1 SV=1;tr|E7F3K0|E7F3K0_DANRE Selenoprotein T OS=Danio rerio GN=selt1a PE=1 SV=2;sp|Q802F2|SELTA_DANRE Selenoprotein T1a OS=Danio rerio GN=selenot1a PE=2 SV=3	A0A0R4IQP4_DANRE	selt1a	Selenoprotein T	0	-21.2359	1	1
A0A0G2KDJ5	tr|A0A0G2KDJ5|A0A0G2KDJ5_DANRE Si:ch211-43f4.1 OS=Danio rerio GN=si:ch211-43f4.1 PE=1 SV=1;;tr|A9ULT0|A9ULT0_DANRE Thbs4a protein OS=Danio rerio GN=thbs4a PE=2 SV=1;tr|A0A0R4ICP2|A0A0R4ICP2_DANRE Thrombospondin 4a OS=Danio rerio GN=thbs4a PE=4 SV=1;tr|A0A0	A0A0G2KDJ5_DANRE	si:ch211-43f4.1	Si:ch211-43f4.1	0	-21.2239	1	1
Q6P5K6	tr|Q6P5K6|Q6P5K6_DANRE Solute carrier family 25 (Carnitine/acylcarnitine translocase), member 20 OS=Danio rerio GN=slc25a20 PE=1 SV=1	Q6P5K6_DANRE	slc25a20	Solute carrier family 25 (Carnitine/acylcarnitine translocase); member 20 (Solute carrier family 25 (carnitine/acylcarnitine translocase); member 20)	0	-21.2156	1	1
A0A0J9YIW4	tr|A0A0J9YIW4|A0A0J9YIW4_DANRE Zgc:101723 (Fragment) OS=Danio rerio GN=zgc:101723 PE=1 SV=3;tr|B2GQJ0|B2GQJ0_DANRE Zgc:101723 protein OS=Danio rerio GN=zgc:101723 PE=2 SV=1;tr|A0A0R4IVW4|A0A0R4IVW4_DANRE Zgc:101723 OS=Danio rerio GN=zgc:101723 PE=1 SV=1;sp	A0A0J9YIW4_DANRE	zgc:101723	Zgc:101723 (Fragment)	0	-21.2149	1	1
Z4YIG5	tr|Z4YIG5|Z4YIG5_DANRE Ras-related protein Rap-1b OS=Danio rerio GN=rap1b PE=1 SV=1;sp|Q6TEN1|RAP1B_DANRE Ras-related protein Rap-1b OS=Danio rerio GN=rap1b PE=2 SV=1	Z4YIG5_DANRE	rap1b	Ras-related protein Rap-1b	0	-21.1942	1	1
Q6DBW5	tr|Q6DBW5|Q6DBW5_DANRE LSM1, U6 small nuclear RNA-associated OS=Danio rerio GN=lsm1 PE=1 SV=1	Q6DBW5_DANRE	lsm1 zgc:101136	LSM1; U6 small nuclear RNA-associated (Zgc:101136)	0	-21.1914	1	1
E7F8Q5	tr|E7F8Q5|E7F8Q5_DANRE HECT, UBA and WWE domain-containing 1 OS=Danio rerio GN=huwe1 PE=1 SV=2	E7F8Q5_DANRE	huwe1	HECT; UBA and WWE domain-containing 1	0	-21.1904	1	1
F1R7W8	tr|F1R7W8|F1R7W8_DANRE Sec23 homolog B, COPII coat complex component OS=Danio rerio GN=sec23b PE=1 SV=2;tr|Q7ZVV7|Q7ZVV7_DANRE Sec23 homolog B (S. cerevisiae) OS=Danio rerio GN=sec23b PE=2 SV=1;tr|Q6AZ98|Q6AZ98_DANRE Sec23 homolog B (S. cerevisiae) OS=Dani	F1R7W8_DANRE	sec23b	Sec23 homolog B; COPII coat complex component	21.2636	-21.189	1	1
A0A140LGE8	tr|A0A140LGE8|A0A140LGE8_DANRE Fas-associated factor family member 2 (Fragment) OS=Danio rerio GN=faf2 PE=1 SV=1;tr|Q6PH51|Q6PH51_DANRE Zgc:194819 protein (Fragment) OS=Danio rerio GN=faf2 PE=2 SV=1;tr|F1Q6Z1|F1Q6Z1_DANRE Fas-associated factor family membe	A0A140LGE8_DANRE	faf2	Fas-associated factor family member 2 (Fragment)	0	-21.1825	1	1
Q8UVJ6	sp|Q8UVJ6|VANG2_DANRE Vang-like protein 2 OS=Danio rerio GN=vangl2 PE=1 SV=1	VANG2_DANRE	vangl2 stbm tri	Vang-like protein 2 (Protein strabismus) (Protein trilobite) (Van Gogh-like protein 2)	0	-21.1719	1	1
F1R3Y3	tr|F1R3Y3|F1R3Y3_DANRE Golgi to ER traffic protein 4 homolog (S. cerevisiae) OS=Danio rerio GN=get4 PE=1 SV=2	F1R3Y3_DANRE	get4	Golgi to ER traffic protein 4 homolog (S. cerevisiae)	0	-21.1553	1	1
A2CEA9	tr|A2CEA9|A2CEA9_DANRE Bri3-binding protein OS=Danio rerio GN=bri3bp PE=1 SV=1;tr|Q4V8R8|Q4V8R8_DANRE Bri3bp protein (Fragment) OS=Danio rerio GN=bri3bp PE=2 SV=1	A2CEA9_DANRE	bri3bp	Bri3-binding protein	0	-21.1527	1	1
Q9YH92	sp|Q9YH92|CLD7B_DANRE Claudin-7-B OS=Danio rerio GN=cldn7b PE=2 SV=1	CLD7B_DANRE	cldn7b cldn7	Claudin-7-B (Claudin-like protein ZF4A22)	0	-21.1296	1	1
Q7ZVU4	tr|Q7ZVU4|Q7ZVU4_DANRE Copine III OS=Danio rerio GN=cpne3 PE=2 SV=1;tr|F1Q9D2|F1Q9D2_DANRE Copine III OS=Danio rerio GN=cpne3 PE=1 SV=1	Q7ZVU4_DANRE	cpne3	Copine III (Cpne3 protein)	0	-21.1232	1	1
Q5XJ57	sp|Q5XJ57|TRMB_DANRE tRNA (guanine-N(7)-)-methyltransferase OS=Danio rerio GN=mettl1 PE=2 SV=2;tr|B2GRE1|B2GRE1_DANRE tRNA (guanine-N(7)-)-methyltransferase OS=Danio rerio GN=mettl1 PE=2 SV=1	TRMB_DANRE	mettl1 zgc:103636	tRNA (guanine-N(7)-)-methyltransferase (EC 2.1.1.33) (Methyltransferase-like protein 1) (tRNA (guanine(46)-N(7))-methyltransferase) (tRNA(m7G46)-methyltransferase)	0	-21.1169	1	1
Q8UVX4	tr|Q8UVX4|Q8UVX4_DANRE Cell growth-regulating nucleolar protein OS=Danio rerio GN=lyar PE=2 SV=1;tr|Q6PE29|Q6PE29_DANRE Zgc:65749 OS=Danio rerio GN=lyar PE=2 SV=1;tr|A0A0G2L833|A0A0G2L833_DANRE Ly1 antibody reactive homolog (mouse) OS=Danio rerio GN=lyar P	Q8UVX4_DANRE	lyar	Cell growth-regulating nucleolar protein	0	-21.1071	1	1
F1RDN0	tr|F1RDN0|F1RDN0_DANRE RNA-binding protein PNO1 OS=Danio rerio GN=pno1 PE=1 SV=1;sp|Q6VEU3|PNO1_DANRE RNA-binding protein PNO1 OS=Danio rerio GN=pno1 PE=2 SV=2	F1RDN0_DANRE	pno1	RNA-binding protein PNO1	0	-21.0944	1	1
E9QCG0	tr|E9QCG0|E9QCG0_DANRE COMM domain-containing 6 OS=Danio rerio GN=commd6 PE=1 SV=1;tr|E7F794|E7F794_DANRE COMM domain-containing 6 OS=Danio rerio GN=commd6 PE=1 SV=1	E9QCG0_DANRE	commd6	COMM domain-containing 6	0	-21.093	1	1
Q7ZUL8	tr|Q7ZUL8|Q7ZUL8_DANRE Zgc:55558 OS=Danio rerio GN=zgc:55558 PE=1 SV=1;tr|F8W5K1|F8W5K1_DANRE -Ha-ras Harvey rat sarcoma viral oncogene homolog b OS=Danio rerio GN=hrasb PE=4 SV=1;tr|A0A1L1QZE5|A0A1L1QZE5_DANRE Uncharacterized protein (Fragment) OS=Danio r	Q7ZUL8_DANRE	zgc:55558	Zgc:55558 (Zgc:55558 protein)	0	-21.0927	1	1
A4QP35	tr|A4QP35|A4QP35_DANRE Zgc:162816 protein OS=Danio rerio GN=zgc:162816 PE=2 SV=1;tr|A0A0R4IJQ7|A0A0R4IJQ7_DANRE Zgc:162816 OS=Danio rerio GN=zgc:162816 PE=1 SV=1;tr|Q0P429|Q0P429_DANRE LOC571260 protein (Fragment) OS=Danio rerio GN=LOC571260 PE=2 SV=1;tr|F	A4QP35_DANRE	zgc:162816	Zgc:162816 protein	0	-21.0803	1	1
Q6DRG6	tr|Q6DRG6|Q6DRG6_DANRE Cleavage and polyadenylation specificity factor 3 OS=Danio rerio GN=cpsf3 PE=2 SV=1;tr|Q5U3T4|Q5U3T4_DANRE Cleavage and polyadenylation specific factor 3 OS=Danio rerio GN=cpsf3 PE=1 SV=1	Q6DRG6_DANRE	cpsf3	Cleavage and polyadenylation specificity factor 3	0	-21.0747	1	1
E7FD19	tr|E7FD19|E7FD19_DANRE SCO1 cytochrome c oxidase assembly protein OS=Danio rerio GN=sco1 PE=1 SV=1	E7FD19_DANRE	sco1	SCO1 cytochrome c oxidase assembly protein	0	-21.0707	1	1
X1WHB9	tr|X1WHB9|X1WHB9_DANRE Zgc:114181 OS=Danio rerio GN=zgc:114181 PE=1 SV=1	X1WHB9_DANRE	zgc:114181	Zgc:114181	0	-21.0703	1	1
F1QDG9	tr|F1QDG9|F1QDG9_DANRE SET and MYND domain-containing 1a OS=Danio rerio GN=smyd1a PE=1 SV=1;tr|F8W4X0|F8W4X0_DANRE SET and MYND domain-containing 1a (Fragment) OS=Danio rerio GN=smyd1a PE=1 SV=1;tr|A0A0R4ID41|A0A0R4ID41_DANRE SET and MYND domain-containing	F1QDG9_DANRE	smyd1a	SET and MYND domain-containing 1a	0	-21.0677	1	1
Q7ZWB1	tr|Q7ZWB1|Q7ZWB1_DANRE Cyclin-dependent kinase 2 OS=Danio rerio GN=cdk2 PE=1 SV=1	Q7ZWB1_DANRE	cdk2	Cyclin-dependent kinase 2	0	-21.0651	1	1
F1QY25	tr|F1QY25|F1QY25_DANRE Zgc:162509 OS=Danio rerio GN=zgc:162509 PE=1 SV=1;tr|Q5CZW4|Q5CZW4_DANRE Zgc:162509 protein (Fragment) OS=Danio rerio GN=zgc:162509 PE=2 SV=1;tr|F1QNU2|F1QNU2_DANRE Zgc:162509 OS=Danio rerio GN=zgc:162509 PE=1 SV=1;tr|A4IGA9|A4IGA9_D	F1QY25_DANRE	zgc:162509	Zgc:162509	0	-21.0514	1	1
Q8QGQ2	tr|Q8QGQ2|Q8QGQ2_DANRE Aldehyde dehydrogenase 2 OS=Danio rerio GN=aldh2.1 PE=2 SV=1	Q8QGQ2_DANRE	aldh2.1 ALDH2 aldh2 aldh2a	Aldehyde dehydrogenase 2	0	-21.0509	1	1
A0A0B7G0J6	tr|A0A0B7G0J6|A0A0B7G0J6_THACB COP9 signalosome complex subunit 4 OS=Danio rerio GN=cops4 PE=2 SV=1 OS=Thanatephorus cucumeris (strain AG1-IB / isolate 7/3/14) GN=RSOLAG1IB_05508 PE=4 SV=1	A0A0B7G0J6_THACB	RSOLAG1IB_05508	COP9 signalosome complex subunit 4 OS=Danio rerio GN=cops4 PE=2 SV=1	0	-21.0493	1	1
A0AUP9	tr|A0AUP9|A0AUP9_DANRE LOC571089 protein (Fragment) OS=Danio rerio GN=tpra PE=2 SV=1	A0AUP9_DANRE	tpra LOC571089	LOC571089 protein (Fragment)	0	-21.034	1	1
F1Q765	tr|F1Q765|F1Q765_DANRE Neurofilament, medium polypeptide b OS=Danio rerio GN=nefmb PE=1 SV=1;tr|A2RUZ3|A2RUZ3_DANRE Nefm protein OS=Danio rerio GN=nefmb PE=2 SV=1;tr|B0S553|B0S553_DANRE Neurofilament, medium polypeptide OS=Danio rerio GN=nefmb PE=1 SV=1	F1Q765_DANRE	nefmb nefm	Neurofilament; medium polypeptide b	0	-21.0287	1	1
Q32LR3	tr|Q32LR3|Q32LR3_DANRE Citrate lyase beta-like OS=Danio rerio GN=clybl PE=2 SV=1;tr|Q1JPT8|Q1JPT8_DANRE Citrate lyase beta-like OS=Danio rerio GN=clybl PE=1 SV=1	Q32LR3_DANRE	clybl	Citrate lyase beta-like	0	-21.025	1	1
A0A0G2L7T9	tr|A0A0G2L7T9|A0A0G2L7T9_DANRE Transcription elongation factor SPT4 OS=Danio rerio GN=supt4h1 PE=1 SV=1;sp|Q6DGQ0|SPT4H_DANRE Transcription elongation factor SPT4 OS=Danio rerio GN=supt4h1 PE=3 SV=1	A0A0G2L7T9_DANRE	supt4h1	Transcription elongation factor SPT4	0	-21.0113	1	1
F8W3K1	tr|F8W3K1|F8W3K1_DANRE Eukaryotic translation initiation factor 3 subunit J-A (Fragment) OS=Danio rerio GN=eif3ja PE=1 SV=8;tr|X1WES8|X1WES8_DANRE Uncharacterized protein (Fragment) OS=Danio rerio PE=3 SV=1;tr|F1RA22|F1RA22_DANRE Eukaryotic translation ini	F8W3K1_DANRE	eif3ja	Eukaryotic translation initiation factor 3 subunit J-A (Fragment)	21.7164	-21.0066	1	1
Q7ZUI3	tr|Q7ZUI3|Q7ZUI3_DANRE Tetratricopeptide repeat domain 9C OS=Danio rerio GN=ttc9c PE=1 SV=1	Q7ZUI3_DANRE	ttc9c zgc:56497	Tetratricopeptide repeat domain 9C (Zgc:56497)	0	-21.0029	1	1
F1QRA3	tr|F1QRA3|F1QRA3_DANRE Apoptotic chromatin condensation inducer 1b (Fragment) OS=Danio rerio GN=acin1b PE=1 SV=2;tr|F1Q511|F1Q511_DANRE Apoptotic chromatin condensation inducer 1b OS=Danio rerio GN=acin1b PE=1 SV=1	F1QRA3_DANRE	acin1b	Apoptotic chromatin condensation inducer 1b (Fragment)	0	-20.9991	1	1
Q5XJM5	tr|Q5XJM5|Q5XJM5_DANRE Zgc:64203 protein (Fragment) OS=Danio rerio GN=adam10a PE=2 SV=1;tr|A8E4S1|A8E4S1_DANRE LOC566044 protein (Fragment) OS=Danio rerio GN=adam10a PE=2 SV=1;tr|A0A1D5NSQ9|A0A1D5NSQ9_DANRE ADAM metallopeptidase domain 10a OS=Danio rerio G	Q5XJM5_DANRE	adam10a zgc:64203	Zgc:64203 protein (Fragment)	0	-20.9912	1	1
Q6PH00	tr|Q6PH00|Q6PH00_DANRE Hepatocyte growth factor-regulated tyrosine kinase substrate OS=Danio rerio GN=hgs PE=1 SV=1;tr|E9QCS7|E9QCS7_DANRE Hepatocyte growth factor-regulated tyrosine kinase substrate OS=Danio rerio GN=hgs PE=1 SV=2;tr|E7F1T8|E7F1T8_DANRE H	Q6PH00_DANRE	hgs	Hepatocyte growth factor-regulated tyrosine kinase substrate	0	-20.9864	1	1
A3KMT0	tr|A3KMT0|A3KMT0_DANRE Zgc:158803 OS=Danio rerio GN=zgc:158803 PE=1 SV=1	A3KMT0_DANRE	zgc:158803	Zgc:158803 (Zgc:158803 protein)	0	-20.9848	1	1
B2GTD1	tr|B2GTD1|B2GTD1_DANRE Ribosome biogenesis protein WDR12 OS=Danio rerio GN=wdr12 PE=2 SV=1;sp|Q6NX08|WDR12_DANRE Ribosome biogenesis protein wdr12 OS=Danio rerio GN=wdr12 PE=2 SV=1	B2GTD1_DANRE	wdr12 WDR12	Ribosome biogenesis protein WDR12 (WD repeat-containing protein 12)	0	-20.9844	1	1
Q6PC30	sp|Q6PC30|CSN5_DANRE COP9 signalosome complex subunit 5 OS=Danio rerio GN=cops5 PE=2 SV=1	CSN5_DANRE	cops5 zgc:73130	COP9 signalosome complex subunit 5 (Signalosome subunit 5) (EC 3.4.-.-)	0	-20.9787	1	1
F1QKL9	tr|F1QKL9|F1QKL9_DANRE LIM and senescent cell antigen-like domains 2 (Fragment) OS=Danio rerio GN=lims2 PE=4 SV=1;tr|Q501W5|Q501W5_DANRE LIM domain-containing protein OS=Danio rerio GN=lims1 PE=2 SV=1;tr|F1QQT3|F1QQT3_DANRE LIM domain-containing protein OS	F1QKL9_DANRE	lims2	LIM and senescent cell antigen-like domains 2 (Fragment)	0	-20.968	1	1
A0A0R4ID72	tr|A0A0R4ID72|A0A0R4ID72_DANRE Calcium/calmodulin-dependent protein kinase type II delta 1 chain OS=Danio rerio GN=camk2d1 PE=1 SV=1;sp|Q6DEH3|KC2D1_DANRE Calcium/calmodulin-dependent protein kinase type II delta 1 chain OS=Danio rerio GN=camk2d1 PE=2 SV=2	A0A0R4ID72_DANRE	camk2d1	Calcium/calmodulin-dependent protein kinase type II delta 1 chain	0	-20.959	1	1
A0A0R4IQW3	tr|A0A0R4IQW3|A0A0R4IQW3_DANRE Mannose-6-phosphate isomerase OS=Danio rerio GN=mpi PE=1 SV=1;tr|Q3ZB95|Q3ZB95_DANRE Mannose-6-phosphate isomerase OS=Danio rerio GN=mpi PE=1 SV=1	A0A0R4IQW3_DANRE	mpi	Mannose-6-phosphate isomerase (EC 5.3.1.8)	21.041	-20.9585	1	1
Q6WFZ4	tr|Q6WFZ4|Q6WFZ4_DANRE Metaxin 2 OS=Danio rerio GN=mtx2 PE=1 SV=1	Q6WFZ4_DANRE	mtx2	Metaxin 2 (Mtx2 protein)	0	-20.9548	1	1
Q6DGY6	tr|Q6DGY6|Q6DGY6_DANRE SEC63-like (S. cerevisiae) OS=Danio rerio GN=sec63 PE=2 SV=1;tr|F1QGI2|F1QGI2_DANRE SEC63 homolog, protein translocation regulator OS=Danio rerio GN=sec63 PE=1 SV=1	Q6DGY6_DANRE	sec63	SEC63-like (S. cerevisiae)	0	-20.9541	1	1
Q6PEH0	tr|Q6PEH0|Q6PEH0_DANRE tRNA-dihydrouridine(47) synthase [NAD(P)(+)] OS=Danio rerio GN=dus3l PE=2 SV=1;tr|A0A0R4IIP1|A0A0R4IIP1_DANRE tRNA-dihydrouridine(47) synthase [NAD(P)(+)] OS=Danio rerio GN=dus3l PE=1 SV=1	Q6PEH0_DANRE	dus3l zgc:63779	tRNA-dihydrouridine(47) synthase [NAD(P)(+)] (EC 1.3.1.-) (tRNA-dihydrouridine synthase 3)	0	-20.951	1	1
Q5XJ60	tr|Q5XJ60|Q5XJ60_DANRE Zgc:103627 OS=Danio rerio GN=fundc2 PE=2 SV=1;tr|A0A0R4ITL8|A0A0R4ITL8_DANRE Fun14 domain-containing 2 OS=Danio rerio GN=fundc2 PE=1 SV=1	Q5XJ60_DANRE	fundc2 zgc:103627	Zgc:103627	0	-20.9457	1	1
Q6TGT8	tr|Q6TGT8|Q6TGT8_DANRE Sarcoglycan delta OS=Danio rerio GN=sgcd PE=2 SV=1;tr|A0A0R4IBS6|A0A0R4IBS6_DANRE Sarcoglycan, delta (dystrophin-associated glycoprotein) OS=Danio rerio GN=sgcd PE=4 SV=1	Q6TGT8_DANRE	sgcd SGCD	Sarcoglycan delta (Sarcoglycan; delta (Dystrophin-associated glycoprotein)) (Sgcd protein)	0	-20.9289	1	1
Q4V9F6	tr|Q4V9F6|Q4V9F6_DANRE Zgc:113383 OS=Danio rerio GN=slc29a1a PE=2 SV=1	Q4V9F6_DANRE	slc29a1a slc29a1 zgc:113383	Zgc:113383	0	-20.9233	1	1
Q1LXF9	tr|Q1LXF9|Q1LXF9_DANRE Si:dkey-102c8.3 OS=Danio rerio GN=si:dkey-102c8.3 PE=2 SV=1;tr|A4JYP5|A4JYP5_DANRE cDNA, clone cssl:d0220 OS=Danio rerio GN=sc:d0220 PE=1 SV=1	Q1LXF9_DANRE	si:dkey-102c8.3	Si:dkey-102c8.3	0	-20.9187	1	1
A8WHV7	tr|A8WHV7|A8WHV7_DANRE Mitochondrial ribosomal protein S36 OS=Danio rerio GN=mrps36 PE=1 SV=1	A8WHV7_DANRE	mrps36 si:dkey-190g11.7	Mitochondrial ribosomal protein S36	0	-20.9183	1	1
Q6P3H9	tr|Q6P3H9|Q6P3H9_DANRE Solute carrier family 3 (amino acid transporter heavy chain), member 2b OS=Danio rerio GN=slc3a2b PE=1 SV=1	Q6P3H9_DANRE	slc3a2b zgc:55813	Solute carrier family 3 (amino acid transporter heavy chain); member 2b (Zgc:55813)	0	-20.9147	1	1
Q08BR1	tr|Q08BR1|Q08BR1_DANRE Down-regulator of transcription 1 OS=Danio rerio GN=dr1 PE=1 SV=1	Q08BR1_DANRE	dr1 zgc:152914	Down-regulator of transcription 1 (Zgc:152914)	0	-20.9115	1	1
A0A0R4IZG6	tr|A0A0R4IZG6|A0A0R4IZG6_DANRE Polypyrimidine tract-binding protein 2a OS=Danio rerio GN=ptbp2a PE=1 SV=1	A0A0R4IZG6_DANRE	ptbp2a	Polypyrimidine tract-binding protein 2a	0	-20.8974	1	1
E7F2D7	tr|E7F2D7|E7F2D7_DANRE Si:ch211-276i12.9 OS=Danio rerio GN=si:ch211-276i12.9 PE=4 SV=2;tr|B3DHT3|B3DHT3_DANRE Zgc:194285 OS=Danio rerio GN=zgc:194297 PE=2 SV=1;tr|A0A0R4IC20|A0A0R4IC20_DANRE Si:ch211-276i12.9 OS=Danio rerio GN=si:ch211-276i12.9 PE=1 SV=1	E7F2D7_DANRE	si:ch211-276i12.9	Si:ch211-276i12.9	0	-20.8957	1	1
A0A0R4IWB7	tr|A0A0R4IWB7|A0A0R4IWB7_DANRE Laminin, alpha 1 OS=Danio rerio GN=lama1 PE=1 SV=1;tr|A0A0R4ITA0|A0A0R4ITA0_DANRE Laminin, alpha 1 OS=Danio rerio GN=lama1 PE=1 SV=1;tr|Q45H72|Q45H72_DANRE Laminin alpha 1 OS=Danio rerio GN=lama1 PE=2 SV=1;tr|A0A0R4II20|A0A0R	A0A0R4IWB7_DANRE	lama1	Laminin; alpha 1	0	-20.8902	1	1
Q7ZWE1	tr|Q7ZWE1|Q7ZWE1_DANRE PWP1 homolog (S. cerevisiae) OS=Danio rerio GN=pwp1 PE=1 SV=1	Q7ZWE1_DANRE	pwp1	PWP1 homolog (S. cerevisiae)	0	-20.8842	1	1
X1WHH7	tr|X1WHH7|X1WHH7_DANRE Sad1 and UNC84 domain-containing 1 (Fragment) OS=Danio rerio GN=sun1 PE=1 SV=1;tr|E7FGG7|E7FGG7_DANRE Sad1 and UNC84 domain-containing 1 OS=Danio rerio GN=sun1 PE=1 SV=2;tr|A9JT00|A9JT00_DANRE Zgc:92151 protein OS=Danio rerio GN=sun1	X1WHH7_DANRE	sun1	Sad1 and UNC84 domain-containing 1 (Fragment)	0	-20.8821	1	1
Q9DEU2	tr|Q9DEU2|Q9DEU2_DANRE Sodium/potassium-transporting ATPase subunit alpha OS=Danio rerio GN=atp1a3b PE=1 SV=1;tr|Q4KMK4|Q4KMK4_DANRE Sodium/potassium-transporting ATPase subunit alpha OS=Danio rerio GN=atp1a3b PE=2 SV=1	Q9DEU2_DANRE	atp1a3b	Sodium/potassium-transporting ATPase subunit alpha (EC 3.6.3.-)	0	-20.8786	1	1
Q6DC92	tr|Q6DC92|Q6DC92_DANRE Zgc:100801 OS=Danio rerio GN=ralba PE=1 SV=1;tr|Q5U3A3|Q5U3A3_DANRE V-ral simian leukemia viral oncogene homolog Ab (ras-related) OS=Danio rerio GN=ralab PE=1 SV=1;tr|Q7T383|Q7T383_DANRE Rala protein OS=Danio rerio GN=ralaa PE=1 SV=1	Q6DC92_DANRE	ralba ralbb zgc:100801	Zgc:100801	0	-20.8782	1	1
A0A0G2KQU1	tr|A0A0G2KQU1|A0A0G2KQU1_DANRE Uncharacterized protein OS=Danio rerio PE=1 SV=1;tr|A0A0G2KJ47|A0A0G2KJ47_DANRE Uncharacterized protein OS=Danio rerio PE=1 SV=1	A0A0G2KQU1_DANRE		Uncharacterized protein	0	-20.8777	1	1
B2GSL2	tr|B2GSL2|B2GSL2_DANRE Csnk1db protein OS=Danio rerio GN=csnk1db PE=2 SV=1;sp|Q7T2E3|KC1DA_DANRE Casein kinase I isoform delta-A OS=Danio rerio GN=csnk1da PE=2 SV=1;sp|Q6P3K7|KC1DB_DANRE Casein kinase I isoform delta-B OS=Danio rerio GN=csnk1db PE=2 SV=1;t	B2GSL2_DANRE	csnk1db	Csnk1db protein	0	-20.8535	1	1
Q6NWF2	tr|Q6NWF2|Q6NWF2_DANRE Cathepsin H OS=Danio rerio GN=ctsh PE=2 SV=1;tr|F1R4G6|F1R4G6_DANRE Cathepsin H OS=Danio rerio GN=ctsh PE=1 SV=1	Q6NWF2_DANRE	ctsh	Cathepsin H	0	-20.8255	1	1
X1WFY0	tr|X1WFY0|X1WFY0_DANRE SUMO-conjugating enzyme (Fragment) OS=Danio rerio GN=ube2ia PE=3 SV=1;sp|Q9DDJ0|UBC9B_DANRE SUMO-conjugating enzyme UBC9-B OS=Danio rerio GN=ube2ib PE=1 SV=1;tr|X1WDN1|X1WDN1_DANRE SUMO-conjugating enzyme OS=Danio rerio GN=ube2ia PE=	X1WFY0_DANRE	ube2ia	SUMO-conjugating enzyme (EC 2.3.2.-) (Fragment)	0	-20.7983	1	1
Q6PFQ5	tr|Q6PFQ5|Q6PFQ5_DANRE RNA cytidine acetyltransferase OS=Danio rerio GN=nat10 PE=2 SV=1;tr|A5WVQ0|A5WVQ0_DANRE RNA cytidine acetyltransferase OS=Danio rerio GN=nat10 PE=1 SV=1	Q6PFQ5_DANRE	nat10 NAT10	RNA cytidine acetyltransferase (EC 2.3.1.-) (18S rRNA cytosine acetyltransferase)	0	-20.7971	1	1
Q98TA2	tr|Q98TA2|Q98TA2_DANRE 17-beta-hydroxysteroid dehydrogenase type 4 OS=Danio rerio GN=hsd17b4 PE=2 SV=1;tr|Q8AYH1|Q8AYH1_DANRE 17-beta-hydroxysteroid dehydrogenase type 4 OS=Danio rerio GN=hsd17b4 PE=1 SV=1;tr|Q6NZW5|Q6NZW5_DANRE Hsd17b4 protein OS=Danio re	Q98TA2_DANRE	hsd17b4	17-beta-hydroxysteroid dehydrogenase type 4	0	-20.783	1	1
Q5BLH8	tr|Q5BLH8|Q5BLH8_DANRE Mitochondrial import inner membrane translocase subunit TIM44 OS=Danio rerio GN=timm44 PE=2 SV=1;tr|Q1LUQ3|Q1LUQ3_DANRE Mitochondrial import inner membrane translocase subunit TIM44 OS=Danio rerio GN=timm44 PE=3 SV=1	Q5BLH8_DANRE	timm44	Mitochondrial import inner membrane translocase subunit TIM44	0	-20.7735	1	1
E9QEX1	tr|E9QEX1|E9QEX1_DANRE WD repeat domain 5 (Fragment) OS=Danio rerio GN=wdr5 PE=1 SV=1;tr|Q7ZTX2|Q7ZTX2_DANRE WD repeat domain 5 OS=Danio rerio GN=wdr5 PE=1 SV=1	E9QEX1_DANRE	wdr5	WD repeat domain 5 (Fragment)	0	-20.7693	1	1
Q6TGV5	tr|Q6TGV5|Q6TGV5_DANRE Gankyrin OS=Danio rerio GN=psmd10 PE=1 SV=1;tr|Q4VBW1|Q4VBW1_DANRE Proteasome (Prosome, macropain) 26S subunit, non-ATPase, 10 OS=Danio rerio GN=psmd10 PE=2 SV=1	Q6TGV5_DANRE	psmd10 PSMD10	Gankyrin (Proteasome 26S subunit; non-ATPase 10) (Proteasome 26S subunit; non-ATPase; 10)	0	-20.7606	1	1
E9QDU1	tr|E9QDU1|E9QDU1_DANRE Coiled-coil domain-containing protein 43 OS=Danio rerio GN=ccdc43 PE=4 SV=1;tr|F1QBI1|F1QBI1_DANRE Coiled-coil domain-containing protein 43 OS=Danio rerio GN=ccdc43 PE=4 SV=1;tr|A9JTB5|A9JTB5_DANRE Coiled-coil domain containing 43 OS	E9QDU1_DANRE	ccdc43	Coiled-coil domain-containing protein 43	0	-20.7482	1	1
E9QDR6	tr|E9QDR6|E9QDR6_DANRE Si:ch211-183d21.1 OS=Danio rerio GN=si:ch211-183d21.1 PE=1 SV=1	E9QDR6_DANRE	si:ch211-183d21.1	Si:ch211-183d21.1	0	-20.7473	1	1
Q66I20	tr|Q66I20|Q66I20_DANRE Serpin peptidase inhibitor, clade F (alpha-2 antiplasmin, pigment epithelium-derived factor), member 1 OS=Danio rerio GN=serpinf1 PE=1 SV=1	Q66I20_DANRE	serpinf1 zgc:92072	Serpin peptidase inhibitor; clade F (alpha-2 antiplasmin; pigment epithelium-derived factor); member 1 (Zgc:92072)	0	-20.7436	1	1
Q7SYD0	tr|Q7SYD0|Q7SYD0_DANRE Carbonyl reductase 1 OS=Danio rerio GN=cbr1 PE=1 SV=1	Q7SYD0_DANRE	cbr1	Carbonyl reductase 1	0	-20.7358	1	1
A0A0R4ITC3	tr|A0A0R4ITC3|A0A0R4ITC3_DANRE Protein lunapark-A OS=Danio rerio GN=lnpa PE=1 SV=1;tr|F1R5C8|F1R5C8_DANRE Protein lunapark-A OS=Danio rerio GN=lnpa PE=1 SV=1;tr|A0A0R4IVA9|A0A0R4IVA9_DANRE Protein lunapark-A OS=Danio rerio GN=lnpa PE=1 SV=1	A0A0R4ITC3_DANRE	lnpa	Protein lunapark-A	0	-20.7351	1	1
Q7SXU3	tr|Q7SXU3|Q7SXU3_DANRE Aldehyde dehydrogenase 2 family (Mitochondrial)a OS=Danio rerio GN=aldh2.1 PE=2 SV=1	Q7SXU3_DANRE	aldh2.1 aldh2 aldh2a	Aldehyde dehydrogenase 2 family (Mitochondrial)a	0	-20.7286	1	1
A9JSS8	tr|A9JSS8|A9JSS8_DANRE Integrator complex subunit 3 OS=Danio rerio GN=ints3 PE=1 SV=1;sp|Q1LXC9|INT3_DANRE Integrator complex subunit 3 OS=Danio rerio GN=ints3 PE=2 SV=1	A9JSS8_DANRE	ints3	Integrator complex subunit 3 (Ints3 protein)	0	-20.725	1	1
Q0P3Z4	tr|Q0P3Z4|Q0P3Z4_DANRE Troponin I, skeletal, slow c OS=Danio rerio GN=tnni1c PE=1 SV=1;tr|Q5XJU4|Q5XJU4_DANRE Zgc:101560 OS=Danio rerio GN=zgc:101560 PE=1 SV=1;tr|E7F5J9|E7F5J9_DANRE Troponin I type 1b (skeletal, slow) OS=Danio rerio GN=tnni1b PE=1 SV=2;tr	Q0P3Z4_DANRE	tnni1c zgc:153662	Troponin I; skeletal; slow c (Zgc:153662) (Zgc:153662 protein)	0	-20.7212	1	1
Q1LYQ9	tr|Q1LYQ9|Q1LYQ9_DANRE NFS1 cysteine desulfurase OS=Danio rerio GN=nfs1 PE=1 SV=1	Q1LYQ9_DANRE	nfs1	NFS1 cysteine desulfurase (NFS1 nitrogen fixation 1 (S. cerevisiae))	0	-20.7211	1	1
Q9I904	tr|Q9I904|Q9I904_DANRE No arches (Fragment) OS=Danio rerio GN=cpsf4 PE=4 SV=1;tr|Q98881|Q98881_DANRE Nar protein OS=Danio rerio GN=cpsf4 PE=2 SV=1;tr|F1Q949|F1Q949_DANRE Cleavage and polyadenylation-specific factor 4 OS=Danio rerio GN=cpsf4 PE=1 SV=1	Q9I904_DANRE	cpsf4 nar	No arches (Fragment)	0	-20.7082	1	1
Q6PBK2	tr|Q6PBK2|Q6PBK2_DANRE LOC402880 protein (Fragment) OS=Danio rerio GN=cox4i1l PE=2 SV=1;tr|F1R6I1|F1R6I1_DANRE Cytochrome c oxidase subunit IV isoform 1,-like OS=Danio rerio GN=cox4i1l PE=1 SV=2	Q6PBK2_DANRE	cox4i1l LOC402880	LOC402880 protein (Fragment)	0	-20.7055	1	1
Q8UW32	tr|Q8UW32|Q8UW32_DANRE Actin-related protein 2/3 complex subunit 5 OS=Danio rerio GN=arpc5a PE=2 SV=1;tr|Q803M7|Q803M7_DANRE Actin-related protein 2/3 complex subunit 5 OS=Danio rerio GN=arpc5a PE=1 SV=1	Q8UW32_DANRE	arpc5a	Actin-related protein 2/3 complex subunit 5	0	-20.7003	1	1
F1Q588	tr|F1Q588|F1Q588_DANRE DAB2-interacting protein a OS=Danio rerio GN=dab2ipa PE=1 SV=2;tr|F1Q782|F1Q782_DANRE DAB2-interacting protein a (Fragment) OS=Danio rerio GN=dab2ipa PE=1 SV=1;tr|A5PF30|A5PF30_DANRE DAB2-interacting protein b OS=Danio rerio GN=dab2i	F1Q588_DANRE	dab2ipa	DAB2-interacting protein a	0	-20.6934	1	1
B0S5J6	tr|B0S5J6|B0S5J6_DANRE Aspartate beta-hydroxylase OS=Danio rerio GN=asph PE=1 SV=1;tr|Q502M7|Q502M7_DANRE Asph protein (Fragment) OS=Danio rerio GN=asph PE=2 SV=1;tr|B0S5J7|B0S5J7_DANRE Aspartate beta-hydroxylase OS=Danio rerio GN=asph PE=1 SV=1	B0S5J6_DANRE	asph	Aspartate beta-hydroxylase	0	-20.6924	1	1
M5BFV8	tr|M5BFV8|M5BFV8_DANRE Collagen type XXII alpha 1 chain OS=Danio rerio GN=prp PE=2 SV=1;tr|A0A0R4IR54|A0A0R4IR54_DANRE Uncharacterized protein OS=Danio rerio GN=prp PE=1 SV=1	M5BFV8_DANRE	prp col22a1	Collagen type XXII alpha 1 chain	0	-20.685	1	1
Q4KMD2	tr|Q4KMD2|Q4KMD2_DANRE Exosome component 3 OS=Danio rerio GN=exosc3 PE=1 SV=1;tr|A0A0R4IRK6|A0A0R4IRK6_DANRE Exosome component 3 OS=Danio rerio GN=exosc3 PE=1 SV=1	Q4KMD2_DANRE	exosc3 zgc:112345	Exosome component 3 (Zgc:112345)	0	-20.682	1	1
A0A0R4I9B8	tr|A0A0R4I9B8|A0A0R4I9B8_DANRE Golgi brefeldin A-resistant guanine nucleotide exchange factor 1 OS=Danio rerio GN=gbf1 PE=1 SV=1;tr|A0A0R4I9G6|A0A0R4I9G6_DANRE Golgi brefeldin A-resistant guanine nucleotide exchange factor 1 OS=Danio rerio GN=gbf1 PE=1 SV=	A0A0R4I9B8_DANRE	gbf1	Golgi brefeldin A-resistant guanine nucleotide exchange factor 1	0	-20.6769	1	1
F1QZ76	tr|F1QZ76|F1QZ76_DANRE Ribosomal modification protein rimK-like family member A (Fragment) OS=Danio rerio GN=rimkla PE=1 SV=1;sp|Q66HZ2|RIMKB_DANRE Beta-citrylglutamate synthase B OS=Danio rerio GN=rimklb PE=2 SV=1	F1QZ76_DANRE	rimkla	Ribosomal modification protein rimK-like family member A (Fragment)	0	-20.6758	1	1
F1R9A7	tr|F1R9A7|F1R9A7_DANRE ATPase, H+-transporting, lysosomal accessory protein 1a OS=Danio rerio GN=atp6ap1a PE=1 SV=1;tr|A7MBP9|A7MBP9_DANRE LOC100004566 protein (Fragment) OS=Danio rerio GN=atp6ap1a PE=2 SV=1	F1R9A7_DANRE	atp6ap1a si:ch211-117k14.5	ATPase; H+-transporting; lysosomal accessory protein 1a	0	-20.6575	1	1
Q7ZUL5	tr|Q7ZUL5|Q7ZUL5_DANRE Protein phosphatase 4, regulatory subunit 1 OS=Danio rerio GN=ppp4r1 PE=2 SV=1	Q7ZUL5_DANRE	ppp4r1	Protein phosphatase 4; regulatory subunit 1	0	-20.6508	1	1
Q7ZUY8	tr|Q7ZUY8|Q7ZUY8_DANRE Protein kinase C and casein kinase substrate in neurons 3 OS=Danio rerio GN=pacsin3 PE=1 SV=1;tr|B0R118|B0R118_DANRE Protein kinase C and casein kinase substrate in neurons 3 OS=Danio rerio GN=pacsin3 PE=4 SV=2;tr|A0A0R4IYB2|A0A0R4IY	Q7ZUY8_DANRE	pacsin3 zgc:56324	Protein kinase C and casein kinase substrate in neurons 3 (Zgc:56324)	0	-20.6446	1	1
Q4TZW7	tr|Q4TZW7|Q4TZW7_DANRE Type IV collagen alpha 6 chain (Fragment) OS=Danio rerio GN=col4a6 PE=2 SV=2;tr|A0A1L1QZU7|A0A1L1QZU7_DANRE Uncharacterized protein OS=Danio rerio GN=col4a6 PE=1 SV=1;tr|F1QYN1|F1QYN1_DANRE Collagen, type IV, alpha 6 OS=Danio rerio G	Q4TZW7_DANRE	col4a6	Type IV collagen alpha 6 chain (Fragment)	0	-20.6398	1	1
Q1LXS3	tr|Q1LXS3|Q1LXS3_DANRE Methyl-CpG binding domain protein 3b (Fragment) OS=Danio rerio GN=mbd3b PE=4 SV=1;tr|Q7ZTV2|Q7ZTV2_DANRE Methyl-CpG binding protein 3a OS=Danio rerio GN=mbd3a PE=1 SV=1;tr|Q7ZZR0|Q7ZZR0_DANRE Mbd3b protein OS=Danio rerio GN=mbd3b PE=	Q1LXS3_DANRE	mbd3b DKEY-268M13.8-001	Methyl-CpG binding domain protein 3b (Fragment)	0	-20.639	1	1
Q6P0C7	sp|Q6P0C7|SCAM5_DANRE Secretory carrier-associated membrane protein 5 OS=Danio rerio GN=scamp5 PE=2 SV=1	SCAM5_DANRE	scamp5	Secretory carrier-associated membrane protein 5 (Secretory carrier membrane protein 5)	0	-20.6337	1	1
F6NK53	tr|F6NK53|F6NK53_DANRE Signal recognition particle 9 kDa protein OS=Danio rerio GN=srp9 PE=1 SV=1;tr|Q7ZW94|Q7ZW94_DANRE Signal recognition particle 9 kDa protein OS=Danio rerio GN=srp9 PE=1 SV=1	F6NK53_DANRE	srp9	Signal recognition particle 9 kDa protein (SRP9)	0	-20.6162	1	1
F1Q9I6	tr|F1Q9I6|F1Q9I6_DANRE Sarcolemma-associated protein b (Fragment) OS=Danio rerio GN=slmapb PE=1 SV=1;tr|Q7ZVP6|Q7ZVP6_DANRE Sarcolemma associated protein OS=Danio rerio GN=slmapb PE=2 SV=1;tr|F1QBQ8|F1QBQ8_DANRE Sarcolemma-associated protein b OS=Danio rer	F1Q9I6_DANRE	slmapb	Sarcolemma-associated protein b (Fragment)	0	-20.6149	1	1
I3IS99	tr|I3IS99|I3IS99_DANRE CDKN2A-interacting protein N-terminal-like OS=Danio rerio GN=cdkn2aipnl PE=4 SV=1;tr|I3IS51|I3IS51_DANRE CDKN2A-interacting protein N-terminal-like OS=Danio rerio GN=cdkn2aipnl PE=1 SV=1;tr|Q5XJM4|Q5XJM4_DANRE CDKN2A-interacting prot	I3IS99_DANRE	cdkn2aipnl	CDKN2A-interacting protein N-terminal-like	0	-20.5921	1	1
F1Q9N0	tr|F1Q9N0|F1Q9N0_DANRE Apolipoprotein M (Fragment) OS=Danio rerio GN=apom PE=1 SV=1;tr|F1QX33|F1QX33_DANRE Apolipoprotein M (Fragment) OS=Danio rerio GN=apom PE=1 SV=1;tr|F1QFH8|F1QFH8_DANRE Apolipoprotein M (Fragment) OS=Danio rerio GN=apom PE=1 SV=1	F1Q9N0_DANRE	apom	Apolipoprotein M (Fragment)	0	-20.592	1	1
Q7ZUF3	tr|Q7ZUF3|Q7ZUF3_DANRE Ube2h protein OS=Danio rerio GN=ube2h PE=1 SV=1	Q7ZUF3_DANRE	ube2h	Ube2h protein (Ubiquitin-conjugating enzyme E2H (UBC8 homolog; yeast))	0	-20.5831	1	1
F1QBT1	tr|F1QBT1|F1QBT1_DANRE Nuclear transcription factor Y, alpha (Fragment) OS=Danio rerio GN=nfya PE=4 SV=1;tr|Q503Z9|Q503Z9_DANRE Nfya protein (Fragment) OS=Danio rerio GN=nfya PE=2 SV=1;tr|Q0V970|Q0V970_DANRE Nfya protein (Fragment) OS=Danio rerio GN=nfya P	F1QBT1_DANRE	nfya	Nuclear transcription factor Y; alpha (Fragment)	0	-20.5806	1	1
F1Q4P9	tr|F1Q4P9|F1Q4P9_DANRE Calcium-transporting ATPase OS=Danio rerio GN=atp2a3 PE=1 SV=2;tr|A2BIP1|A2BIP1_DANRE ATPase, Ca++-transporting, ubiquitous (Fragment) OS=Danio rerio GN=atp2a3 PE=1 SV=1	F1Q4P9_DANRE	atp2a3	Calcium-transporting ATPase (EC 3.6.3.8)	0	-20.5798	1	1
A0A0R4IV90	tr|A0A0R4IV90|A0A0R4IV90_DANRE Exosome component 4 (Fragment) OS=Danio rerio GN=exosc4 PE=1 SV=1;tr|Q6PBZ8|Q6PBZ8_DANRE Exosc4 protein OS=Danio rerio GN=exosc4 PE=1 SV=1	A0A0R4IV90_DANRE	exosc4	Exosome component 4 (Fragment)	0	-20.5794	1	1
F1QQU8	tr|F1QQU8|F1QQU8_DANRE Protein BCCIP homolog OS=Danio rerio GN=bccip PE=1 SV=1	F1QQU8_DANRE	bccip	Protein BCCIP homolog	0	-20.5721	1	1
A5WW28	tr|A5WW28|A5WW28_DANRE S100 calcium-binding protein A11 OS=Danio rerio GN=s100a11 PE=1 SV=1	A5WW28_DANRE	s100a11	S100 calcium-binding protein A11	0	-20.5492	1	1
E7FAG7	tr|E7FAG7|E7FAG7_DANRE RNA-binding motif, single stranded-interacting protein 1a OS=Danio rerio GN=rbms1a PE=1 SV=1	E7FAG7_DANRE	rbms1a	RNA-binding motif; single stranded-interacting protein 1a	0	-20.5417	1	1
Q5U3R8	tr|Q5U3R8|Q5U3R8_DANRE Cadm4 protein OS=Danio rerio GN=cadm4 PE=2 SV=1;tr|A0A0R4IJX3|A0A0R4IJX3_DANRE Cell adhesion molecule 4 OS=Danio rerio GN=cadm4 PE=4 SV=1;tr|F1QF23|F1QF23_DANRE Cell adhesion molecule 4 OS=Danio rerio GN=cadm4 PE=4 SV=1;tr|E9QED1|E9Q	Q5U3R8_DANRE	cadm4	Cadm4 protein (Cell adhesion molecule 4)	0	-20.5393	1	1
E7FAE7	tr|E7FAE7|E7FAE7_DANRE Si:ch211-105c13.3 OS=Danio rerio GN=si:ch211-105c13.3 PE=1 SV=1	E7FAE7_DANRE	si:ch211-105c13.3	Si:ch211-105c13.3	0	-20.5367	1	1
F1QE32	tr|F1QE32|F1QE32_DANRE Unc-119 homolog a (C. elegans) OS=Danio rerio GN=unc119a PE=4 SV=2;tr|Q90Z09|Q90Z09_DANRE Unc119b OS=Danio rerio GN=unc119b PE=2 SV=1;tr|Q504L3|Q504L3_DANRE Unc119.2 protein (Fragment) OS=Danio rerio GN=unc119b PE=2 SV=1;tr|Q6GML9|Q6	F1QE32_DANRE	unc119a	Unc-119 homolog a (C. elegans)	0	-20.5238	1	1
A0A0H2UKF0	tr|A0A0H2UKF0|A0A0H2UKF0_DANRE Transmembrane protein 161A OS=Danio rerio GN=tmem161a PE=4 SV=1;tr|G1K2F0|G1K2F0_DANRE Transmembrane protein 161A (Fragment) OS=Danio rerio GN=tmem161a PE=4 SV=1;sp|Q0V947|T161A_DANRE Transmembrane protein 161A OS=Danio rerio	A0A0H2UKF0_DANRE	tmem161a	Transmembrane protein 161A	0	-20.5166	1	1
E7FDZ2	tr|E7FDZ2|E7FDZ2_DANRE Glutamate decarboxylase 1a OS=Danio rerio GN=gad1a PE=3 SV=2;tr|Q7ZUS3|Q7ZUS3_DANRE GAD67 OS=Danio rerio GN=gad1b PE=1 SV=1;tr|F6NX32|F6NX32_DANRE Glutamate decarboxylase 1a OS=Danio rerio GN=gad1a PE=3 SV=1;tr|F1Q5U5|F1Q5U5_DANRE Gl	E7FDZ2_DANRE	gad1a	Glutamate decarboxylase 1a	0	-20.5063	1	1
Q800H4	tr|Q800H4|Q800H4_DANRE Matrin 3-like 1.1 OS=Danio rerio GN=matr3l1.1 PE=1 SV=2	Q800H4_DANRE	matr3l1.1	Matrin 3-like 1.1	0	-20.5013	1	1
A0A0R4IH35	tr|A0A0R4IH35|A0A0R4IH35_DANRE Methylcrotonoyl-CoA carboxylase 1 (alpha) OS=Danio rerio GN=mccc1 PE=1 SV=1	A0A0R4IH35_DANRE	mccc1	Methylcrotonoyl-CoA carboxylase 1 (alpha)	0	-20.4713	1	1
Q7ZUZ7	tr|Q7ZUZ7|Q7ZUZ7_DANRE ADP-ribosylation factor 1 OS=Danio rerio GN=arf2b PE=1 SV=1	Q7ZUZ7_DANRE	arf2b arf1l	ADP-ribosylation factor 1 (ADP-ribosylation factor 1 like) (ADP-ribosylation factor 2b) (Arf1l protein)	0	-20.4704	1	1
A0A0R4IZT6	tr|A0A0R4IZT6|A0A0R4IZT6_DANRE Serine/threonine-protein phosphatase OS=Danio rerio GN=ppp1cc PE=1 SV=1	A0A0R4IZT6_DANRE	ppp1cc	Serine/threonine-protein phosphatase (EC 3.1.3.16)	0	-20.4503	1	1
E7F0F2	tr|E7F0F2|E7F0F2_DANRE Cerebral endothelial cell adhesion molecule OS=Danio rerio GN=cercam PE=1 SV=1	E7F0F2_DANRE	cercam	Cerebral endothelial cell adhesion molecule	0	-20.4493	1	1
R4GEH1	tr|R4GEH1|R4GEH1_DANRE Dehydrogenase/reductase (SDR family) member 13a, duplicate 3 (Fragment) OS=Danio rerio GN=dhrs13a.3 PE=1 SV=1;tr|Q5U3R4|Q5U3R4_DANRE Zgc:101719 OS=Danio rerio GN=dhrs13a.3 PE=2 SV=1;tr|F1R2W1|F1R2W1_DANRE Dehydrogenase/reductase (SDR	R4GEH1_DANRE	dhrs13a.3	Dehydrogenase/reductase (SDR family) member 13a; duplicate 3 (Fragment)	0	-20.4439	1	1
Q6IQR3	tr|Q6IQR3|Q6IQR3_DANRE Actin, alpha, cardiac muscle 1a OS=Danio rerio GN=actc1a PE=2 SV=1	Q6IQR3_DANRE	actc1a si:ch73-187m15.4	Actin; alpha; cardiac muscle 1a (Si:ch73-187m15.4)	0	-20.4435	1	1
A0A0R4IW79	tr|A0A0R4IW79|A0A0R4IW79_DANRE Cysteine conjugate-beta lyase 2 OS=Danio rerio GN=ccbl2 PE=1 SV=1;tr|A0A0R4IJ00|A0A0R4IJ00_DANRE Cysteine conjugate-beta lyase 2 OS=Danio rerio GN=ccbl2 PE=1 SV=1;tr|A0A0R4IG42|A0A0R4IG42_DANRE Cysteine conjugate-beta lyase 2	A0A0R4IW79_DANRE	ccbl2	Cysteine conjugate-beta lyase 2	0	-20.4347	1	1
B8A4U1	tr|B8A4U1|B8A4U1_DANRE CD99 molecule OS=Danio rerio GN=cd99 PE=1 SV=1;tr|A0JMK7|A0JMK7_DANRE Zgc:153928 OS=Danio rerio GN=cd99 PE=2 SV=1;tr|B8A4U0|B8A4U0_DANRE CD99 molecule OS=Danio rerio GN=cd99 PE=1 SV=1	B8A4U1_DANRE	cd99	CD99 molecule	0	-20.4109	1	1
Q9DGR5	tr|Q9DGR5|Q9DGR5_DANRE Mitogen-activated protein kinase OS=Danio rerio GN=mapk1 PE=2 SV=1;tr|Q7ZW72|Q7ZW72_DANRE Mitogen-activated protein kinase OS=Danio rerio GN=mapk1 PE=2 SV=1;tr|Q6P023|Q6P023_DANRE Mitogen-activated protein kinase OS=Danio rerio GN=ma	Q9DGR5_DANRE	mapk1 zERK2	Mitogen-activated protein kinase (EC 2.7.11.24)	0	-20.3866	1	1
Q7T067	tr|Q7T067|Q7T067_DANRE Rh blood group-associated glycoprotein OS=Danio rerio GN=rhag PE=2 SV=1;tr|Q5TYN0|Q5TYN0_DANRE Rh-associated glycoprotein OS=Danio rerio GN=rhag PE=2 SV=1	Q7T067_DANRE	rhag	Rh blood group-associated glycoprotein	0	-20.3848	1	1
Q6NWL4	sp|Q6NWL4|RCD1_DANRE Cell differentiation protein RCD1 homolog OS=Danio rerio GN=rqcd1 PE=2 SV=1	RCD1_DANRE	rqcd1 rcd1 si:dkeyp-84a8.6 zgc:85618	Cell differentiation protein RCD1 homolog (Rcd-1)	0	-20.3786	1	1
Q9DDE2	tr|Q9DDE2|Q9DDE2_DANRE Nothepsin OS=Danio rerio GN=nots PE=2 SV=1;tr|B5DDQ0|B5DDQ0_DANRE Nots protein OS=Danio rerio GN=nots PE=2 SV=1;tr|A0A0R4IA33|A0A0R4IA33_DANRE Uncharacterized protein OS=Danio rerio PE=1 SV=1;tr|Q5PR42|Q5PR42_DANRE Nots protein OS=Da	Q9DDE2_DANRE	nots aspartic proteinase	Nothepsin	0	-20.3741	1	1
B3DJ34	tr|B3DJ34|B3DJ34_DANRE Phosphatidylinositol-5-phosphate 4-kinase, type II, alpha a OS=Danio rerio GN=pip4k2aa PE=1 SV=1	B3DJ34_DANRE	pip4k2aa LOC560360	Phosphatidylinositol-5-phosphate 4-kinase; type II; alpha a (Similar to type II phosphatidylinositolphosphate kinase-alpha)	0	-20.3715	1	1
I7HJI0	tr|I7HJI0|I7HJI0_DANRE Nucleoporin 37 (Fragment) OS=Danio rerio GN=nup37 PE=1 SV=8;tr|Q6DHK2|Q6DHK2_DANRE Nucleoporin 37 OS=Danio rerio GN=nup37 PE=2 SV=1;tr|J3JS14|J3JS14_DANRE Nucleoporin 37 OS=Danio rerio GN=nup37 PE=1 SV=1	I7HJI0_DANRE	nup37	Nucleoporin 37 (Fragment)	0	-20.3705	1	1
B8A638	tr|B8A638|B8A638_DANRE Si:dkey-9i23.15 OS=Danio rerio GN=si:dkey-9i23.15 PE=1 SV=1	B8A638_DANRE	si:dkey-9i23.15	Si:dkey-9i23.15	0	-20.3564	1	1
Q8UUZ6	tr|Q8UUZ6|Q8UUZ6_DANRE Alpha A crystallin OS=Danio rerio GN=cryaa PE=1 SV=1	Q8UUZ6_DANRE	cryaa	Alpha A crystallin (Cryaa protein) (Crystallin; alpha A)	0	-20.3424	1	1
A0A0R4IGA6	tr|A0A0R4IGA6|A0A0R4IGA6_DANRE 5-hydroxyisourate hydrolase OS=Danio rerio GN=uraha PE=1 SV=1;sp|Q06S87|HIUH_DANRE 5-hydroxyisourate hydrolase OS=Danio rerio GN=urah PE=1 SV=1	A0A0R4IGA6_DANRE	uraha urah	5-hydroxyisourate hydrolase (HIU hydrolase) (HIUHase) (EC 3.5.2.17)	0	-20.3327	1	1
Q803D1	tr|Q803D1|Q803D1_DANRE ADP-ribosylation factor 1 OS=Danio rerio GN=arf1 PE=1 SV=1	Q803D1_DANRE	arf1	ADP-ribosylation factor 1	0	-20.3107	1	1
A0A0R4IRM9	tr|A0A0R4IRM9|A0A0R4IRM9_DANRE Mitogen-activated protein kinase OS=Danio rerio GN=mapk11 PE=1 SV=1;tr|I3VB57|I3VB57_DANRE Mitogen-activated protein kinase OS=Danio rerio GN=mapk11 PE=2 SV=1;tr|Q6IQ84|Q6IQ84_DANRE Mitogen-activated protein kinase OS=Danio r	A0A0R4IRM9_DANRE	mapk11	Mitogen-activated protein kinase (EC 2.7.11.24)	0	-20.3046	1	1
E9QDY5	tr|E9QDY5|E9QDY5_DANRE Si:ch211-251p5.5 (Fragment) OS=Danio rerio GN=si:ch211-251p5.5 PE=4 SV=1;tr|E7FA22|E7FA22_DANRE Si:ch211-251p5.5 OS=Danio rerio GN=si:ch211-251p5.5 PE=1 SV=1	E9QDY5_DANRE	si:ch211-251p5.5	Si:ch211-251p5.5 (Fragment)	0	-20.3018	1	1
Q0E671	sp|Q0E671|NEUAA_DANRE N-acylneuraminate cytidylyltransferase A OS=Danio rerio GN=cmasa PE=1 SV=1;tr|A0A0R4IJ13|A0A0R4IJ13_DANRE N-acylneuraminate cytidylyltransferase A OS=Danio rerio GN=cmasa PE=1 SV=1	NEUAA_DANRE	cmasa cmas cmas1	N-acylneuraminate cytidylyltransferase A (EC 2.7.7.43) (CMP-sialic acid synthetase 1)	0	-20.2972	1	1
E7FB37	tr|E7FB37|E7FB37_DANRE Polypyrimidine tract-binding protein 3 OS=Danio rerio GN=ptbp3 PE=1 SV=1	E7FB37_DANRE	ptbp3 si:dkey-27p1.2	Polypyrimidine tract-binding protein 3	0	-20.2825	1	1
R4GEM8	tr|R4GEM8|R4GEM8_DANRE MMS19 nucleotide excision repair protein homolog OS=Danio rerio GN=mms19 PE=1 SV=1;sp|E7FBU4|MMS19_DANRE MMS19 nucleotide excision repair protein homolog OS=Danio rerio GN=mms19 PE=3 SV=1	R4GEM8_DANRE	mms19	MMS19 nucleotide excision repair protein homolog	0	-20.2818	1	1
A0A0G2KYZ5	tr|A0A0G2KYZ5|A0A0G2KYZ5_DANRE Uncharacterized protein OS=Danio rerio PE=1 SV=1	A0A0G2KYZ5_DANRE		Uncharacterized protein	0	-20.233	1	1
Q90XA6	tr|Q90XA6|Q90XA6_DANRE Mismatch repair protein Msh6 OS=Danio rerio GN=msh6 PE=2 SV=1;tr|Q803S7|Q803S7_DANRE MutS homolog 6 (E. coli) OS=Danio rerio GN=msh6 PE=2 SV=1;tr|A0A0R4IAE0|A0A0R4IAE0_DANRE MutS homolog 6 (E. coli) OS=Danio rerio GN=msh6 PE=1 SV=1	Q90XA6_DANRE	msh6	Mismatch repair protein Msh6	0	-20.2265	1	1
Q8AVB1	tr|Q8AVB1|Q8AVB1_DANRE Slow troponin T OS=Danio rerio GN=tnnt2c PE=1 SV=1	Q8AVB1_DANRE	tnnt2c tnnt1	Slow troponin T (Troponin T1; skeletal; slow) (Troponin T2c; cardiac)	0	-20.2178	1	1
Q4ZGL0	tr|Q4ZGL0|Q4ZGL0_DANRE Cypher/ZASP splice variant 2 beta OS=Danio rerio GN=ldb3a PE=1 SV=1;tr|Q4ZGL1|Q4ZGL1_DANRE Cypher/ZASP splice variant 2 alpha OS=Danio rerio GN=ldb3a PE=2 SV=1;tr|F1QGX8|F1QGX8_DANRE LIM domain-binding 3a OS=Danio rerio GN=ldb3a PE=1	Q4ZGL0_DANRE	ldb3a ldb3	Cypher/ZASP splice variant 2 beta (LIM domain-binding 3a)	0	-20.209	1	1
Q7ZVI1	tr|Q7ZVI1|Q7ZVI1_DANRE DR1-associated protein 1 (Negative cofactor 2 alpha) OS=Danio rerio GN=drap1 PE=2 SV=1;tr|F1R8S0|F1R8S0_DANRE DR1-associated protein 1 (negative cofactor 2 alpha) OS=Danio rerio GN=drap1 PE=1 SV=1	Q7ZVI1_DANRE	drap1	DR1-associated protein 1 (Negative cofactor 2 alpha) (Drap1 protein)	0	-20.1837	1	1
R4GE56	tr|R4GE56|R4GE56_DANRE Dynamin 3a OS=Danio rerio GN=dnm3a PE=1 SV=1;tr|Q5RHR9|Q5RHR9_DANRE Dynamin 3a OS=Danio rerio GN=dnm3a PE=3 SV=3	R4GE56_DANRE	dnm3a	Dynamin 3a	0	-20.1807	1	1
Q5XJT9	tr|Q5XJT9|Q5XJT9_DANRE Golgi phosphoprotein 3 OS=Danio rerio GN=golph3 PE=2 SV=1;tr|A2BGG0|A2BGG0_DANRE Golgi phosphoprotein 3 OS=Danio rerio GN=golph3 PE=1 SV=1;tr|E7FGM1|E7FGM1_DANRE Si:dkey-27b3.2 OS=Danio rerio GN=si:dkey-27b3.2 PE=1 SV=1;tr|Q503S3|Q50	Q5XJT9_DANRE	golph3	Golgi phosphoprotein 3 (Golph3 protein)	0	-20.1729	1	1
A0A0R4ILL2	tr|A0A0R4ILL2|A0A0R4ILL2_DANRE 39S ribosomal protein L4, mitochondrial OS=Danio rerio GN=mrpl4 PE=1 SV=1;sp|Q503X2|RM04_DANRE 39S ribosomal protein L4, mitochondrial OS=Danio rerio GN=mrpl4 PE=2 SV=1	A0A0R4ILL2_DANRE	mrpl4	39S ribosomal protein L4; mitochondrial	0	-20.1437	1	1
Q05AN2	tr|Q05AN2|Q05AN2_DANRE Mitochondrial ribosomal protein L21 OS=Danio rerio GN=mrpl21 PE=1 SV=1;tr|A0A0R4IA02|A0A0R4IA02_DANRE Mitochondrial ribosomal protein L21 OS=Danio rerio GN=mrpl21 PE=1 SV=1	Q05AN2_DANRE	mrpl21 zgc:153377	Mitochondrial ribosomal protein L21 (Zgc:153377)	0	-20.127	1	1
F1Q7F8	tr|F1Q7F8|F1Q7F8_DANRE RNA-binding motif protein 4.2 OS=Danio rerio GN=rbm4.2 PE=1 SV=1	F1Q7F8_DANRE	rbm4.2	RNA-binding motif protein 4.2	0	-20.1218	1	1
F1QCC2	tr|F1QCC2|F1QCC2_DANRE Protein tweety homolog OS=Danio rerio GN=ttyh3b PE=1 SV=1;sp|Q32LT7|TTYH3_DANRE Protein tweety homolog 3 OS=Danio rerio GN=ttyh3 PE=2 SV=1;tr|E7F5H4|E7F5H4_DANRE Protein tweety homolog (Fragment) OS=Danio rerio GN=ttyh3a PE=3 SV=2	F1QCC2_DANRE	ttyh3b	Protein tweety homolog	0	-20.1165	1	1
A0A0R4IQ23	tr|A0A0R4IQ23|A0A0R4IQ23_DANRE SR-related CTD-associated factor 8 OS=Danio rerio GN=scaf8 PE=1 SV=1	A0A0R4IQ23_DANRE	scaf8	SR-related CTD-associated factor 8	0	-20.1066	1	1
E7F378	tr|E7F378|E7F378_DANRE Salt-inducible kinase 2b OS=Danio rerio GN=sik2b PE=1 SV=1	E7F378_DANRE	sik2b	Salt-inducible kinase 2b	0	-20.1031	1	1
Q6DG91	sp|Q6DG91|PSMG1_DANRE Proteasome assembly chaperone 1 OS=Danio rerio GN=psmg1 PE=2 SV=1	PSMG1_DANRE	psmg1 wu:fl12g04 wu:fu18c08 zgc:91806	Proteasome assembly chaperone 1	0	-20.0775	1	1
Q6P3I0	tr|Q6P3I0|Q6P3I0_DANRE HEAT repeat containing 3 OS=Danio rerio GN=heatr3 PE=1 SV=1	Q6P3I0_DANRE	heatr3	HEAT repeat containing 3 (HEAT repeat-containing 3)	0	-20.0513	1	1
Q6DRK4	tr|Q6DRK4|Q6DRK4_DANRE Replication factor C (activator 1) 5 OS=Danio rerio GN=rfc5 PE=1 SV=1;tr|Q503Q7|Q503Q7_DANRE Replication factor C (Activator 1) 5 OS=Danio rerio GN=rfc5 PE=2 SV=1	Q6DRK4_DANRE	rfc5	Replication factor C (activator 1) 5 (Replication factor C subunit RFC5)	0	-20.0501	1	1
A0A0N4SU68	tr|A0A0N4SU68|A0A0N4SU68_DANRE Uncharacterized protein OS=Danio rerio GN=smyhc3 PE=3 SV=1	A0A0N4SU68_DANRE	smyhc3 smyhc2	Uncharacterized protein	0	-20.0411	1	1
Q6DHI4	tr|Q6DHI4|Q6DHI4_DANRE Mortality factor 4 like 1 OS=Danio rerio GN=morf4l1 PE=2 SV=1;tr|A8E7S8|A8E7S8_DANRE Mortality factor 4-like 1 OS=Danio rerio GN=morf4l1 PE=1 SV=1	Q6DHI4_DANRE	morf4l1	Mortality factor 4 like 1	0	-20.0408	1	1
Q8JIZ3	tr|Q8JIZ3|Q8JIZ3_DANRE Cone rod homeobox OS=Danio rerio GN=crx PE=2 SV=1	Q8JIZ3_DANRE	crx	Cone rod homeobox (Cone-rod homeobox) (Crx protein)	0	-20.0328	1	1
Q0P4B8	tr|Q0P4B8|Q0P4B8_DANRE Zgc:153172 OS=Danio rerio GN=mrps9 PE=2 SV=1;tr|F1QP17|F1QP17_DANRE Mitochondrial ribosomal protein S9 OS=Danio rerio GN=mrps9 PE=1 SV=1	Q0P4B8_DANRE	mrps9 zgc:153172	Zgc:153172	0	-20.0233	1	1
Q1RLQ4	tr|Q1RLQ4|Q1RLQ4_DANRE Zgc:136929 OS=Danio rerio GN=zgc:136929 PE=1 SV=1	Q1RLQ4_DANRE	zgc:136929	Zgc:136929	0	-19.9723	1	1
Q5XJE1	tr|Q5XJE1|Q5XJE1_DANRE CutC copper transporter homolog (E. coli) OS=Danio rerio GN=cutc PE=1 SV=1	Q5XJE1_DANRE	cutc	CutC copper transporter homolog (E. coli)	0	-19.9721	1	1
B2GRA4	tr|B2GRA4|B2GRA4_DANRE Chmp4b protein OS=Danio rerio GN=chmp4bb PE=2 SV=1;sp|Q6IQ73|CHM4C_DANRE Charged multivesicular body protein 4c OS=Danio rerio GN=chmp4c PE=2 SV=1	B2GRA4_DANRE	chmp4bb chmp4b	Chmp4b protein	0	-19.9472	1	1
Q6IQA6	tr|Q6IQA6|Q6IQA6_DANRE CDK5 regulatory subunit associated protein 3 OS=Danio rerio GN=cdk5rap3 PE=2 SV=1;tr|F1Q5I0|F1Q5I0_DANRE CDK5 regulatory subunit-associated protein 3 OS=Danio rerio GN=cdk5rap3 PE=1 SV=2	Q6IQA6_DANRE	cdk5rap3 cdkrap3	CDK5 regulatory subunit associated protein 3	0	-19.9312	1	1
K0A5Q0	tr|K0A5Q0|K0A5Q0_DANRE Mitochondrial calcium uptake 1 OS=Danio rerio GN=micu1 PE=2 SV=1;tr|E9QGA3|E9QGA3_DANRE Calcium uptake protein 1, mitochondrial OS=Danio rerio GN=micu1 PE=1 SV=2;sp|A4IG32|MICU1_DANRE Calcium uptake protein 1, mitochondrial OS=Danio	K0A5Q0_DANRE	micu1	Mitochondrial calcium uptake 1	0	-19.8891	1	1
A0A0R4ILG8	tr|A0A0R4ILG8|A0A0R4ILG8_DANRE DnaJ (Hsp40) homolog, subfamily C, member 17 OS=Danio rerio GN=dnajc17 PE=1 SV=1;tr|Q6P0H5|Q6P0H5_DANRE Dnajc17 protein OS=Danio rerio GN=dnajc17 PE=2 SV=1;tr|Q7ZUU4|Q7ZUU4_DANRE DnaJ (Hsp40) homolog, subfamily C, member 17 O	A0A0R4ILG8_DANRE	dnajc17	DnaJ (Hsp40) homolog; subfamily C; member 17	0	-19.884	1	1
A0A0R4IMJ7	tr|A0A0R4IMJ7|A0A0R4IMJ7_DANRE Synaptophysin-like 2a OS=Danio rerio GN=sypl2a PE=1 SV=1;tr|Q6PEJ1|Q6PEJ1_DANRE Synaptophysin-like protein OS=Danio rerio GN=sypl2a PE=2 SV=1;tr|F1Q7F9|F1Q7F9_DANRE Synaptophysin-like 2a OS=Danio rerio GN=sypl2a PE=1 SV=1	A0A0R4IMJ7_DANRE	sypl2a	Synaptophysin-like 2a	0	-19.8724	1	1
A2VD26	tr|A2VD26|A2VD26_DANRE Zgc:154064 OS=Danio rerio GN=zgc:154064 PE=2 SV=1;tr|A0JMN7|A0JMN7_DANRE Zgc:154064 protein OS=Danio rerio GN=zgc:154064 PE=2 SV=1;tr|A0A0G2KG42|A0A0G2KG42_DANRE Uncharacterized protein OS=Danio rerio PE=1 SV=1	A2VD26_DANRE	zgc:154064	Zgc:154064	0	-19.8601	1	1
F1R202	tr|F1R202|F1R202_DANRE Mitogen-activated protein kinase OS=Danio rerio GN=mapk14b PE=1 SV=1;tr|Q6TNT1|Q6TNT1_DANRE Mitogen-activated protein kinase OS=Danio rerio GN=mapk14b PE=2 SV=1;tr|Q6P580|Q6P580_DANRE Mitogen-activated protein kinase OS=Danio rerio G	F1R202_DANRE	mapk14b	Mitogen-activated protein kinase (EC 2.7.11.24)	0	-19.8167	1	1
F1Q5D8	tr|F1Q5D8|F1Q5D8_DANRE Vitronectin b OS=Danio rerio GN=vtnb PE=1 SV=1;tr|Q7SXJ7|Q7SXJ7_DANRE Vtnb protein (Fragment) OS=Danio rerio GN=vtnb PE=2 SV=1;tr|A7E2Q3|A7E2Q3_DANRE Vtnb protein (Fragment) OS=Danio rerio GN=vtnb PE=2 SV=1	F1Q5D8_DANRE	vtnb	Vitronectin b	0	-19.8059	1	1
Q7T3F1	tr|Q7T3F1|Q7T3F1_DANRE LAG1 homolog, ceramide synthase 5 (S. cerevisiae) OS=Danio rerio GN=cers5 PE=2 SV=1;tr|A8E7D4|A8E7D4_DANRE Ceramide synthase 5 OS=Danio rerio GN=cers5 PE=4 SV=1	Q7T3F1_DANRE	cers5 lass5	LAG1 homolog; ceramide synthase 5 (S. cerevisiae)	0	-19.7861	1	1
Q6P045	tr|Q6P045|Q6P045_DANRE Thymidylate synthetase OS=Danio rerio GN=tyms PE=1 SV=1;tr|Q9DGH5|Q9DGH5_DANRE Thymidylate synthase OS=Danio rerio GN=tyms PE=2 SV=1;tr|Q7ZUI7|Q7ZUI7_DANRE Tyms protein OS=Danio rerio GN=tyms PE=2 SV=1	Q6P045_DANRE	tyms	Thymidylate synthetase (Tyms protein)	0	-19.775	1	1
E7FE08	tr|E7FE08|E7FE08_DANRE Tight junction protein 1b OS=Danio rerio GN=tjp1b PE=1 SV=1;tr|A0A0R4IHR7|A0A0R4IHR7_DANRE Tight junction protein 1b OS=Danio rerio GN=tjp1b PE=1 SV=1;tr|X1WHN9|X1WHN9_DANRE Tight junction protein 1b OS=Danio rerio GN=tjp1b PE=1 SV=1	E7FE08_DANRE	tjp1b si:dkey-33l14.1	Tight junction protein 1b	0	-19.7609	1	1
E7FDW7	tr|E7FDW7|E7FDW7_DANRE NLR family member X1 OS=Danio rerio GN=nlrx1 PE=4 SV=1	E7FDW7_DANRE	nlrx1	NLR family member X1	0	-19.7572	1	1
F8W3P6	tr|F8W3P6|F8W3P6_DANRE Protein MAK16 homolog (Fragment) OS=Danio rerio GN=mak16 PE=1 SV=6;tr|F1QDC7|F1QDC7_DANRE Protein MAK16 homolog OS=Danio rerio GN=mak16 PE=1 SV=1;sp|Q6NYD4|MAK16_DANRE Protein MAK16 homolog OS=Danio rerio GN=mak16 PE=2 SV=1	F8W3P6_DANRE	mak16	Protein MAK16 homolog (Fragment)	0	-19.7531	1	1
F1QTN8	tr|F1QTN8|F1QTN8_DANRE Uncharacterized protein OS=Danio rerio GN=unm_hu7910 PE=1 SV=2;tr|A4QP97|A4QP97_DANRE LOC559236 protein (Fragment) OS=Danio rerio GN=LOC559236 PE=2 SV=1	F1QTN8_DANRE	unm_hu7910	Uncharacterized protein	0	-19.7301	1	1
Q6DGQ5	tr|Q6DGQ5|Q6DGQ5_DANRE Amino acid transporter OS=Danio rerio GN=slc1a4 PE=1 SV=1;tr|Q7ZZ28|Q7ZZ28_DANRE Amino acid transporter OS=Danio rerio GN=slc1a4 PE=1 SV=1;tr|D7RVS1|D7RVS1_DANRE Amino acid transporter OS=Danio rerio GN=slc1a4 PE=1 SV=1	Q6DGQ5_DANRE	slc1a4	Amino acid transporter	0	-19.6778	1	1
Q5RIH8	tr|Q5RIH8|Q5RIH8_DANRE Serpin peptidase inhibitor, clade A (alpha-1 antiproteinase, antitrypsin), member 10a OS=Danio rerio GN=serpina10a PE=3 SV=1;tr|A4IG87|A4IG87_DANRE Si:dkey-85n7.5 OS=Danio rerio GN=serpina10a PE=2 SV=1	Q5RIH8_DANRE	serpina10a	Serpin peptidase inhibitor; clade A (alpha-1 antiproteinase; antitrypsin); member 10a	0	-19.6652	1	1
Q6DGJ0	tr|Q6DGJ0|Q6DGJ0_DANRE DnaJ (Hsp40) homolog, subfamily C, member 5aa OS=Danio rerio GN=dnajc5aa PE=1 SV=1;tr|B2GRW5|B2GRW5_DANRE Dnajc5aa protein OS=Danio rerio GN=dnajc5aa PE=2 SV=1	Q6DGJ0_DANRE	dnajc5aa dnajc5	DnaJ (Hsp40) homolog; subfamily C; member 5aa	0	-19.6475	1	1
Q7ZW29	tr|Q7ZW29|Q7ZW29_DANRE Histone acetyltransferase OS=Danio rerio GN=kat7b PE=1 SV=1;tr|E7FAT9|E7FAT9_DANRE Histone acetyltransferase OS=Danio rerio GN=kat7a PE=3 SV=1	Q7ZW29_DANRE	kat7b kat7 myst2	Histone acetyltransferase (EC 2.3.1.48)	0	-19.5276	1	1
F1QGC2	tr|F1QGC2|F1QGC2_DANRE TAF6 RNA polymerase II, TATA box-binding protein (TBP)-associated factor (Fragment) OS=Danio rerio GN=taf6 PE=4 SV=2;tr|Q66HZ5|Q66HZ5_DANRE TAF6 RNA polymerase II, TATA box binding protein (TBP)-associated factor OS=Danio rerio GN=ta	F1QGC2_DANRE	taf6	TAF6 RNA polymerase II; TATA box-binding protein (TBP)-associated factor (Fragment)	0	-19.5032	1	1
Q4V9N9	tr|Q4V9N9|Q4V9N9_DANRE Eukaryotic translation initiation factor 1A, X-linked, b OS=Danio rerio GN=eif1axb PE=1 SV=1;tr|E9QJN5|E9QJN5_DANRE Eukaryotic translation initiation factor 1A, X-linked, b OS=Danio rerio GN=eif1axb PE=1 SV=1	Q4V9N9_DANRE	eif1axb zgc:110087	Eukaryotic translation initiation factor 1A; X-linked; b (Zgc:110087) (Zgc:110087 protein)	0	-19.5016	1	1
Q6DC68	tr|Q6DC68|Q6DC68_DANRE Interferon-related developmental regulator 2 OS=Danio rerio GN=ifrd2 PE=2 SV=1;tr|A9C3R0|A9C3R0_DANRE Interferon-related developmental regulator 2 OS=Danio rerio GN=ifrd2 PE=1 SV=1;tr|A0A0R4IV16|A0A0R4IV16_DANRE Interferon-related de	Q6DC68_DANRE	ifrd2	Interferon-related developmental regulator 2	0	-19.4897	1	1
A4VCH3	tr|A4VCH3|A4VCH3_DANRE Bat5l protein (Fragment) OS=Danio rerio GN=abhd16a PE=2 SV=1;tr|F1Q6S4|F1Q6S4_DANRE Abhydrolase domain-containing 16A OS=Danio rerio GN=abhd16a PE=1 SV=1;tr|A9JR90|A9JR90_DANRE Bat5l protein OS=Danio rerio GN=abhd16a PE=2 SV=1	A4VCH3_DANRE	abhd16a bat5l	Bat5l protein (Fragment)	0	-19.4561	1	1
E7FG92	tr|E7FG92|E7FG92_DANRE Transmembrane and tetratricopeptide repeat-containing 3 OS=Danio rerio GN=tmtc3 PE=4 SV=1	E7FG92_DANRE	tmtc3	Transmembrane and tetratricopeptide repeat-containing 3	0	-19.4459	1	1
A0A0H4P4U5	tr|A0A0H4P4U5|A0A0H4P4U5_DANRE Mitochondrial fission 1 protein OS=Danio rerio GN=fis1 PE=2 SV=1;tr|E9QGI1|E9QGI1_DANRE Mitochondrial fission 1 protein OS=Danio rerio GN=fis1 PE=1 SV=2	A0A0H4P4U5_DANRE	fis1 FIS1 im:6905231 si:dkey-1c17.5	Mitochondrial fission 1 protein	0	-19.3964	1	1
A0A0R4J6V8	tr|A0A0R4J6V8|A0A0R4J6V8_DANRE WAS protein family, member 1 OS=Danio rerio GN=wasf1 PE=4 SV=1;tr|A5WUR1|A5WUR1_DANRE WAS protein family, member 1 OS=Danio rerio GN=wasf1 PE=4 SV=2	A0A0R4J6V8_DANRE	wasf1	WAS protein family; member 1	0	-19.3583	1	1
F1Q4Y0	tr|F1Q4Y0|F1Q4Y0_DANRE Rho guanine nucleotide exchange factor (GEF) 1b OS=Danio rerio GN=arhgef1b PE=4 SV=1	F1Q4Y0_DANRE	arhgef1b	Rho guanine nucleotide exchange factor (GEF) 1b	0	-19.3433	1	1
Q1LWD7	tr|Q1LWD7|Q1LWD7_DANRE Parvalbumin OS=Danio rerio GN=pvalb7 PE=2 SV=1;sp|Q804W2|PRV7_DANRE Parvalbumin-7 OS=Danio rerio GN=pvalb7 PE=3 SV=3	Q1LWD7_DANRE	pvalb7 pvalb DKEY-232H18.2-001	Parvalbumin (Pvalb7 protein)	0	-19.3222	1	1
A0A0R4IMW5	tr|A0A0R4IMW5|A0A0R4IMW5_DANRE Protein VAC14 homolog OS=Danio rerio GN=vac14 PE=1 SV=1;tr|A0A0R4ITZ2|A0A0R4ITZ2_DANRE Protein VAC14 homolog OS=Danio rerio GN=vac14 PE=1 SV=1;sp|Q66L58|VAC14_DANRE Protein VAC14 homolog OS=Danio rerio GN=vac14 PE=2 SV=1	A0A0R4IMW5_DANRE	vac14	Protein VAC14 homolog	0	-19.2923	1	1
Q7SYI9	tr|Q7SYI9|Q7SYI9_DANRE Zgc:66475 OS=Danio rerio GN=zgc:66475 PE=1 SV=1	Q7SYI9_DANRE	zgc:66475	Zgc:66475	0	-19.2407	1	1
Q7T2A8	tr|Q7T2A8|Q7T2A8_DANRE SH3 domain-binding glutamic acid-rich-like protein OS=Danio rerio GN=sh3bgrl PE=1 SV=1	Q7T2A8_DANRE	sh3bgrl zgc:64130	SH3 domain-binding glutamic acid-rich-like protein	0	-19.1879	1	1
A0A0R4IXC8	tr|A0A0R4IXC8|A0A0R4IXC8_DANRE Tubulin beta chain OS=Danio rerio GN=tubb6 PE=1 SV=1;tr|Q566S9|Q566S9_DANRE Zgc:112515 OS=Danio rerio GN=tubb6 PE=2 SV=1	A0A0R4IXC8_DANRE	tubb6	Tubulin beta chain	0	-19.1742	1	1
A9JTA8	tr|A9JTA8|A9JTA8_DANRE Ran GTPase-activating protein 1b OS=Danio rerio GN=rangap1b PE=1 SV=1;tr|E9QDW5|E9QDW5_DANRE Ran GTPase-activating protein 1b (Fragment) OS=Danio rerio GN=rangap1b PE=1 SV=1	A9JTA8_DANRE	rangap1b rangap1	Ran GTPase-activating protein 1b (Rangap1 protein)	0	-19.1698	1	1
E7F6K0	tr|E7F6K0|E7F6K0_DANRE Uncharacterized protein OS=Danio rerio GN=LOC563082 PE=1 SV=1	E7F6K0_DANRE	LOC563082	Uncharacterized protein	0	-18.9562	1	1
F8W5C4	tr|F8W5C4|F8W5C4_DANRE Epidermal growth factor receptor pathway substrate 15-like 1a OS=Danio rerio GN=eps15l1a PE=1 SV=2;tr|F1QF73|F1QF73_DANRE Epidermal growth factor receptor pathway substrate 15-like 1a OS=Danio rerio GN=eps15l1a PE=1 SV=3	F8W5C4_DANRE	eps15l1a	Epidermal growth factor receptor pathway substrate 15-like 1a	0	-18.922	1	1
Q5U3V8	tr|Q5U3V8|Q5U3V8_DANRE Golgi reassembly stacking protein 1 OS=Danio rerio GN=gorasp1a PE=2 SV=1;tr|B0S774|B0S774_DANRE Golgi reassembly-stacking protein 1a OS=Danio rerio GN=gorasp1a PE=4 SV=1;tr|E7FGI5|E7FGI5_DANRE Golgi reassembly-stacking protein 1a OS=	Q5U3V8_DANRE	gorasp1a gorasp1	Golgi reassembly stacking protein 1 (Gorasp1 protein)	0	-18.8807	1	1
E7F5V3	tr|E7F5V3|E7F5V3_DANRE Fatty acid synthase OS=Danio rerio GN=fasn PE=1 SV=2	E7F5V3_DANRE	fasn	Fatty acid synthase	0	-18.7795	1	1
Q7SZX3	tr|Q7SZX3|Q7SZX3_DANRE Novel protein (Fragment) OS=Danio rerio GN=mbd1b PE=4 SV=1;tr|Q05AN7|Q05AN7_DANRE Mbd1 protein (Fragment) OS=Danio rerio GN=mbd1b PE=2 SV=1;tr|F1R9V0|F1R9V0_DANRE Methyl-CpG-binding domain protein 1b OS=Danio rerio GN=mbd1b PE=1 SV=2	Q7SZX3_DANRE	mbd1b mbd1 zK13A21.17-001	Novel protein (Fragment)	0	-18.7275	1	1
A5PN46	tr|A5PN46|A5PN46_DANRE Edf1 protein OS=Danio rerio GN=edf1 PE=2 SV=1;sp|Q6PBY3|EDF1_DANRE Endothelial differentiation-related factor 1 homolog OS=Danio rerio GN=edf1 PE=2 SV=1	A5PN46_DANRE	edf1 CH211-100L13.4-001	Edf1 protein (Endothelial differentiation-related factor 1)	0	-18.6189	1	1
B0R0F7	tr|B0R0F7|B0R0F7_DANRE Cardiac myosin light chain-1 OS=Danio rerio GN=cmlc1 PE=1 SV=1	B0R0F7_DANRE	cmlc1	Cardiac myosin light chain-1	0	-18.3649	1	1
A0A0R4IHM2	tr|A0A0R4IHM2|A0A0R4IHM2_DANRE E3 ubiquitin-protein ligase KCMF1 OS=Danio rerio GN=kcmf1 PE=1 SV=1;sp|Q7T321|KCMF1_DANRE E3 ubiquitin-protein ligase KCMF1 OS=Danio rerio GN=kcmf1 PE=2 SV=1	A0A0R4IHM2_DANRE	kcmf1	E3 ubiquitin-protein ligase KCMF1	0	-17.195	1	1
X1WH59	tr|X1WH59|X1WH59_DANRE Si:ch211-212c13.10 OS=Danio rerio GN=si:ch211-212c13.10 PE=4 SV=1;tr|F1QZN3|F1QZN3_DANRE Si:ch211-212c13.10 OS=Danio rerio GN=si:ch211-212c13.10 PE=4 SV=2	X1WH59_DANRE	si:ch211-212c13.10	Si:ch211-212c13.10	-0.8953	-10.9593	1	1
B0S672	tr|B0S672|B0S672_DANRE Novel protein (Fragment) OS=Danio rerio GN=ccl33.2 PE=4 SV=1;sp|Q5SPP5|EFR3B_DANRE Protein EFR3 homolog B OS=Danio rerio GN=efr3b PE=3 SV=2	B0S672_DANRE	ccl33.2 DKEYP-70E6.6-001	Novel protein (Fragment)	-1.7596	-9.2765	1	3.22954e-08
E7FAD0	tr|E7FAD0|E7FAD0_DANRE Myosin, heavy polypeptide 1.1, skeletal muscle OS=Danio rerio GN=myhz1.1 PE=1 SV=2	E7FAD0_DANRE	myhz1.1	Myosin; heavy polypeptide 1.1; skeletal muscle	-0.4323	-7.5795	0.30977	1
Q66I80	tr|Q66I80|Q66I80_DANRE Fatty acid binding protein 11a OS=Danio rerio GN=fabp11a PE=1 SV=1	Q66I80_DANRE	fabp11a fabp11	Fatty acid binding protein 11a (Fatty acid-binding protein 11a) (Fatty acid-binding protein H6-isoform)	7.2322	-7.4805	0.000109576	1.52708e-08
Q6PC06	tr|Q6PC06|Q6PC06_DANRE Adenosylhomocysteinase OS=Danio rerio GN=ahcyl2 PE=1 SV=1;tr|Q49S41|Q49S41_DANRE Adenosylhomocysteinase OS=Danio rerio GN=ahcyl1 PE=2 SV=1;tr|A5PMG3|A5PMG3_DANRE Adenosylhomocysteinase OS=Danio rerio GN=ahcyl1 PE=1 SV=1;tr|Q7T2B5|Q7T	Q6PC06_DANRE	ahcyl2	Adenosylhomocysteinase (EC 3.3.1.1)	0	-7.2582	1	6.34044e-06
Q7ZWD3	tr|Q7ZWD3|Q7ZWD3_DANRE Eif2s1l protein OS=Danio rerio GN=eif2s1a PE=1 SV=1	Q7ZWD3_DANRE	eif2s1a eif2s1l	Eif2s1l protein (Eukaryotic translation initiation factor 2; subunit 1 alpha a) (Eukaryotic translation initiation factor 2; subunit 1 alpha; like)	0.3053	-7.1539	1	3.30913e-05
Q3B7G2	tr|Q3B7G2|Q3B7G2_DANRE Zgc:123103 OS=Danio rerio GN=zgc:123103 PE=2 SV=1;tr|A8E4Z6|A8E4Z6_DANRE Zgc:123103 OS=Danio rerio GN=zgc:123103 PE=2 SV=1;tr|A1L215|A1L215_DANRE Zgc:158580 OS=Danio rerio GN=zgc:158580 PE=2 SV=1;tr|A0A0N4STQ7|A0A0N4STQ7_DANRE Unchar	Q3B7G2_DANRE	zgc:123103	Zgc:123103	0.0083	-7.0226	1	0.00014998
Q4VBV3	tr|Q4VBV3|Q4VBV3_DANRE PYD and CARD domain containing OS=Danio rerio GN=pycard PE=2 SV=1;sp|Q9I9N6|ASC_DANRE Apoptosis-associated speck-like protein containing a CARD OS=Danio rerio GN=pycard PE=1 SV=1;tr|E7F605|E7F605_DANRE Apoptosis-associated speck-like	Q4VBV3_DANRE	pycard	PYD and CARD domain containing (Pycard protein)	0.5454	-6.6469	1	3.44474e-08
Q6DBX3	tr|Q6DBX3|Q6DBX3_DANRE Cannabinoid receptor-interacting protein 1a OS=Danio rerio GN=cnrip1a PE=1 SV=1	Q6DBX3_DANRE	cnrip1a zgc:100994	Cannabinoid receptor-interacting protein 1a (Zgc:100994)	-0.4689	-6.6399	1	8.76429e-07
B0JZL8	tr|B0JZL8|B0JZL8_DANRE Zgc:111960 protein OS=Danio rerio GN=homer2 PE=2 SV=1;tr|Q502P2|Q502P2_DANRE Zgc:111960 OS=Danio rerio GN=homer2 PE=2 SV=1	B0JZL8_DANRE	homer2 zgc:111960	Zgc:111960 protein	0	-6.6313	1	8.28656e-10
Q58P23	tr|Q58P23|Q58P23_DANRE Mitochondrial ATP synthase alpha chain (Fragment) OS=Danio rerio GN=atp5a1 PE=2 SV=1	Q58P23_DANRE	atp5a1	Mitochondrial ATP synthase alpha chain (Fragment)	-2.6459	-6.5062	1	1.99628e-06
E7EZJ2	tr|E7EZJ2|E7EZJ2_DANRE Uncharacterized protein OS=Danio rerio GN=zmp:0000000846 PE=4 SV=2	E7EZJ2_DANRE	zmp:0000000846	Uncharacterized protein	0	-6.2928	1	1.07932e-06
Q4U0S1	tr|Q4U0S1|Q4U0S1_DANRE Integrin beta OS=Danio rerio GN=itgb4 PE=2 SV=1;tr|F1RA51|F1RA51_DANRE Integrin beta OS=Danio rerio GN=itgb4 PE=1 SV=1;tr|A0A0R4ISZ5|A0A0R4ISZ5_DANRE Integrin beta OS=Danio rerio GN=itgb4 PE=1 SV=1;tr|A0A0R4IE44|A0A0R4IE44_DANRE Inte	Q4U0S1_DANRE	itgb4	Integrin beta	-6.1771	-5.6804	8.74172e-06	7.20176e-05
B0S6B1	tr|B0S6B1|B0S6B1_DANRE Pre-mRNA-splicing factor CWC22 homolog OS=Danio rerio GN=cwc22 PE=1 SV=1;sp|Q08C72|CWC22_DANRE Pre-mRNA-splicing factor CWC22 homolog OS=Danio rerio GN=cwc22 PE=2 SV=1	B0S6B1_DANRE	cwc22	Pre-mRNA-splicing factor CWC22 homolog	0	-5.4177	1	0.00119051
Q9I9B5	tr|Q9I9B5|Q9I9B5_DANRE Pbx3b homeodomain protein OS=Danio rerio GN=pbx3b PE=2 SV=1;tr|B0V334|B0V334_DANRE Pre-B-cell leukemia homeobox 3b OS=Danio rerio GN=pbx3b PE=4 SV=1;tr|A4UU10|A4UU10_DANRE Pre-B-cell leukemia homeobox 3a OS=Danio rerio GN=pbx3b PE=2	Q9I9B5_DANRE	pbx3b DKEY-284O11.1-001	Pbx3b homeodomain protein (Pre-B-cell leukemia homeobox 3b) (Pre-B-cell leukemia transcription factor 3)	-0.0632	-5.2303	0.810955	2.39601e-06
Q6DC29	tr|Q6DC29|Q6DC29_DANRE Family with sequence similarity 49, member A OS=Danio rerio GN=fam49a PE=1 SV=1;tr|A0A0R4IHE5|A0A0R4IHE5_DANRE Family with sequence similarity 49, member A OS=Danio rerio GN=fam49a PE=1 SV=1;tr|B0S653|B0S653_DANRE Family with sequenc	Q6DC29_DANRE	fam49a	Family with sequence similarity 49; member A	5.0857	-5.1587	1.22514e-05	1
Q75NR9	tr|Q75NR9|Q75NR9_DANRE Metalloendopeptidase OS=Danio rerio GN=he1b PE=2 SV=1;tr|Q1LW01|Q1LW01_DANRE Metalloendopeptidase OS=Danio rerio GN=he1b PE=1 SV=1;tr|Q1LW00|Q1LW00_DANRE Metalloendopeptidase OS=Danio rerio GN=he1a PE=1 SV=1;tr|Q4G0A2|Q4G0A2_DANRE Me	Q75NR9_DANRE	he1b he1 he1a ZHce1	Metalloendopeptidase (EC 3.4.24.-)	0.4329	-3.7406	1	0.0484893
A8E587	tr|A8E587|A8E587_DANRE MGC174152 protein OS=Danio rerio GN=si:dkey-269i1.4 PE=2 SV=1;tr|A7MCR8|A7MCR8_DANRE MGC174857 protein OS=Danio rerio GN=si:dkey-26g8.5 PE=1 SV=1;tr|A7MCR6|A7MCR6_DANRE Im:6910535 protein OS=Danio rerio GN=im:6910535 PE=2 SV=1;tr|A7M	A8E587_DANRE	si:dkey-269i1.4 ctsl1b ctslb MGC174152	MGC174152 protein	0.7375	-3.2191	0.595225	0.0621303
F1QQQ3	tr|F1QQQ3|F1QQQ3_DANRE Vitellogenin 3, phosvitinless OS=Danio rerio GN=vtg3 PE=1 SV=2;tr|F1QPC0|F1QPC0_DANRE Vitellogenin 3, phosvitinless (Fragment) OS=Danio rerio GN=vtg3 PE=1 SV=2	F1QQQ3_DANRE	vtg3	Vitellogenin 3; phosvitinless	7.5916	-2.0134	1	0.234851
F1Q7L0	tr|F1Q7L0|F1Q7L0_DANRE Vitellogenin 4 (Fragment) OS=Danio rerio GN=vtg4 PE=1 SV=1;tr|A2VCZ6|A2VCZ6_DANRE Zgc:136383 protein (Fragment) OS=Danio rerio GN=vtg4 PE=2 SV=1	F1Q7L0_DANRE	vtg4	Vitellogenin 4 (Fragment)	-1.268	-1.9437	0.336751	0.0309937
Q2YDQ3	tr|Q2YDQ3|Q2YDQ3_DANRE Tubulin alpha chain OS=Danio rerio GN=zgc:123298 PE=2 SV=1	Q2YDQ3_DANRE	zgc:123298	Tubulin alpha chain	0	-1.9066	1	1
Q6P0H2	tr|Q6P0H2|Q6P0H2_DANRE NAD(P)H dehydrogenase, quinone 1 OS=Danio rerio GN=nqo1 PE=1 SV=1;tr|A0A0R4IM15|A0A0R4IM15_DANRE NAD(P)H dehydrogenase, quinone 1 OS=Danio rerio GN=nqo1 PE=1 SV=1;tr|F1QLV5|F1QLV5_DANRE NAD(P)H dehydrogenase, quinone 1 (Fragment) OS=	Q6P0H2_DANRE	nqo1	NAD(P)H dehydrogenase; quinone 1	5.0596	-1.8224	1	1
Q1LWN2	tr|Q1LWN2|Q1LWN2_DANRE Vitellogenin 1 OS=Danio rerio GN=vtg1 PE=1 SV=1;tr|Q8JH37|Q8JH37_DANRE Vitellogenin 1 (Fragment) OS=Danio rerio GN=vtg1 PE=2 SV=1;tr|A4VCF4|A4VCF4_DANRE Vtg1 protein (Fragment) OS=Danio rerio GN=vtg1 PE=2 SV=1	Q1LWN2_DANRE	vtg1	Vitellogenin 1	-1.2843	-1.7807	0.191755	0.00973896
Q568G3	tr|Q568G3|Q568G3_DANRE Enolase 3, (Beta, muscle) OS=Danio rerio GN=eno3 PE=2 SV=2;tr|E9QJI6|E9QJI6_DANRE Enolase 3, (beta, muscle) (Fragment) OS=Danio rerio GN=eno3 PE=1 SV=1	Q568G3_DANRE	eno3	Enolase 3; (Beta; muscle)	6.1796	-1.7778	1	1
Q6P981	tr|Q6P981|Q6P981_DANRE Opn1sw1 protein OS=Danio rerio GN=opn1sw1 PE=1 SV=1;sp|Q9W6A9|OP1S1_DANRE Opsin-1, short-wave-sensitive 1 OS=Danio rerio GN=opn1sw1 PE=1 SV=2;tr|Q9PWN2|Q9PWN2_DANRE Blue cone opsin (Fragment) OS=Danio rerio GN=opn1sw1 PE=2 SV=1;tr|Q6	Q6P981_DANRE	opn1sw1 sws1	Opn1sw1 protein (Opsin 1 (Cone pigments); short-wave-sensitive 1) (Opsin-1; short-wave-sensitive 1) (Short-wavelength-sensitive-1 cone opsin)	-1.161	-1.7777	0.363358	1
F1QQU4	tr|F1QQU4|F1QQU4_DANRE Diaphanous-related formin 3 OS=Danio rerio GN=diaph3 PE=1 SV=3	F1QQU4_DANRE	diaph3	Diaphanous-related formin 3	0	-1.7669	1	1
A8WGJ1	tr|A8WGJ1|A8WGJ1_DANRE Vtg2 protein OS=Danio rerio GN=vtg2 PE=2 SV=1	A8WGJ1_DANRE	vtg2	Vtg2 protein	-1.1517	-1.7626	0.140795	0.107183
Q6PHE4	tr|Q6PHE4|Q6PHE4_DANRE Zgc:77517 OS=Danio rerio GN=zgc:77517 PE=2 SV=1	Q6PHE4_DANRE	zgc:77517	Zgc:77517	1.1511	-1.7538	0.0162117	0.116652
Q90YN8	tr|Q90YN8|Q90YN8_DANRE Vitellogenin 1 OS=Danio rerio GN=vtg1 PE=2 SV=1	Q90YN8_DANRE	vtg1 vg1	Vitellogenin 1	-1.7071	-1.736	0.179531	0.0368549
F1QHH9	tr|F1QHH9|F1QHH9_DANRE Vitellogenin 5 OS=Danio rerio GN=vtg5 PE=1 SV=2;tr|F1R2S5|F1R2S5_DANRE Vitellogenin 5 (Fragment) OS=Danio rerio GN=vtg5 PE=1 SV=1;tr|Q4QRF3|Q4QRF3_DANRE Vitellogenin 5 OS=Danio rerio GN=vtg5 PE=2 SV=1	F1QHH9_DANRE	vtg5	Vitellogenin 5	-1.3337	-1.6884	0.194342	0.0148401
A0A097	tr|A0A097|A0A097_DANRE Beta thymosin-like protein 2 OS=Danio rerio GN=si:dkey-152p16.6 PE=1 SV=1	A0A097_DANRE	si:dkey-152p16.6 Tbeta-a	Beta thymosin-like protein 2 (Si:dkey-152p16.6) (Thymosin beta-a)	-0.0683	-1.6846	0.855119	0.0181438
Q5RG12	tr|Q5RG12|Q5RG12_DANRE Heat shock protein 90, alpha (cytosolic), class A member 1, tandem duplicate 2 OS=Danio rerio GN=hsp90aa1.2 PE=1 SV=1;tr|A3KNY9|A3KNY9_DANRE Hsp90a.2 protein (Fragment) OS=Danio rerio GN=hsp90aa1.2 PE=2 SV=1	Q5RG12_DANRE	hsp90aa1.2 hsp90a.2	Heat shock protein 90; alpha (cytosolic); class A member 1; tandem duplicate 2 (Heat shock protein 90-alpha 2)	21.3862	-1.6536	1	1
Q1MTC4	tr|Q1MTC4|Q1MTC4_DANRE Vitellogenin 2 OS=Danio rerio GN=vtg2 PE=1 SV=1;tr|F1R876|F1R876_DANRE Vitellogenin 2 OS=Danio rerio GN=vtg2 PE=4 SV=1;tr|F1R8J4|F1R8J4_DANRE Vitellogenin 2 OS=Danio rerio GN=vtg2 PE=1 SV=1	Q1MTC4_DANRE	vtg2	Vitellogenin 2	-1.3195	-1.6229	0.139033	0.0301099
F1QV15	tr|F1QV15|F1QV15_DANRE Vitellogenin 6 (Fragment) OS=Danio rerio GN=vtg6 PE=1 SV=1	F1QV15_DANRE	vtg6 si:rp71-23d18.1	Vitellogenin 6 (Fragment)	-1.9911	-1.6007	0.107284	0.0547136
E9QFD8	tr|E9QFD8|E9QFD8_DANRE Vitellogenin 4 OS=Danio rerio GN=vtg4 PE=1 SV=2	E9QFD8_DANRE	vtg4	Vitellogenin 4	-1.5554	-1.5874	0.230173	0.0420924
Q6DBU4	tr|Q6DBU4|Q6DBU4_DANRE Zgc:92380 OS=Danio rerio GN=zgc:92380 PE=1 SV=1;tr|B2GT73|B2GT73_DANRE Zgc:92380 protein OS=Danio rerio GN=zgc:92380 PE=2 SV=1;tr|F1QJJ7|F1QJJ7_DANRE Zgc:92380 OS=Danio rerio GN=zgc:92380 PE=1 SV=2;tr|A7MCG6|A7MCG6_DANRE Zgc:92380 pr	Q6DBU4_DANRE	zgc:92380	Zgc:92380	-0.1623	-1.5734	0.42246	0.00732125
Q9DFT9	tr|Q9DFT9|Q9DFT9_DANRE Vitellogenin 3 (Fragment) OS=Danio rerio GN=vtg3 PE=2 SV=1	Q9DFT9_DANRE	vtg3 vg3	Vitellogenin 3 (Fragment)	-0.6228	-1.5646	0.465383	0.0366307
Q1MTC6	tr|Q1MTC6|Q1MTC6_DANRE Vitellogenin 7 OS=Danio rerio GN=vtg7 PE=1 SV=1;tr|F1R2T3|F1R2T3_DANRE Vitellogenin 7 OS=Danio rerio GN=vtg7 PE=1 SV=1	Q1MTC6_DANRE	vtg7	Vitellogenin 7	-1.6126	-1.5619	0.15746	0.03609
Q9PTF3	tr|Q9PTF3|Q9PTF3_DANRE Nucleoside diphosphate kinase OS=Danio rerio GN=nme3 PE=1 SV=1;tr|A0A0R4IS05|A0A0R4IS05_DANRE Nucleoside diphosphate kinase OS=Danio rerio GN=nme3 PE=1 SV=1	Q9PTF3_DANRE	nme3 NDPK-Z3 ndpkz3	Nucleoside diphosphate kinase (EC 2.7.4.6)	1.128	-1.5519	0.0295125	0.0440176
Q502P5	tr|Q502P5|Q502P5_DANRE Serpina1 protein (Fragment) OS=Danio rerio GN=serpina1 PE=2 SV=1;tr|Q5SPJ4|Q5SPJ4_DANRE Serine (Or cysteine) proteinase inhibitor, clade A (Alpha-1 antiproteinase, antitrypsin), member 1 OS=Danio rerio GN=serpina1 PE=1 SV=1;tr|X1WF94	Q502P5_DANRE	serpina1	Serpina1 protein (Fragment)	0.1468	-1.5365	1	0.0163542
F1QF92	tr|F1QF92|F1QF92_DANRE Alstrom syndrome protein 1 OS=Danio rerio GN=alms1 PE=4 SV=1;tr|B0S4W8|B0S4W8_DANRE Novel protein similar to vertebrate Alstrom syndrome 1 (ALMS1) (Fragment) OS=Danio rerio GN=CH211-243O19.5-001 PE=4 SV=1	F1QF92_DANRE	alms1	Alstrom syndrome protein 1	-0.7258	-1.5153	1	0.235753
A0A0R4IVU8	tr|A0A0R4IVU8|A0A0R4IVU8_DANRE Im:7150988 OS=Danio rerio GN=im:7150988 PE=3 SV=1	A0A0R4IVU8_DANRE	im:7150988	Im:7150988	1.4671	-1.4991	0.128868	0.0188574
Q6PEH5	sp|Q6PEH5|UB2V2_DANRE Ubiquitin-conjugating enzyme E2 variant 2 OS=Danio rerio GN=ube2v2 PE=2 SV=1	UB2V2_DANRE	ube2v2 zgc:63717	Ubiquitin-conjugating enzyme E2 variant 2	11.3338	-1.454	4.36053e-06	0.0153553
A3FKT8	tr|A3FKT8|A3FKT8_DANRE Protein S100 OS=Danio rerio GN=icn2 PE=1 SV=1	A3FKT8_DANRE	icn2 Icn2	Protein S100 (S100 calcium-binding protein)	0.5978	-1.4418	0.233433	0.0110667
Q9PT95	tr|Q9PT95|Q9PT95_DANRE Retinol binding protein OS=Danio rerio GN=rbp4 PE=1 SV=1;tr|A0A0R4IVC3|A0A0R4IVC3_DANRE Retinol-binding protein 4, plasma (Fragment) OS=Danio rerio GN=rbp4 PE=1 SV=1	Q9PT95_DANRE	rbp4 Rpb4	Retinol binding protein (Retinol binding protein 4) (Retinol binding protein 4; plasma) (Retinol-binding protein 4; plasma)	-0.1173	-1.4033	0.752492	0.000247403
Q7ZUI8	tr|Q7ZUI8|Q7ZUI8_DANRE Eukaryotic translation initiation factor 1B OS=Danio rerio GN=eif1b PE=1 SV=1;tr|Q7ZW93|Q7ZW93_DANRE Zgc:56676 OS=Danio rerio GN=zgc:56676 PE=1 SV=1	Q7ZUI8_DANRE	eif1b GC20	Eukaryotic translation initiation factor 1B (Translation factor sui1 homolog)	5.8944	-1.3809	1	1
Q1LYC9	tr|Q1LYC9|Q1LYC9_DANRE Calpain, small subunit 1 a OS=Danio rerio GN=capns1a PE=1 SV=1;tr|Q568A3|Q568A3_DANRE Calpain, small subunit 1 a OS=Danio rerio GN=capns1a PE=1 SV=1	Q1LYC9_DANRE	capns1a	Calpain; small subunit 1 a	0.089	-1.3557	0.942037	0.0253616
Q1RLV1	tr|Q1RLV1|Q1RLV1_DANRE Wu:fb15e04 protein (Fragment) OS=Danio rerio GN=si:dkey-183i3.5 PE=2 SV=1;tr|Q08BF9|Q08BF9_DANRE Wu:fb15e04 protein (Fragment) OS=Danio rerio GN=si:dkey-183i3.5 PE=2 SV=1;tr|A0A0R4ITV7|A0A0R4ITV7_DANRE Si:dkey-183i3.5 OS=Danio rerio	Q1RLV1_DANRE	si:dkey-183i3.5 wu:fb15e04	Wu:fb15e04 protein (Fragment)	-3.0151	-1.3347	0.0175606	0.201755
Q7ZYZ4	tr|Q7ZYZ4|Q7ZYZ4_DANRE Hbae3 protein OS=Danio rerio GN=hbae3 PE=2 SV=1;tr|F6P497|F6P497_DANRE Hemoglobin alpha embryonic-3 OS=Danio rerio GN=hbae3 PE=1 SV=1;tr|F1Q6U4|F1Q6U4_DANRE Hemoglobin alpha embryonic-3 OS=Danio rerio GN=hbae3 PE=1 SV=1;tr|X1WFB1|X1W	Q7ZYZ4_DANRE	hbae3 OTTDARP00000001847 bY119C3.4-001 dZ118J2.11-001	Hbae3 protein (Novel alpha-globin) (Novel alpha-type globin)	-0.5249	-1.314	0.417583	0.0128602
A0A0R4IVY7	tr|A0A0R4IVY7|A0A0R4IVY7_DANRE Prothymosin alpha-B OS=Danio rerio GN=ptmab PE=1 SV=1;sp|A5PLC8|PTMAB_DANRE Prothymosin alpha-B OS=Danio rerio GN=ptmab PE=1 SV=1	A0A0R4IVY7_DANRE	ptmab	Prothymosin alpha-B	24.9764	-1.3121	1	1
F8W2A9	tr|F8W2A9|F8W2A9_DANRE Fabp1b protein OS=Danio rerio GN=fabp1b.1 PE=2 SV=2;sp|Q4VBT1|FA1B1_DANRE Fatty acid binding protein 1-B.1 OS=Danio rerio GN=fabp1b.1 PE=2 SV=1	F8W2A9_DANRE	fabp1b.1 fabp1b	Fabp1b protein	-1.0975	-1.2957	0.0973943	0.122584
F1RBG8	tr|F1RBG8|F1RBG8_DANRE Cystatin 14b, tandem duplicate 1 OS=Danio rerio GN=cst14b.1 PE=1 SV=1	F1RBG8_DANRE	cst14b.1	Cystatin 14b; tandem duplicate 1	0.3769	-1.2853	0.473441	0.0205164
Q804H2	tr|Q804H2|Q804H2_DANRE Annexin OS=Danio rerio GN=anxa1a PE=1 SV=1;tr|Q7T3A8|Q7T3A8_DANRE Annexin OS=Danio rerio GN=anxa1a PE=2 SV=1;tr|A0A0R4IWC6|A0A0R4IWC6_DANRE Annexin OS=Danio rerio GN=anxa1a PE=1 SV=1;tr|A2BFV8|A2BFV8_DANRE Annexin (Fragment) OS=Danio	Q804H2_DANRE	anxa1a	Annexin	-0.6918	-1.2586	0.0754994	0.00952449
Q804H0	tr|Q804H0|Q804H0_DANRE Annexin OS=Danio rerio GN=anxa1c PE=1 SV=1;tr|Q32PQ2|Q32PQ2_DANRE Annexin OS=Danio rerio GN=anxa1c PE=1 SV=1;tr|A0A0R4ICD6|A0A0R4ICD6_DANRE Annexin OS=Danio rerio GN=anxa1c PE=1 SV=1	Q804H0_DANRE	anxa1c	Annexin	-0.8815	-1.2457	0.168613	0.0118698
E7F0A1	tr|E7F0A1|E7F0A1_DANRE Profilin OS=Danio rerio GN=pfn1 PE=1 SV=1	E7F0A1_DANRE	pfn1	Profilin	-1.0005	-1.2269	0.0490408	0.00771219
Q5CZR5	sp|Q5CZR5|NATTL_DANRE Natterin-like protein OS=Danio rerio GN=zgc:113413 PE=1 SV=1;tr|A7MCP2|A7MCP2_DANRE Zgc:174689 protein OS=Danio rerio GN=zgc:174689 PE=2 SV=1	NATTL_DANRE	zgc:113413	Natterin-like protein	-0.8942	-1.222	0.0779308	0.00388868
Q7ZVA4	tr|Q7ZVA4|Q7ZVA4_DANRE Protein S100 OS=Danio rerio GN=s100a10b PE=1 SV=1	Q7ZVA4_DANRE	s100a10b	Protein S100 (S100 calcium-binding protein)	0.3982	-1.2193	0.326626	0.01852
B8QSI4	tr|B8QSI4|B8QSI4_DANRE Alpha-2 macroglobulin-like protein OS=Danio rerio GN=a2ml PE=2 SV=1;tr|A0JMP8|A0JMP8_DANRE A2ml protein (Fragment) OS=Danio rerio GN=a2ml PE=2 SV=1;tr|F6NTZ9|F6NTZ9_DANRE Alpha-2-macroglobulin-like (Fragment) OS=Danio rerio GN=a2ml P	B8QSI4_DANRE	a2ml A2ML	Alpha-2 macroglobulin-like protein	-1.4933	-1.1958	0.0362147	0.00232474
Q6NY70	tr|Q6NY70|Q6NY70_DANRE Epithelial cell adhesion molecule OS=Danio rerio GN=epcam PE=2 SV=1;tr|Q6DRJ5|Q6DRJ5_DANRE Pan-epithelial glycoprotein OS=Danio rerio GN=epcam PE=2 SV=1	Q6NY70_DANRE	epcam	Epithelial cell adhesion molecule	-0.9912	-1.1947	0.13843	0.00804768
Q9PUB5	tr|Q9PUB5|Q9PUB5_DANRE Type II cytokeratin OS=Danio rerio GN=krt5 PE=2 SV=1	Q9PUB5_DANRE	krt5 CKII ckii	Type II cytokeratin	-1.3539	-1.1843	0.000310688	0.000302834
Q803W9	tr|Q803W9|Q803W9_DANRE Transgelin OS=Danio rerio GN=tagln2 PE=1 SV=1;tr|A0A0R4IAP6|A0A0R4IAP6_DANRE Transgelin OS=Danio rerio GN=tagln2 PE=1 SV=1;tr|Q6TGT5|Q6TGT5_DANRE Transgelin OS=Danio rerio GN=tagln2 PE=2 SV=1	Q803W9_DANRE	tagln2	Transgelin	0.8106	-1.1787	0.118545	0.127211
Q1LXJ9	tr|Q1LXJ9|Q1LXJ9_DANRE Keratin type 1 c19e OS=Danio rerio GN=krtt1c19e PE=1 SV=1;tr|Q1JQ08|Q1JQ08_DANRE Si:dkeyp-113d7.4 protein (Fragment) OS=Danio rerio GN=krtt1c19e PE=2 SV=1;tr|A3KNT7|A3KNT7_DANRE Si:dkeyp-113d7.4 protein (Fragment) OS=Danio rerio GN=k	Q1LXJ9_DANRE	krtt1c19e	Keratin type 1 c19e	-1.5274	-1.1745	0.000340822	0.000537471
Q561U0	tr|Q561U0|Q561U0_DANRE Calpain 2, (M/II) large subunit, like OS=Danio rerio GN=capn2l PE=1 SV=1;tr|A8KC46|A8KC46_DANRE Calpain 2, (M/II) large subunit, like OS=Danio rerio GN=capn2l PE=2 SV=1;tr|A0A0N4SUE6|A0A0N4SUE6_DANRE Uncharacterized protein OS=Danio	Q561U0_DANRE	capn2l zgc:92480	Calpain 2; (M/II) large subunit; like	5.7858	-1.1551	0.000114388	0.128469
A8KBV7	tr|A8KBV7|A8KBV7_DANRE Zgc:136930 protein OS=Danio rerio GN=zgc:136930 PE=2 SV=1;tr|B0V1K4|B0V1K4_DANRE Zgc:136930 OS=Danio rerio GN=zgc:136930 PE=1 SV=1;tr|Q29R96|Q29R96_DANRE Zgc:136930 OS=Danio rerio GN=zgc:136930 PE=2 SV=1	A8KBV7_DANRE	zgc:136930	Zgc:136930 protein	-3.0537	-1.1098	0.0477022	0.115204
X1WFZ2	tr|X1WFZ2|X1WFZ2_DANRE Calpain, small subunit 1 b (Fragment) OS=Danio rerio GN=capns1b PE=1 SV=1;tr|B3DFQ1|B3DFQ1_DANRE Calpain, small subunit 1 b OS=Danio rerio GN=capns1b PE=1 SV=1;tr|A7MBX1|A7MBX1_DANRE Capns1b protein OS=Danio rerio GN=capns1b PE=2 SV=	X1WFZ2_DANRE	capns1b	Calpain; small subunit 1 b (Fragment)	-0.2201	-1.0997	0.484799	0.0401439
Q804H1	tr|Q804H1|Q804H1_DANRE Annexin OS=Danio rerio GN=anxa1b PE=2 SV=1	Q804H1_DANRE	anxa1b	Annexin	-1.0381	-1.0838	0.0499982	0.0722845
Q1LVD7	tr|Q1LVD7|Q1LVD7_DANRE EF-hand domain family, member D2 OS=Danio rerio GN=efhd2 PE=1 SV=1;tr|Q6PBX7|Q6PBX7_DANRE Si:ch211-281l24.1 protein (Fragment) OS=Danio rerio GN=efhd1 PE=2 SV=1;tr|F1R647|F1R647_DANRE EF-hand domain family, member D1 OS=Danio rerio G	Q1LVD7_DANRE	efhd2 si:dkey-72l14.9	EF-hand domain family; member D2 (Si:dkey-72l14.9) (Si:dkey-72l14.9 protein)	0.0217	-1.08	0.914303	0.0020854
Q7ZWD8	tr|Q7ZWD8|Q7ZWD8_DANRE Cfl1 protein OS=Danio rerio GN=cfl1l PE=1 SV=1	Q7ZWD8_DANRE	cfl1l CFL1 cfl1	Cfl1 protein (Cofilin 1 (non-muscle);-like) (Non-muscle cofilin 1)	-0.9474	-1.061	0.0123454	0.0249532
Q6DC41	tr|Q6DC41|Q6DC41_DANRE Zgc:100864 OS=Danio rerio GN=zgc:100864 PE=1 SV=1;tr|Q5SPD5|Q5SPD5_DANRE Tissue specific transplantation antigen P35B OS=Danio rerio GN=tsta3 PE=2 SV=1	Q6DC41_DANRE	zgc:100864	Zgc:100864	7.2426	-1.051	5.74086e-06	0.0175248
Q9PUB6	tr|Q9PUB6|Q9PUB6_DANRE Type I cytokeratin OS=Danio rerio GN=cki PE=2 SV=1	Q9PUB6_DANRE	cki CKI	Type I cytokeratin	0.5305	-1.0505	1	1
E7F7J1	tr|E7F7J1|E7F7J1_DANRE Ferredoxin 1 OS=Danio rerio GN=fdx1 PE=1 SV=1	E7F7J1_DANRE	fdx1	Ferredoxin 1	5.6129	-1.0457	3.64228e-06	1
Q1LUX4	tr|Q1LUX4|Q1LUX4_DANRE Calpain 12 OS=Danio rerio GN=capn12 PE=1 SV=1;tr|F1QL66|F1QL66_DANRE Calpain 12 OS=Danio rerio GN=capn12 PE=1 SV=2	Q1LUX4_DANRE	capn12 si:ch211-160d20.1	Calpain 12	0.5476	-1.0435	0.235029	0.0739164
B8JL43	tr|B8JL43|B8JL43_DANRE Serotransferrin OS=Danio rerio GN=tfa PE=1 SV=1;tr|Q6IMF9|Q6IMF9_DANRE Serotransferrin OS=Danio rerio GN=tfa PE=2 SV=1;tr|F1R858|F1R858_DANRE Serotransferrin OS=Danio rerio GN=tfa PE=1 SV=2;tr|Q6P3G0|Q6P3G0_DANRE Transferrin-a OS=Dan	B8JL43_DANRE	tfa	Serotransferrin	1.1183	-1.035	0.0474545	0.0020806
B3DFP9	tr|B3DFP9|B3DFP9_DANRE Apolipoprotein A-II OS=Danio rerio GN=apoa2 PE=1 SV=1	B3DFP9_DANRE	apoa2 zgc:193613	Apolipoprotein A-II (Zgc:193613)	-1.1184	-1.0272	0.0644373	0.0177497
E9QDY3	tr|E9QDY3|E9QDY3_DANRE Type I cytokeratin, enveloping layer OS=Danio rerio GN=cyt1 PE=1 SV=2	E9QDY3_DANRE	cyt1	Type I cytokeratin; enveloping layer	-1.2207	-1.0229	0.0133037	0.00180086
Q6NY60	tr|Q6NY60|Q6NY60_DANRE Krt4 protein OS=Danio rerio GN=krt4 PE=2 SV=1;tr|F1QK60|F1QK60_DANRE Keratin 4 OS=Danio rerio GN=krt4 PE=3 SV=1	Q6NY60_DANRE	krt4	Krt4 protein	-1.2381	-1.0215	3.20978e-06	0.00455603
Q7ZT21	tr|Q7ZT21|Q7ZT21_DANRE Embryonic alpha globin e1 OS=Danio rerio GN=hbae1 PE=1 SV=1;tr|F6P731|F6P731_DANRE Si:ch211-5k11.2 (Fragment) OS=Danio rerio GN=si:ch211-5k11.2 PE=1 SV=1;tr|A8KBN4|A8KBN4_DANRE Hbae1 protein OS=Danio rerio GN=hbae1 PE=2 SV=1	Q7ZT21_DANRE	hbae1 OTTDARP00000001843 OTTDARP00000001846 si:ch211-5k11.2 bY119C3.1-001 bY119C3.3-001 dZ118J2.10-001 dZ118J2.8-001	Embryonic alpha globin e1 (Hbae1 protein) (Hemoglobin alpha embryonic-1) (Hemoglobin; alpha embryonic 1) (Novel alpha-globin) (Novel alpha-type globin)	-1.0482	-1.0183	0.0573609	0.00766725
Q7SZV8	tr|Q7SZV8|Q7SZV8_DANRE Novel alpha-globin OS=Danio rerio GN=hbae1 PE=3 SV=1	Q7SZV8_DANRE	hbae1 dZ118J2.6-001	Novel alpha-globin	-0.9038	-1.0008	1	0.183528
F1QQQ5	tr|F1QQQ5|F1QQQ5_DANRE Gelsolin b OS=Danio rerio GN=gsnb PE=1 SV=1;tr|A4IGC2|A4IGC2_DANRE Gsnb protein OS=Danio rerio GN=gsnb PE=2 SV=1;tr|A0A0R4III1|A0A0R4III1_DANRE Gelsolin b OS=Danio rerio GN=gsnb PE=1 SV=1	F1QQQ5_DANRE	gsnb	Gelsolin b	-0.227	-0.9988	0.201299	0.0924854
A0A140LFT8	tr|A0A140LFT8|A0A140LFT8_DANRE Si:dkey-9l20.3 (Fragment) OS=Danio rerio GN=si:dkey-9l20.3 PE=1 SV=1;tr|F1R1G7|F1R1G7_DANRE Si:dkey-9l20.3 OS=Danio rerio GN=si:dkey-9l20.3 PE=1 SV=2	A0A140LFT8_DANRE	si:dkey-9l20.3	Si:dkey-9l20.3 (Fragment)	-0.6951	-0.9861	0.00890678	0.0112506
A0A0R4ID71	tr|A0A0R4ID71|A0A0R4ID71_DANRE Uncharacterized protein OS=Danio rerio PE=1 SV=1	A0A0R4ID71_DANRE		Uncharacterized protein	-0.4878	-0.986	0.381435	0.00717039
Q0P421	tr|Q0P421|Q0P421_DANRE Vtg3 protein (Fragment) OS=Danio rerio GN=vtg3 PE=2 SV=1	Q0P421_DANRE	vtg3	Vtg3 protein (Fragment)	-0.1318	-0.9802	1	0.0705605
A0A0R4IV49	tr|A0A0R4IV49|A0A0R4IV49_DANRE Type I cytokeratin, enveloping layer,-like OS=Danio rerio GN=cyt1l PE=1 SV=1	A0A0R4IV49_DANRE	cyt1l	Type I cytokeratin; enveloping layer;-like	-1.2886	-0.9768	9.40073e-05	0.0127491
Q6DHB6	tr|Q6DHB6|Q6DHB6_DANRE Zgc:92533 OS=Danio rerio GN=krt17 PE=1 SV=1	Q6DHB6_DANRE	krt17 krt91 zgc:92533	Zgc:92533	-0.7659	-0.9631	0.00195117	0.00056777
Q7ZW73	tr|Q7ZW73|Q7ZW73_DANRE Fructose-bisphosphate aldolase OS=Danio rerio GN=aldob PE=2 SV=1;sp|Q8JH71|ALDOB_DANRE Fructose-bisphosphate aldolase B OS=Danio rerio GN=aldob PE=2 SV=1;tr|E9QF34|E9QF34_DANRE Fructose-bisphosphate aldolase (Fragment) OS=Danio rerio	Q7ZW73_DANRE	aldob	Fructose-bisphosphate aldolase (EC 4.1.2.13)	-0.8021	-0.9211	0.0319203	0.0139501
A1L222	tr|A1L222|A1L222_DANRE Zgc:109868 protein OS=Danio rerio GN=krt92 PE=2 SV=1;tr|F1Q7G3|F1Q7G3_DANRE Uncharacterized protein OS=Danio rerio GN=cki PE=1 SV=1;tr|Q568U3|Q568U3_DANRE Zgc:109868 OS=Danio rerio GN=krt92 PE=2 SV=1;tr|Q1RM74|Q1RM74_DANRE Zgc:109868	A1L222_DANRE	krt92 zgc:109868	Zgc:109868 protein	-1.562	-0.9145	0.0568209	0.0407081
F1Q8B0	tr|F1Q8B0|F1Q8B0_DANRE Ag1 OS=Danio rerio GN=agr1 PE=1 SV=1;tr|A5PLE1|A5PLE1_DANRE Zgc:165571 protein OS=Danio rerio GN=agr1 PE=2 SV=1	F1Q8B0_DANRE	agr1	Ag1 (Anterior gradient 1)	0.6628	-0.8971	0.146511	0.0075088
O93548	tr|O93548|O93548_DANRE Embryonic 1 beta-globin OS=Danio rerio GN=bE1 PE=1 SV=1;tr|Q7ZYZ5|Q7ZYZ5_DANRE Novel beta-type globin OS=Danio rerio GN=si:ch211-5k11.12 PE=3 SV=1	O93548_DANRE	bE1 hbbe1 hbbe1.1 hbbe1.2 MGC173646 OTTDARP00000001844 si:busm1-118j2.5 si:ch211-5k11.12 bY119C3.2-001 dZ118J2.5-002 dZ118J2.7-001 dZ118J2.9-001	Embryonic 1 beta-globin (Embryonic 1 beta-globin (BE1)) (Embryonic beta globin e1) (Hbbe1 protein) (MGC173646 protein) (Novel beta-type globin) (Novel protein similar to embryonic 1 beta-globin (BE1)) (Novel protein similar to zebrafish embryonic 1 beta-globin (BE1)) (Si:busm1-118j2.5) (Si:busm1-118j2.5 protein)	-1.0403	-0.8797	0.0349579	0.0292004
Q1JPT2	tr|Q1JPT2|Q1JPT2_DANRE Zgc:136656 OS=Danio rerio GN=pkp3a PE=2 SV=1;tr|F1Q8J9|F1Q8J9_DANRE Plakophilin 3a OS=Danio rerio GN=pkp3a PE=1 SV=1	Q1JPT2_DANRE	pkp3a pkp3 zgc:136656	Zgc:136656	-0.1555	-0.8722	1	0.0423783
F1QGM0	tr|F1QGM0|F1QGM0_DANRE Galectin OS=Danio rerio GN=lgals1l1 PE=1 SV=1;tr|F1Q9Y2|F1Q9Y2_DANRE Galectin OS=Danio rerio GN=lgals1l1 PE=1 SV=2	F1QGM0_DANRE	lgals1l1	Galectin	0.274	-0.8589	0.673351	1
F5HN07	tr|F5HN07|F5HN07_DANRE Protein S100 OS=Danio rerio GN=s100a1 PE=2 SV=1;tr|A3KH13|A3KH13_DANRE Protein S100 OS=Danio rerio GN=s100a1 PE=1 SV=1	F5HN07_DANRE	s100a1 S100A1	Protein S100 (S100 calcium-binding protein)	1.2065	-0.8318	0.00118262	0.316437
A0A0R4IB94	tr|A0A0R4IB94|A0A0R4IB94_DANRE Plastin 3 (T isoform) OS=Danio rerio GN=pls3 PE=1 SV=1;tr|Q6DG81|Q6DG81_DANRE Plastin 3 (T isoform) OS=Danio rerio GN=pls3 PE=1 SV=1	A0A0R4IB94_DANRE	pls3	Plastin 3 (T isoform)	-0.4438	-0.8291	0.144668	0.00961148
Q7ZUZ4	tr|Q7ZUZ4|Q7ZUZ4_DANRE Programmed cell death 5 OS=Danio rerio GN=pdcd5 PE=1 SV=1	Q7ZUZ4_DANRE	pdcd5	Programmed cell death 5	0.2721	-0.8227	0.0984755	0.0146325
F1QID9	tr|F1QID9|F1QID9_DANRE Uncharacterized protein OS=Danio rerio GN=si:ch211-251f6.7 PE=1 SV=1;tr|F1QV16|F1QV16_DANRE Uncharacterized protein OS=Danio rerio GN=si:ch211-251f6.7 PE=1 SV=1;tr|A0A0N4SU14|A0A0N4SU14_DANRE Uncharacterized protein OS=Danio rerio GN	F1QID9_DANRE	si:ch211-251f6.7 zgc:158494	Uncharacterized protein	7.3802	-0.8207	1	0.194467
Q6P962	tr|Q6P962|Q6P962_DANRE Glutathione S-transferase, alpha-like OS=Danio rerio GN=gsta.1 PE=2 SV=1;tr|F1R4Z8|F1R4Z8_DANRE Glutathione S-transferase, alpha tandem duplicate 1 OS=Danio rerio GN=gsta.1 PE=1 SV=1;tr|F1QN63|F1QN63_DANRE Glutathione S-transferase,	Q6P962_DANRE	gsta.1 gstal	Glutathione S-transferase; alpha-like	6.6326	-0.8141	0.000415356	0.179051
F1Q713	tr|F1Q713|F1Q713_DANRE Sorbitol dehydrogenase OS=Danio rerio GN=sord PE=1 SV=1;tr|A8E5K1|A8E5K1_DANRE Zgc:63674 protein OS=Danio rerio GN=sord PE=2 SV=1;tr|F8W291|F8W291_DANRE Sorbitol dehydrogenase (Fragment) OS=Danio rerio GN=sord PE=1 SV=1	F1Q713_DANRE	sord	Sorbitol dehydrogenase	-7.1614	-0.8035	1	0.226502
E9QET4	tr|E9QET4|E9QET4_DANRE Tight junction protein 1a OS=Danio rerio GN=tjp1a PE=1 SV=2;tr|E7F2W2|E7F2W2_DANRE Tight junction protein 1a OS=Danio rerio GN=tjp1a PE=1 SV=2	E9QET4_DANRE	tjp1a tjp1	Tight junction protein 1a	0.0327	-0.7993	0.953397	0.0199729
Q504I6	tr|Q504I6|Q504I6_DANRE Replication protein A2 OS=Danio rerio GN=rpa2 PE=1 SV=1;tr|F8W2T2|F8W2T2_DANRE Replication protein A2 OS=Danio rerio GN=rpa2 PE=1 SV=1;tr|Q9DDG4|Q9DDG4_DANRE Replication protein A OS=Danio rerio GN=rpa2 PE=2 SV=1	Q504I6_DANRE	rpa2	Replication protein A2 (Rpa2 protein)	0.1724	-0.7913	0.585995	1
Q804G9	tr|Q804G9|Q804G9_DANRE Annexin OS=Danio rerio GN=anxa2a PE=2 SV=1;tr|Q6P603|Q6P603_DANRE Annexin OS=Danio rerio GN=anxa2a PE=1 SV=1	Q804G9_DANRE	anxa2a	Annexin	0.3546	-0.7901	0.278656	0.0897121
Q8JH72	tr|Q8JH72|Q8JH72_DANRE Fructose-bisphosphate aldolase OS=Danio rerio GN=aldoaa PE=2 SV=1	Q8JH72_DANRE	aldoaa aldoa	Fructose-bisphosphate aldolase (EC 4.1.2.13)	0.1448	-0.79	1	0.199852
A0A0R4IKF0	tr|A0A0R4IKF0|A0A0R4IKF0_DANRE Apolipoprotein A-Ib OS=Danio rerio GN=apoa1b PE=1 SV=1	A0A0R4IKF0_DANRE	apoa1b	Apolipoprotein A-Ib	-1.4607	-0.7832	0.0321102	0.047372
B8JKW4	tr|B8JKW4|B8JKW4_DANRE Complement component c3a, duplicate 1 OS=Danio rerio GN=c3a.1 PE=1 SV=1	B8JKW4_DANRE	c3a.1 si:dkey-76b14.4	Complement component c3a; duplicate 1	0.0012	-0.7774	0.993756	0.0027058
Q5BLF6	tr|Q5BLF6|Q5BLF6_DANRE Hemoglobin beta embryonic-3 OS=Danio rerio GN=hbbe3 PE=1 SV=1	Q5BLF6_DANRE	hbbe3	Hemoglobin beta embryonic-3	-0.9067	-0.7728	0.0120508	0.00109975
F6P9S6	tr|F6P9S6|F6P9S6_DANRE Si:ch211-243g18.2 OS=Danio rerio GN=si:ch211-243g18.2 PE=1 SV=1;tr|Q1LXV4|Q1LXV4_DANRE Si:ch211-243g18.2 OS=Danio rerio GN=si:ch211-243g18.2 PE=3 SV=2	F6P9S6_DANRE	si:ch211-243g18.2	Si:ch211-243g18.2	-0.4642	-0.7679	0.000464824	0.0266325
F1R5A5	tr|F1R5A5|F1R5A5_DANRE Keratin 5 OS=Danio rerio GN=krt5 PE=1 SV=1;tr|F1QV31|F1QV31_DANRE Keratin 5 OS=Danio rerio GN=krt5 PE=1 SV=1;tr|Q6P3K5|Q6P3K5_DANRE Krt5 protein OS=Danio rerio GN=krt5 PE=2 SV=1;tr|E9QBD7|E9QBD7_DANRE Keratin 5 (Fragment) OS=Danio re	F1R5A5_DANRE	krt5	Keratin 5	-0.8704	-0.7642	0.0511452	0.0497322
Q1LXJ1	tr|Q1LXJ1|Q1LXJ1_DANRE Keratin 17 OS=Danio rerio GN=krt17 PE=1 SV=1	Q1LXJ1_DANRE	krt17 si:dkeyp-113d7.7	Keratin 17 (Si:dkeyp-113d7.7)	-1.6845	-0.7629	0.000994294	0.0629981
A2RUX5	tr|A2RUX5|A2RUX5_DANRE Collagen, type XI, alpha 1a OS=Danio rerio GN=col11a1a PE=1 SV=1;tr|A0A0R4ILA4|A0A0R4ILA4_DANRE Collagen, type XI, alpha 1a OS=Danio rerio GN=col11a1a PE=1 SV=1;tr|F1QSJ2|F1QSJ2_DANRE Collagen, type XI, alpha 1a OS=Danio rerio GN=col	A2RUX5_DANRE	col11a1a col11a1 zgc:158335	Collagen; type XI; alpha 1a (Zgc:158335 protein)	7.089	-0.7551	3.60115e-09	0.153008
A0A0R4IML0	tr|A0A0R4IML0|A0A0R4IML0_DANRE Capping protein (actin filament), gelsolin-like b OS=Danio rerio GN=capgb PE=1 SV=1;tr|Q7ZU64|Q7ZU64_DANRE Capg protein (Fragment) OS=Danio rerio GN=capgb PE=2 SV=1;tr|Q6IQN9|Q6IQN9_DANRE Capping protein (Actin filament), gel	A0A0R4IML0_DANRE	capgb	Capping protein (actin filament); gelsolin-like b	-0.2287	-0.7524	0.340268	0.0399936
Q92051	sp|Q92051|CAHZ_DANRE Carbonic anhydrase OS=Danio rerio GN=cahz PE=1 SV=2	CAHZ_DANRE	cahz cah-z	Carbonic anhydrase (EC 4.2.1.1) (Carbonate dehydratase)	0.0815	-0.7464	0.823523	0.00781498
Q6DG44	tr|Q6DG44|Q6DG44_DANRE Calpain 9 OS=Danio rerio GN=capn9 PE=2 SV=1;tr|F1RCJ4|F1RCJ4_DANRE Calpain 9 OS=Danio rerio GN=capn9 PE=1 SV=1	Q6DG44_DANRE	capn9	Calpain 9 (Capn9 protein)	-0.2576	-0.744	0.23274	0.000207685
Q6AXI7	tr|Q6AXI7|Q6AXI7_DANRE Acyl-CoA dehydrogenase, C-2 to C-3 short chain OS=Danio rerio GN=acads PE=1 SV=1;tr|F1Q783|F1Q783_DANRE Acyl-CoA dehydrogenase, C-2 to C-3 short chain (Fragment) OS=Danio rerio GN=acads PE=1 SV=1	Q6AXI7_DANRE	acads	Acyl-CoA dehydrogenase; C-2 to C-3 short chain (Acyl-Coenzyme A dehydrogenase; C-2 to C-3 short chain)	0.2518	-0.7414	0.344935	0.0891213
Q6PFT7	tr|Q6PFT7|Q6PFT7_DANRE Coactosin-like 1 OS=Danio rerio GN=cotl1 PE=1 SV=1	Q6PFT7_DANRE	cotl1 COTL1	Coactosin-like 1 (Coactosin-like 1 (Dictyostelium)) (Coactosin-like F-actin-binding protein 1) (Cotl1 protein)	-0.7424	-0.7376	0.105447	0.00384337
F1QU55	tr|F1QU55|F1QU55_DANRE Betaine--homocysteine S-methyltransferase 1 OS=Danio rerio GN=bhmt PE=1 SV=1;sp|Q32LQ4|BHMT1_DANRE Betaine--homocysteine S-methyltransferase 1 OS=Danio rerio GN=bhmt PE=2 SV=1	F1QU55_DANRE	bhmt	Betaine--homocysteine S-methyltransferase 1	0.589	-0.7347	0.0518334	0.00451295
Q6TGV7	sp|Q6TGV7|ABRAL_DANRE Costars family protein ABRACL OS=Danio rerio GN=abracl PE=3 SV=1	ABRAL_DANRE	abracl si:dkey-34f16.3	Costars family protein ABRACL (ABRA C-terminal-like protein)	0.5071	-0.732	1	0.0992532
Q4V9B8	tr|Q4V9B8|Q4V9B8_DANRE Annexin OS=Danio rerio GN=anxa3a PE=2 SV=1	Q4V9B8_DANRE	anxa3a zgc:113858	Annexin	5.3932	-0.7241	3.20907e-06	0.0509298
E7FDY7	tr|E7FDY7|E7FDY7_DANRE Glucose-6-phosphate 1-dehydrogenase OS=Danio rerio GN=g6pd PE=3 SV=2;tr|F6NHI0|F6NHI0_DANRE Glucose-6-phosphate 1-dehydrogenase OS=Danio rerio GN=g6pd PE=1 SV=1	E7FDY7_DANRE	g6pd	Glucose-6-phosphate 1-dehydrogenase (EC 1.1.1.49)	0.3508	-0.7225	0.0384149	0.0113441
Q567W2	tr|Q567W2|Q567W2_DANRE Zgc:110712 OS=Danio rerio GN=zgc:110712 PE=2 SV=1;tr|A5WUY5|A5WUY5_DANRE Novel keratin protein (Zgc:110712) OS=Danio rerio GN=DKEY-90G20.1 PE=1 SV=1	Q567W2_DANRE	zgc:110712	Zgc:110712	-1.091	-0.7146	0.0434604	0.0286668
Q803U3	tr|Q803U3|Q803U3_DANRE Phosphatidylinositol transfer protein, alpha OS=Danio rerio GN=pitpnaa PE=1 SV=1;tr|E9QI85|E9QI85_DANRE Phosphatidylinositol transfer protein, alpha a OS=Danio rerio GN=pitpnaa PE=1 SV=1	Q803U3_DANRE	pitpnaa pitpna	Phosphatidylinositol transfer protein; alpha (Phosphatidylinositol transfer protein; alpha a) (Pitpna protein)	-0.2855	-0.7118	1	0.00781066
Q5NJL3	tr|Q5NJL3|Q5NJL3_DANRE Matrilin-3a OS=Danio rerio GN=matn3a PE=2 SV=1;tr|F1QH94|F1QH94_DANRE Matrilin 3a OS=Danio rerio GN=matn3a PE=4 SV=1;tr|Q68EK6|Q68EK6_DANRE Matn3a protein OS=Danio rerio GN=matn3a PE=1 SV=1;tr|Q5NJK1|Q5NJK1_DANRE Matrilin-3a OS=Danio	Q5NJL3_DANRE	matn3a	Matrilin-3a	-1.5078	-0.7089	0.00898227	0.0664701
Q56A54	tr|Q56A54|Q56A54_DANRE Retinal pigment epithelium-specific protein b OS=Danio rerio GN=rpe65b PE=2 SV=1;sp|A9C3R9|RP65B_DANRE All-trans-retinyl ester 13-cis isomerohydrolase OS=Danio rerio GN=rpe65b PE=1 SV=1	Q56A54_DANRE	rpe65b rpepb	Retinal pigment epithelium-specific protein b	0.3083	-0.7005	0.0446897	0.0322109
A7MCL7	tr|A7MCL7|A7MCL7_DANRE Cystatin 14a, tandem duplicate 2 OS=Danio rerio GN=cst14a.2 PE=1 SV=1	A7MCL7_DANRE	cst14a.2 cst14a MGC174082	Cystatin 14a; tandem duplicate 2 (MGC174082 protein)	0.8496	-0.6952	0.00795447	0.0784835
Q5RLN6	tr|Q5RLN6|Q5RLN6_DANRE Integrin alpha V subunit (Fragment) OS=Danio rerio GN=itgav PE=2 SV=1;tr|Q3LTM3|Q3LTM3_DANRE Integrin alpha V OS=Danio rerio GN=itgav PE=2 SV=1;tr|B8JLK8|B8JLK8_DANRE Integrin, alpha V OS=Danio rerio GN=itgav PE=1 SV=1;tr|B3DJQ3|B3DJ	Q5RLN6_DANRE	itgav	Integrin alpha V subunit (Fragment)	-0.7289	-0.6938	6.74472e-06	0.00727289
Q9DGQ5	tr|Q9DGQ5|Q9DGQ5_DANRE Gelsolin OS=Danio rerio GN=scinla PE=2 SV=1;tr|A9JRA5|A9JRA5_DANRE Scinderin like a OS=Danio rerio GN=scinla PE=2 SV=1;tr|A0JMJ1|A0JMJ1_DANRE Scinderin like a OS=Danio rerio GN=scinla PE=2 SV=2;tr|A0A0R4IQ11|A0A0R4IQ11_DANRE Scinderi	Q9DGQ5_DANRE	scinla gsn gsnl1	Gelsolin (Scinderin like a)	-0.8627	-0.6932	0.125521	0.0819328
Q7SZD2	tr|Q7SZD2|Q7SZD2_DANRE Pdgfa-associated protein 1a OS=Danio rerio GN=pdap1a PE=1 SV=1;tr|A0A0R4IWN5|A0A0R4IWN5_DANRE Pdgfa-associated protein 1a OS=Danio rerio GN=pdap1a PE=1 SV=1	Q7SZD2_DANRE	pdap1a slc16a8	Pdgfa-associated protein 1a (Solute carrier family 16 (Monocarboxylic acid transporters); member 8)	0.3349	-0.6802	1	1
A0A0R4IFK0	tr|A0A0R4IFK0|A0A0R4IFK0_DANRE Calpain 2, (m/II) large subunit a OS=Danio rerio GN=capn2a PE=1 SV=1;tr|F1R898|F1R898_DANRE Calpain 2, (m/II) large subunit a OS=Danio rerio GN=capn2a PE=1 SV=2;tr|F1QMV0|F1QMV0_DANRE Calpain 2, (m/II) large subunit a (Fragme	A0A0R4IFK0_DANRE	capn2a	Calpain 2; (m/II) large subunit a	-0.3165	-0.6704	0.328948	0.00222516
O42363	sp|O42363|APOA1_DANRE Apolipoprotein A-I OS=Danio rerio GN=apoa1 PE=2 SV=1	APOA1_DANRE	apoa1 apoa zgc:103718	Apolipoprotein A-I (Apo-AI) (ApoA-I) (Apolipoprotein A1) [Cleaved into: Proapolipoprotein A-I (ProapoA-I)]	-0.6789	-0.6681	0.0107417	0.00464318
F1R0Z8	tr|F1R0Z8|F1R0Z8_DANRE Prefoldin subunit 4 OS=Danio rerio GN=pfdn4 PE=1 SV=1;tr|A8KB85|A8KB85_DANRE LOC572231 protein (Fragment) OS=Danio rerio GN=pfdn4 PE=2 SV=1	F1R0Z8_DANRE	pfdn4 si:dkey-222e15.2	Prefoldin subunit 4	-21.9364	-0.6646	1	1
Q504F5	tr|Q504F5|Q504F5_DANRE Calpain 2, (M/II) large subunit b OS=Danio rerio GN=capn2b PE=2 SV=1;tr|B7ZV15|B7ZV15_DANRE Calpain 2, (M/II) large subunit b OS=Danio rerio GN=capn2b PE=2 SV=1;tr|A9JT02|A9JT02_DANRE Capn2b protein OS=Danio rerio GN=capn2b PE=2 SV=1	Q504F5_DANRE	capn2b	Calpain 2; (M/II) large subunit b (Capn2b protein)	-0.3193	-0.6591	0.176441	0.00177944
Q7ZUD3	tr|Q7ZUD3|Q7ZUD3_DANRE Glia maturation factor, beta OS=Danio rerio GN=gmfb PE=1 SV=1;tr|A0A0R4IFV5|A0A0R4IFV5_DANRE Glia maturation factor, beta OS=Danio rerio GN=gmfb PE=1 SV=1	Q7ZUD3_DANRE	gmfb	Glia maturation factor; beta (Gmfb protein)	-0.2859	-0.6579	0.500525	0.0381846
Q58EC2	tr|Q58EC2|Q58EC2_DANRE Cystathionine beta-synthase OS=Danio rerio GN=cbsb PE=2 SV=1;tr|B5DDI8|B5DDI8_DANRE Cystathionine beta-synthase (Fragment) OS=Danio rerio GN=cbsb PE=2 SV=1;tr|Q5EI65|Q5EI65_DANRE Cystathionine beta-synthase OS=Danio rerio GN=cbsb PE=	Q58EC2_DANRE	cbsb cbs	Cystathionine beta-synthase (EC 4.2.1.22)	0	-0.6542	1	1
Q9DGJ3	sp|Q9DGJ3|NPC2_DANRE Epididymal secretory protein E1 OS=Danio rerio GN=npc2 PE=2 SV=1;tr|B3DFW4|B3DFW4_DANRE Similar to Epididymal secretory protein E1 (Niemann Pick type C2 protein homolog) (16.5 kDa secretory protein) OS=Danio rerio GN=LOC565099 PE=2 SV=	NPC2_DANRE	npc2	Epididymal secretory protein E1 (16.5 kDa secretory protein) (Niemann Pick type C2 protein homolog)	0	-0.6469	1	0.357252
F1R889	tr|F1R889|F1R889_DANRE Myosin, heavy chain 9a, non-muscle OS=Danio rerio GN=myh9a PE=1 SV=2;tr|F8W3L6|F8W3L6_DANRE Myosin, heavy chain 9a, non-muscle (Fragment) OS=Danio rerio GN=myh9a PE=1 SV=1	F1R889_DANRE	myh9a	Myosin; heavy chain 9a; non-muscle	-0.3757	-0.6449	0.0387291	0.0189267
B0BLX4	tr|B0BLX4|B0BLX4_DANRE Zgc:175088 OS=Danio rerio GN=zgc:175088 PE=1 SV=1;tr|A3KP76|A3KP76_DANRE Zgc:175088 protein (Fragment) OS=Danio rerio GN=zgc:175088 PE=2 SV=1	B0BLX4_DANRE	zgc:175088	Zgc:175088 (Zgc:175088 protein)	0.4609	-0.644	3.91995e-05	0.0401076
Q7T1B0	tr|Q7T1B0|Q7T1B0_DANRE Embryonic globin beta e2 OS=Danio rerio GN=hbbe2 PE=1 SV=1	Q7T1B0_DANRE	hbbe2	Embryonic globin beta e2 (Hemoglobin beta embryonic-2)	-1.279	-0.6372	0.0199028	0.0494421
Q7T2J4	tr|Q7T2J4|Q7T2J4_DANRE Alcohol dehydrogenase 8b OS=Danio rerio GN=adh8b PE=1 SV=1	Q7T2J4_DANRE	adh8b	Alcohol dehydrogenase 8b (Mixed alcohol dehydrogenase Adh8b)	1.2282	-0.6343	0.0194422	0.145083
Q66I37	tr|Q66I37|Q66I37_DANRE Nuclear casein kinase and cyclin-dependent kinase substrate 1 OS=Danio rerio GN=nucks1a PE=2 SV=1	Q66I37_DANRE	nucks1a nucks1	Nuclear casein kinase and cyclin-dependent kinase substrate 1 (Nuclear casein kinase and cyclin-dependent kinase substrate 1a)	0.7724	-0.6341	1	1
E9QFI5	tr|E9QFI5|E9QFI5_DANRE Diazepam-binding inhibitor (GABA receptor modulator, acyl-CoA binding protein) OS=Danio rerio GN=dbi PE=1 SV=1;tr|Q6P5L2|Q6P5L2_DANRE Diazepam-binding inhibitor (GABA receptor modulator, acyl-CoA binding protein) OS=Danio rerio GN=db	E9QFI5_DANRE	dbi	Diazepam-binding inhibitor (GABA receptor modulator; acyl-CoA binding protein)	0.7347	-0.6325	0.0589245	0.0547034
Q6XG62	tr|Q6XG62|Q6XG62_DANRE Protein S100 OS=Danio rerio GN=icn PE=1 SV=1	Q6XG62_DANRE	icn	Protein S100 (S100 calcium-binding protein)	0.0959	-0.6275	0.818252	0.228156
B0UYS0	tr|B0UYS0|B0UYS0_DANRE Keratin 15 OS=Danio rerio GN=krt15 PE=3 SV=1;tr|Q803Y5|Q803Y5_DANRE Keratin 15 OS=Danio rerio GN=krt15 PE=2 SV=1	B0UYS0_DANRE	krt15	Keratin 15	-0.6929	-0.6191	0.535281	1
B8JHU4	tr|B8JHU4|B8JHU4_DANRE Actinin, alpha 1 OS=Danio rerio GN=actn1 PE=1 SV=1;tr|D1GJ54|D1GJ54_DANRE Actn1 isoform c (Fragment) OS=Danio rerio GN=actn1 PE=2 SV=1	B8JHU4_DANRE	actn1	Actinin; alpha 1 (Actn1 isoform b)	-0.1751	-0.6082	0.312188	0.0027766
E7FEZ9	tr|E7FEZ9|E7FEZ9_DANRE Antioxidant 1 copper chaperone OS=Danio rerio GN=atox1 PE=1 SV=1	E7FEZ9_DANRE	atox1	Antioxidant 1 copper chaperone (Copper chaperone Atox1)	0.1609	-0.6065	0.644599	0.0351765
A0A0R4IND9	tr|A0A0R4IND9|A0A0R4IND9_DANRE Epiplakin 1 OS=Danio rerio GN=eppk1 PE=1 SV=1;tr|I3ISA6|I3ISA6_DANRE Epiplakin 1 OS=Danio rerio GN=eppk1 PE=1 SV=1	A0A0R4IND9_DANRE	eppk1	Epiplakin 1	-0.9156	-0.6021	0.00380798	0.0398178
Q568V3	sp|Q568V3|FBX50_DANRE F-box only protein 50 OS=Danio rerio GN=nccrp1 PE=2 SV=2	FBX50_DANRE	nccrp1 si:dkey-85K8.6 wu:fa93e02 wu:fb12f07 zgc:122987	F-box only protein 50 (NCC receptor protein 1) (NCCRP-1) (Non-specific cytotoxic cell receptor protein 1)	0.7884	-0.5934	0.0826493	0.216006
Q6IQS4	tr|Q6IQS4|Q6IQS4_DANRE Dihydrofolate reductase OS=Danio rerio GN=dhfr PE=2 SV=1;tr|A2BGQ1|A2BGQ1_DANRE Dihydrofolate reductase OS=Danio rerio GN=dhfr PE=1 SV=1;tr|Q98TR9|Q98TR9_DANRE Dihydrofolate reductase (Fragment) OS=Danio rerio GN=dhfr PE=2 SV=1	Q6IQS4_DANRE	dhfr	Dihydrofolate reductase (EC 1.5.1.3)	5.975	-0.5918	6.00106e-07	1
A0A0R4IVL6	tr|A0A0R4IVL6|A0A0R4IVL6_DANRE Collagen, type V, alpha 3b (Fragment) OS=Danio rerio GN=col5a3b PE=1 SV=1;tr|D6MUD7|D6MUD7_DANRE Collagen type V alpha-3b OS=Danio rerio GN=col5a3b PE=2 SV=1;tr|A0A0R4IN07|A0A0R4IN07_DANRE Collagen, type V, alpha 3b OS=Danio	A0A0R4IVL6_DANRE	col5a3b	Collagen; type V; alpha 3b (Fragment)	-1.7492	-0.5909	1	1
Q9PVE1	tr|Q9PVE1|Q9PVE1_DANRE Ventricular myosin heavy chain OS=Danio rerio GN=vmhc PE=2 SV=2	Q9PVE1_DANRE	vmhc	Ventricular myosin heavy chain	0.2683	-0.5884	0.0505874	0.172643
A5PLC6	tr|A5PLC6|A5PLC6_DANRE BCL2-associated athanogene 1 OS=Danio rerio GN=bag1 PE=1 SV=1	A5PLC6_DANRE	bag1 si:dkey-216e9.4	BCL2-associated athanogene 1 (Si:dkey-216e9.4 protein)	0	-0.5837	1	1
Q6VN46	sp|Q6VN46|MYG_DANRE Myoglobin OS=Danio rerio GN=mb PE=2 SV=3;tr|H0WE38|H0WE38_DANRE Myoglobin OS=Danio rerio GN=mb PE=1 SV=1	MYG_DANRE	mb zgc:65819	Myoglobin	22.5519	-0.5833	1	1
A1A5H8	sp|A1A5H8|YES_DANRE Tyrosine-protein kinase yes OS=Danio rerio GN=yes1 PE=1 SV=1	YES_DANRE	yes1 yes	Tyrosine-protein kinase yes (EC 2.7.10.2) (p61-Yes)	0	-0.5826	1	1
Q5TZ29	tr|Q5TZ29|Q5TZ29_DANRE Apolipoprotein Bb, tandem duplicate 1 OS=Danio rerio GN=apobb.1 PE=1 SV=1	Q5TZ29_DANRE	apobb.1 apobl	Apolipoprotein Bb; tandem duplicate 1	-0.7988	-0.582	0.00311227	0.0007417
B6IDE1	tr|B6IDE1|B6IDE1_DANRE Slow myosin heavy chain 2 OS=Danio rerio GN=smyhc2 PE=1 SV=1;tr|A0A0N4SUF4|A0A0N4SUF4_DANRE Uncharacterized protein OS=Danio rerio GN=smyhc3 PE=3 SV=1;tr|A0A0G2L6C1|A0A0G2L6C1_DANRE Uncharacterized protein OS=Danio rerio PE=3 SV=1	B6IDE1_DANRE	smyhc2	Slow myosin heavy chain 2	-0.3615	-0.5727	0.140815	0.156719
Q6DI01	tr|Q6DI01|Q6DI01_DANRE Importin subunit alpha OS=Danio rerio GN=kpna2 PE=2 SV=1;tr|F1QG82|F1QG82_DANRE Importin subunit alpha OS=Danio rerio GN=kpna2 PE=1 SV=2	Q6DI01_DANRE	kpna2	Importin subunit alpha	0	-0.5633	1	1
Q6NX98	tr|Q6NX98|Q6NX98_DANRE Suppression of tumorigenicity 13 (Colon carcinoma) (Hsp70 interacting protein) OS=Danio rerio GN=st13 PE=1 SV=1	Q6NX98_DANRE	st13	Suppression of tumorigenicity 13 (Colon carcinoma) (Hsp70 interacting protein) (Suppression of tumorigenicity 13 (colon carcinoma) (Hsp70-interacting protein))	0.4924	-0.5548	0.00517629	0.0300485
Q7T365	tr|Q7T365|Q7T365_DANRE Sorcin OS=Danio rerio GN=sri PE=2 SV=1;tr|F1R4I7|F1R4I7_DANRE Sorcin OS=Danio rerio GN=sri PE=1 SV=1	Q7T365_DANRE	sri	Sorcin	-0.1688	-0.5539	0.283294	0.0238879
Q7ZUW8	tr|Q7ZUW8|Q7ZUW8_DANRE Aspartate aminotransferase OS=Danio rerio GN=got1 PE=1 SV=1;tr|F1QMC6|F1QMC6_DANRE Glutamic-oxaloacetic transaminase 1, soluble (Fragment) OS=Danio rerio GN=got1 PE=1 SV=1	Q7ZUW8_DANRE	got1	Aspartate aminotransferase (EC 2.6.1.1)	1.9925	-0.5517	0.0191215	0.0605865
Q6TNR8	tr|Q6TNR8|Q6TNR8_DANRE 6-phosphogluconate dehydrogenase, decarboxylating OS=Danio rerio GN=pgd PE=2 SV=1;tr|Q803T9|Q803T9_DANRE 6-phosphogluconate dehydrogenase, decarboxylating OS=Danio rerio GN=pgd PE=2 SV=1;tr|F1Q883|F1Q883_DANRE 6-phosphogluconate dehy	Q6TNR8_DANRE	pgd PGD	6-phosphogluconate dehydrogenase; decarboxylating (EC 1.1.1.44)	1.0258	-0.5501	0.0150844	0.00180943
Q6P696	tr|Q6P696|Q6P696_DANRE Lactoylglutathione lyase OS=Danio rerio GN=glo1 PE=1 SV=1	Q6P696_DANRE	glo1	Lactoylglutathione lyase (EC 4.4.1.5) (Glyoxalase I)	2.2695	-0.5488	0.000367274	0.126674
Q6PC53	tr|Q6PC53|Q6PC53_DANRE Peptidyl-prolyl cis-trans isomerase OS=Danio rerio GN=ppiab PE=1 SV=1;tr|Q6TNR6|Q6TNR6_DANRE Peptidyl-prolyl cis-trans isomerase OS=Danio rerio GN=ppiab PE=2 SV=1	Q6PC53_DANRE	ppiab ppial	Peptidyl-prolyl cis-trans isomerase (PPIase) (EC 5.2.1.8)	0.5305	-0.5485	0.0268374	0.0744847
Q7ZVW2	tr|Q7ZVW2|Q7ZVW2_DANRE Peptidylprolyl isomerase OS=Danio rerio GN=fkbp4 PE=2 SV=1;tr|F1RCG7|F1RCG7_DANRE Peptidylprolyl isomerase OS=Danio rerio GN=fkbp4 PE=1 SV=1;tr|Q6IQ94|Q6IQ94_DANRE Peptidylprolyl isomerase OS=Danio rerio GN=fkbp4 PE=2 SV=1;tr|F8W2D1|	Q7ZVW2_DANRE	fkbp4	Peptidylprolyl isomerase (EC 5.2.1.8)	-0.2713	-0.5483	0.297591	0.0453318
F1R9X5	tr|F1R9X5|F1R9X5_DANRE Carboxylic ester hydrolase OS=Danio rerio GN=ces3 PE=1 SV=2;tr|Q6GMJ1|Q6GMJ1_DANRE Carboxylic ester hydrolase (Fragment) OS=Danio rerio GN=ces2 PE=1 SV=1;tr|Q08BF1|Q08BF1_DANRE Carboxylic ester hydrolase OS=Danio rerio GN=ces2 PE=2 S	F1R9X5_DANRE	ces3 ces2	Carboxylic ester hydrolase (EC 3.1.1.-)	-0.595	-0.5458	0.408905	0.155379
Q6PBJ8	tr|Q6PBJ8|Q6PBJ8_DANRE Peptidylprolyl isomerase OS=Danio rerio GN=fkbp1aa PE=1 SV=1	Q6PBJ8_DANRE	fkbp1aa zgc:73373	Peptidylprolyl isomerase (EC 5.2.1.8)	-0.3821	-0.5405	0.159866	0.0130531
Q9DDU5	tr|Q9DDU5|Q9DDU5_DANRE Glutathione S-transferase pi OS=Danio rerio GN=gstp1 PE=1 SV=1	Q9DDU5_DANRE	gstp1	Glutathione S-transferase pi (Glutathione S-transferase pi 1) (Gstp1 protein) (Pi-class glutathione S-transferase)	0.2387	-0.5404	0.304837	0.00889781
Q5U3M8	tr|Q5U3M8|Q5U3M8_DANRE Zgc:101897 OS=Danio rerio GN=gsto2 PE=2 SV=1	Q5U3M8_DANRE	gsto2 zgc:101897	Zgc:101897 (Zgc:101897 protein)	-0.1711	-0.5347	0.236763	0.0448321
Q6NZZ2	tr|Q6NZZ2|Q6NZZ2_DANRE Actin-related protein 2/3 complex subunit 4 OS=Danio rerio GN=arpc4 PE=1 SV=1;tr|E9QJ46|E9QJ46_DANRE Actin-related protein 2/3 complex subunit 4 OS=Danio rerio GN=arpc4l PE=1 SV=1	Q6NZZ2_DANRE	arpc4 arpc4l	Actin-related protein 2/3 complex subunit 4	0.0173	-0.5311	0.969651	0.00284939
Q1LUT0	tr|Q1LUT0|Q1LUT0_DANRE Novel protein similar to vertebrate nuclear transport factor 2 (NUTF2) OS=Danio rerio GN=nutf2 PE=1 SV=1;tr|A5PN05|A5PN05_DANRE Nuclear transport factor 2 OS=Danio rerio GN=nutf2 PE=1 SV=1	Q1LUT0_DANRE	nutf2 zgc:101555 DKEY-16N13.5-001	Novel protein similar to vertebrate nuclear transport factor 2 (NUTF2) (Nuclear transport factor 2) (Zgc:101555 protein)	0.4548	-0.5311	0.104962	0.0310479
A2BIC6	tr|A2BIC6|A2BIC6_DANRE Leucine aminopeptidase 3 OS=Danio rerio GN=lap3 PE=1 SV=1	A2BIC6_DANRE	lap3	Leucine aminopeptidase 3	6.692	-0.5304	1.62617e-06	0.0719459
A7MBP2	tr|A7MBP2|A7MBP2_DANRE Dimethylaniline monooxygenase [N-oxide-forming] OS=Danio rerio GN=si:dkey-239i20.2 PE=2 SV=1;tr|Q7T1D7|Q7T1D7_DANRE Dimethylaniline monooxygenase [N-oxide-forming] OS=Danio rerio GN=fmo5 PE=1 SV=1;tr|Q5RGM4|Q5RGM4_DANRE Dimethylanili	A7MBP2_DANRE	si:dkey-239i20.2	Dimethylaniline monooxygenase [N-oxide-forming] (EC 1.14.13.8)	0	-0.5287	1	1
Q7SYH6	tr|Q7SYH6|Q7SYH6_DANRE Pah OS=Danio rerio GN=pah PE=1 SV=1;tr|Q6PHI7|Q6PHI7_DANRE Phenylalanine hydroxylase OS=Danio rerio GN=pah PE=2 SV=1	Q7SYH6_DANRE	pah DKEY-264K15.3-001	Pah (Phenylalanine hydroxylase)	-0.3059	-0.5249	0.115799	0.028385
A0A0R4IJ66	tr|A0A0R4IJ66|A0A0R4IJ66_DANRE Zinc finger protein 185 (LIM domain) OS=Danio rerio GN=znf185 PE=1 SV=1;tr|A0A0R4IJP7|A0A0R4IJP7_DANRE Zinc finger protein 185 (LIM domain) OS=Danio rerio GN=znf185 PE=1 SV=1;tr|A0A0R4ISB0|A0A0R4ISB0_DANRE Zinc finger protein	A0A0R4IJ66_DANRE	znf185	Zinc finger protein 185 (LIM domain)	9.1321	-0.5239	1	0.387535
Q6DHU3	tr|Q6DHU3|Q6DHU3_DANRE Keratin 97 OS=Danio rerio GN=krt97 PE=1 SV=1;tr|X1WCK2|X1WCK2_DANRE Keratin 96 OS=Danio rerio GN=krt96 PE=3 SV=2;tr|F1QP28|F1QP28_DANRE Keratin 96 (Fragment) OS=Danio rerio GN=krt96 PE=3 SV=1	Q6DHU3_DANRE	krt97 zgc:92061	Keratin 97 (Zgc:92061)	-0.7016	-0.5149	0.00243404	0.0176957
Q32PL0	tr|Q32PL0|Q32PL0_DANRE Uroporphyrinogen decarboxylase OS=Danio rerio GN=urod PE=2 SV=1;tr|Q568V5|Q568V5_DANRE Uroporphyrinogen decarboxylase (Fragment) OS=Danio rerio GN=urod PE=2 SV=1;sp|Q9PTS2|DCUP_DANRE Uroporphyrinogen decarboxylase OS=Danio rerio GN=u	Q32PL0_DANRE	urod	Uroporphyrinogen decarboxylase (EC 4.1.1.37)	-0.053	-0.5102	0.614227	0.0985631
Q5PRB9	tr|Q5PRB9|Q5PRB9_DANRE Prostaglandin reductase 1 OS=Danio rerio GN=ptgr1 PE=2 SV=1	Q5PRB9_DANRE	ptgr1 ltb4dh	Prostaglandin reductase 1	1.2028	-0.5072	0.00516514	0.081124
E7FCU0	tr|E7FCU0|E7FCU0_DANRE Nucleophosmin 1a (nucleolar phosphoprotein B23, numatrin) OS=Danio rerio GN=npm1a PE=1 SV=1;tr|A8E570|A8E570_DANRE Npm1 protein OS=Danio rerio GN=npm1a PE=2 SV=1;tr|F1QGI4|F1QGI4_DANRE Nucleophosmin 1a (nucleolar phosphoprotein B23,	E7FCU0_DANRE	npm1a	Nucleophosmin 1a (nucleolar phosphoprotein B23; numatrin)	0.7741	-0.506	0.00590409	0.0677911
Q568L9	tr|Q568L9|Q568L9_DANRE Delta-aminolevulinic acid dehydratase OS=Danio rerio GN=alad PE=2 SV=1;tr|A0A0R4IPV1|A0A0R4IPV1_DANRE Delta-aminolevulinic acid dehydratase OS=Danio rerio GN=alad PE=1 SV=1	Q568L9_DANRE	alad zgc:110219	Delta-aminolevulinic acid dehydratase (EC 4.2.1.24)	8.9875	-0.5019	3.61337e-07	0.0291664
F1R4U0	tr|F1R4U0|F1R4U0_DANRE Slc25a1 solute carrier family 25 (mitochondrial carrier; citrate transporter), member 1b OS=Danio rerio GN=slc25a1b PE=1 SV=2;tr|A8WFQ6|A8WFQ6_DANRE LOC795332 protein (Fragment) OS=Danio rerio GN=slc25a1b PE=2 SV=1;tr|Q6PGY3|Q6PGY3_D	F1R4U0_DANRE	slc25a1b	Slc25a1 solute carrier family 25 (mitochondrial carrier; citrate transporter); member 1b	21.9353	-0.4985	1	1
Q6PUQ3	tr|Q6PUQ3|Q6PUQ3_DANRE ARP3 actin-related protein 3-like protein OS=Danio rerio GN=actr3 PE=2 SV=1;tr|Q8JGM2|Q8JGM2_DANRE Arp3 OS=Danio rerio GN=actr3 PE=2 SV=1;tr|Q4V9L1|Q4V9L1_DANRE Actr3 protein OS=Danio rerio GN=actr3 PE=2 SV=1;tr|F1QEB3|F1QEB3_DANRE A	Q6PUQ3_DANRE	actr3	ARP3 actin-related protein 3-like protein	-0.442	-0.4982	0.00826412	0.0280272
Q7ZUQ1	tr|Q7ZUQ1|Q7ZUQ1_DANRE Cdc42l protein OS=Danio rerio GN=cdc42l PE=1 SV=1;tr|Q52WY2|Q52WY2_DANRE Cell division cycle 42 OS=Danio rerio GN=cdc42 PE=1 SV=1	Q7ZUQ1_DANRE	cdc42l	Cdc42l protein (Cell division cycle 42; like) (Cell division cycle 42;-like) (Ras-like protein Cdc42c)	-0.375	-0.4974	0.561604	0.157877
Q503V2	tr|Q503V2|Q503V2_DANRE Apolipoprotein Ea OS=Danio rerio GN=apoea PE=2 SV=1	Q503V2_DANRE	apoea zgc:110064	Apolipoprotein Ea (Zgc:110064)	-0.7578	-0.4969	0.00971215	0.0135771
Q6IQL4	tr|Q6IQL4|Q6IQL4_DANRE D-dopachrome tautomerase OS=Danio rerio GN=ddt PE=2 SV=1;tr|F1QJV7|F1QJV7_DANRE D-dopachrome tautomerase OS=Danio rerio GN=ddt PE=1 SV=1	Q6IQL4_DANRE	ddt	D-dopachrome tautomerase	0.1173	-0.4942	1	0.0198966
Q6IQT1	tr|Q6IQT1|Q6IQT1_DANRE Ywhai protein OS=Danio rerio GN=ywhaz PE=2 SV=1;tr|B8JLJ3|B8JLJ3_DANRE Tyrosine 3-monooxygenase/tryptophan 5-monooxygenase activation protein, zeta polypeptide OS=Danio rerio GN=ywhaz PE=1 SV=1;tr|Q7ZU41|Q7ZU41_DANRE Tyrosine 3-monoo	Q6IQT1_DANRE	ywhaz ywhai	Ywhai protein	-0.325	-0.4929	0.16804	0.00419008
Q504B1	tr|Q504B1|Q504B1_DANRE SUB1 homolog, transcriptional regulator a OS=Danio rerio GN=sub1a PE=1 SV=1	Q504B1_DANRE	sub1a zgc:109973	SUB1 homolog; transcriptional regulator a (Zgc:109973) (Zgc:109973 protein)	0.3761	-0.4924	0.169458	0.0973607
Q7T3G4	tr|Q7T3G4|Q7T3G4_DANRE Phosphoglycerate mutase OS=Danio rerio GN=pgam2 PE=1 SV=1;tr|A7MCL3|A7MCL3_DANRE Phosphoglycerate mutase OS=Danio rerio GN=pgam2 PE=2 SV=1	Q7T3G4_DANRE	pgam2	Phosphoglycerate mutase (EC 5.4.2.11) (EC 5.4.2.4)	-0.3628	-0.4891	0.253196	0.0248214
Q6IQV5	tr|Q6IQV5|Q6IQV5_DANRE GTP cyclohydrolase 2 OS=Danio rerio GN=gch2 PE=1 SV=1;tr|Q90WT2|Q90WT2_DANRE GTP cyclohydrolase I OS=Danio rerio GN=gch2 PE=2 SV=1	Q6IQV5_DANRE	gch2	GTP cyclohydrolase 2	-0.2178	-0.4865	0.568098	0.240363
Q7ZTS2	tr|Q7ZTS2|Q7ZTS2_DANRE Claudin OS=Danio rerio GN=cldni PE=1 SV=1;tr|Q90XR6|Q90XR6_DANRE Claudin OS=Danio rerio GN=cldni PE=1 SV=1	Q7ZTS2_DANRE	cldni	Claudin	0.3837	-0.4863	0.260258	0.0403621
Q8QGE6	tr|Q8QGE6|Q8QGE6_DANRE Dimerization cofactor of Hnf1/pterin-4a-carbinolamine dehydratase OS=Danio rerio GN=pcbd1 PE=2 SV=1;tr|Q6PBI6|Q6PBI6_DANRE 6-pyruvoyl-tetrahydropterin synthase/dimerization cofactor of hepatocyte nuclear factor 1 alpha (TCF1) OS=Dani	Q8QGE6_DANRE	pcbd1 pcbd	Dimerization cofactor of Hnf1/pterin-4a-carbinolamine dehydratase	1.0949	-0.4853	0.0302083	0.0213196
Q6PC44	tr|Q6PC44|Q6PC44_DANRE Calbindin 2, like OS=Danio rerio GN=calb2a PE=1 SV=1	Q6PC44_DANRE	calb2a calb2l	Calbindin 2; like (Calbindin 2a)	-0.2229	-0.4847	0.774039	0.377825
Q6IMW8	tr|Q6IMW8|Q6IMW8_DANRE Ribosomal protein L39 OS=Danio rerio GN=rpl39 PE=1 SV=1	Q6IMW8_DANRE	rpl39 zgc:92371	Ribosomal protein L39 (Zgc:92371)	0.2737	-0.4819	0.424149	0.256175
Q804W0	tr|Q804W0|Q804W0_DANRE Parvalbumin 1 OS=Danio rerio GN=pvalb1 PE=1 SV=1;tr|A0A0R4INM7|A0A0R4INM7_DANRE Parvalbumin 1 OS=Danio rerio GN=pvalb1 PE=1 SV=1	Q804W0_DANRE	pvalb1	Parvalbumin 1 (Parvalbumin isoform 1d)	1.1808	-0.4796	0.0185927	0.0520859
A0A0R4IGG3	tr|A0A0R4IGG3|A0A0R4IGG3_DANRE Triosephosphate isomerase OS=Danio rerio GN=tpi1b PE=1 SV=1;tr|A0A0R4I9C4|A0A0R4I9C4_DANRE Triosephosphate isomerase OS=Danio rerio GN=tpi1b PE=1 SV=1;sp|Q90XG0|TPISB_DANRE Triosephosphate isomerase B OS=Danio rerio GN=tpi1b	A0A0R4IGG3_DANRE	tpi1b	Triosephosphate isomerase (EC 5.3.1.1)	2.1324	-0.4762	1.78711e-05	0.0260115
Q6NSN6	tr|Q6NSN6|Q6NSN6_DANRE Serine/threonine-protein phosphatase OS=Danio rerio GN=ppp1caa PE=1 SV=1	Q6NSN6_DANRE	ppp1caa ppp1ca zgc:85729	Serine/threonine-protein phosphatase (EC 3.1.3.16)	-0.2769	-0.4748	0.11208	0.00286808
F1QHR0	tr|F1QHR0|F1QHR0_DANRE Apolipoprotein A-IV b, tandem duplicate 1 OS=Danio rerio GN=apoa4b.1 PE=1 SV=1;tr|Q6DHE2|Q6DHE2_DANRE Apolipoprotein A-IV (Fragment) OS=Danio rerio GN=apoa4b.1 PE=2 SV=1;tr|Q567B9|Q567B9_DANRE Apolipoprotein A-IV (Fragment) OS=Danio	F1QHR0_DANRE	apoa4b.1	Apolipoprotein A-IV b; tandem duplicate 1	-0.7215	-0.474	0.126792	0.108195
E7F0E2	tr|E7F0E2|E7F0E2_DANRE Glucosamine-6-phosphate isomerase OS=Danio rerio GN=gnpda2 PE=3 SV=1	E7F0E2_DANRE	gnpda2	Glucosamine-6-phosphate isomerase (EC 3.5.99.6) (Glucosamine-6-phosphate deaminase)	7.2528	-0.4701	3.74993e-08	0.0190679
Q15I84	tr|Q15I84|Q15I84_DANRE Crystallin gamma EM2-5 OS=Danio rerio GN=crygm2d5 PE=2 SV=1;tr|B0S6P0|B0S6P0_DANRE Crystallin, gamma M2d9 OS=Danio rerio GN=crygm2d9 PE=3 SV=1;tr|A7MC88|A7MC88_DANRE Crystallin, gamma M2d5 OS=Danio rerio GN=crygm2d5 PE=2 SV=1	Q15I84_DANRE	crygm2d5 crygEM2-5	Crystallin gamma EM2-5 (Crystallin; gamma M2d5)	7.5978	-0.4693	2.55198e-05	0.22975
Q0P4A5	tr|Q0P4A5|Q0P4A5_DANRE Npm2 protein (Fragment) OS=Danio rerio GN=npm2b PE=2 SV=1;tr|B2CQD3|B2CQD3_DANRE Nucleophosmin/nucleoplasmin, 2b OS=Danio rerio GN=npm2b PE=1 SV=2	Q0P4A5_DANRE	npm2b npm2	Npm2 protein (Fragment)	2.1807	-0.467	0.00346663	0.257667
B0S7W4	tr|B0S7W4|B0S7W4_DANRE Aldh9a1a protein OS=Danio rerio GN=aldh9a1a.1 PE=2 SV=1;sp|Q7ZVB2|A9A1A_DANRE Aldehyde dehydrogenase family 9 member A1-A OS=Danio rerio GN=aldh9a1a PE=2 SV=1;tr|A0A0R4IJU2|A0A0R4IJU2_DANRE Aldehyde dehydrogenase 9 family, member A1a	B0S7W4_DANRE	aldh9a1a.1 aldh9a1a	Aldh9a1a protein	1.1893	-0.4666	0.000769767	0.139681
A2BIR5	tr|A2BIR5|A2BIR5_DANRE Ubiquitin-conjugating enzyme E2L 3b OS=Danio rerio GN=ube2l3b PE=1 SV=1;tr|Q6PH42|Q6PH42_DANRE Ube2l3l protein (Fragment) OS=Danio rerio GN=ube2l3b PE=2 SV=1;tr|A2BIR3|A2BIR3_DANRE Ubiquitin-conjugating enzyme E2L 3b OS=Danio rerio G	A2BIR5_DANRE	ube2l3b ube2l3l	Ubiquitin-conjugating enzyme E2L 3b	-0.0551	-0.4652	0.762801	0.0448573
A8E5I0	tr|A8E5I0|A8E5I0_DANRE Gamt protein OS=Danio rerio GN=gamt PE=2 SV=1;sp|Q71N41|GAMT_DANRE Guanidinoacetate N-methyltransferase OS=Danio rerio GN=gamt PE=2 SV=2	A8E5I0_DANRE	gamt	Gamt protein	-0.8154	-0.4606	1	0.0923115
Q6PBH4	tr|Q6PBH4|Q6PBH4_DANRE Dynein, light chain, LC8-type 1 OS=Danio rerio GN=dynll1 PE=1 SV=1;tr|Q5BL99|Q5BL99_DANRE Dnl2l protein OS=Danio rerio GN=dnl2l PE=1 SV=1;tr|Q7SZP6|Q7SZP6_DANRE Dnl2 protein (Fragment) OS=Danio rerio GN=dynll2a PE=2 SV=2;tr|Q0P4G1|Q0	Q6PBH4_DANRE	dynll1 dynll2	Dynein; light chain; LC8-type 1 (Dynein; light chain; LC8-type 2)	-0.458	-0.4588	0.405531	0.0294049
Q6DGX0	tr|Q6DGX0|Q6DGX0_DANRE Zgc:92739 OS=Danio rerio GN=hrsp12 PE=2 SV=1;tr|Q3B7E4|Q3B7E4_DANRE Heat-responsive protein 12 OS=Danio rerio GN=hrsp12 PE=1 SV=1;tr|Q6AXL2|Q6AXL2_DANRE Heat-responsive protein 12 OS=Danio rerio GN=hrsp12 PE=1 SV=1	Q6DGX0_DANRE	hrsp12 zgc:92739	Zgc:92739	6.2117	-0.4568	1.94667e-06	0.0974654
Q66HV8	tr|Q66HV8|Q66HV8_DANRE ATP-dependent 6-phosphofructokinase OS=Danio rerio GN=pfkma PE=1 SV=1	Q66HV8_DANRE	pfkma pfkm	ATP-dependent 6-phosphofructokinase (ATP-PFK) (Phosphofructokinase) (EC 2.7.1.11) (Phosphohexokinase)	0.1921	-0.4559	0.700093	1
Q6PHJ8	tr|Q6PHJ8|Q6PHJ8_DANRE Myosin, light chain 12, genome duplicate 1 OS=Danio rerio GN=myl12.1 PE=1 SV=1;tr|B3DKC6|B3DKC6_DANRE Myosin, light chain 12, genome duplicate 2 OS=Danio rerio GN=myl12.2 PE=1 SV=1	Q6PHJ8_DANRE	myl12.1 myl9l	Myosin; light chain 12; genome duplicate 1 (Myosin; light polypeptide 9; like)	-0.0451	-0.4555	0.713921	0.0489401
Q8UVG7	tr|Q8UVG7|Q8UVG7_DANRE Fatty acid binding protein 3, muscle and heart OS=Danio rerio GN=fabp3 PE=1 SV=1;tr|I3ISI4|I3ISI4_DANRE Fatty acid-binding protein 3, muscle and heart OS=Danio rerio GN=fabp3 PE=1 SV=1	Q8UVG7_DANRE	fabp3	Fatty acid binding protein 3; muscle and heart (Fatty acid-binding protein 3; muscle and heart) (Heart-type fatty-acid binding protein)	0.8982	-0.4527	0.0163282	0.0237167
A0A0R4IAS2	tr|A0A0R4IAS2|A0A0R4IAS2_DANRE Periplakin OS=Danio rerio GN=ppl PE=1 SV=1	A0A0R4IAS2_DANRE	ppl	Periplakin	-0.4758	-0.4525	0.239387	0.261725
Q7ZUI4	tr|Q7ZUI4|Q7ZUI4_DANRE Thioredoxin OS=Danio rerio GN=zgc:56493 PE=1 SV=1	Q7ZUI4_DANRE	zgc:56493	Thioredoxin	0.424	-0.4509	0.0871862	0.174781
Q9I8V0	sp|Q9I8V0|PRV2_DANRE Parvalbumin-2 OS=Danio rerio GN=pvalb2 PE=3 SV=3	PRV2_DANRE	pvalb2 pvalb pvalbl	Parvalbumin-2 (Parvalbumin beta)	0.6682	-0.4506	0.0362817	0.15068
Q804G7	tr|Q804G7|Q804G7_DANRE Annexin OS=Danio rerio GN=anxa4 PE=1 SV=1	Q804G7_DANRE	anxa4	Annexin	-0.2614	-0.4503	0.16084	0.1039
F1QAU9	tr|F1QAU9|F1QAU9_DANRE Wu:fi04e12 OS=Danio rerio GN=wu:fi04e12 PE=1 SV=2	F1QAU9_DANRE	wu:fi04e12	Wu:fi04e12	-0.6169	-0.4485	0.0595227	0.0185046
Q6TNR5	tr|Q6TNR5|Q6TNR5_DANRE Peptidyl-prolyl cis-trans isomerase OS=Danio rerio GN=ppiaa PE=2 SV=1;tr|Q6PC65|Q6PC65_DANRE Peptidyl-prolyl cis-trans isomerase (Fragment) OS=Danio rerio GN=ppiaa PE=2 SV=1;tr|Q7ZWJ9|Q7ZWJ9_DANRE Peptidyl-prolyl cis-trans isomerase	Q6TNR5_DANRE	ppiaa ppia PPIA-2	Peptidyl-prolyl cis-trans isomerase (PPIase) (EC 5.2.1.8)	-0.4491	-0.4447	0.0627507	0.0145277
F1RAM4	tr|F1RAM4|F1RAM4_DANRE Zgc:110339 OS=Danio rerio GN=zgc:110339 PE=1 SV=1;tr|Q6IQF0|Q6IQF0_DANRE Zgc:110339 OS=Danio rerio GN=zgc:110339 PE=2 SV=2;tr|Q568E7|Q568E7_DANRE Zgc:110339 OS=Danio rerio GN=zgc:110339 PE=2 SV=1	F1RAM4_DANRE	zgc:110339	Zgc:110339	-0.6434	-0.4405	0.0328027	0.0913309
Q7ZSY2	tr|Q7ZSY2|Q7ZSY2_DANRE Malate dehydrogenase OS=Danio rerio GN=mdh1ab PE=2 SV=1	Q7ZSY2_DANRE	mdh1ab mdh1b mdhB	Malate dehydrogenase (EC 1.1.1.37)	0.9203	-0.4401	0.0269391	0.00405766
Q7ZUQ4	tr|Q7ZUQ4|Q7ZUQ4_DANRE Zgc:55343 OS=Danio rerio GN=ttll12 PE=2 SV=1;tr|A0A0R4IKV1|A0A0R4IKV1_DANRE Tubulin tyrosine ligase-like family, member 12 OS=Danio rerio GN=ttll12 PE=1 SV=1	Q7ZUQ4_DANRE	ttll12 zgc:55343	Zgc:55343	21.5949	-0.4384	1	0.231752
Q5XJ23	tr|Q5XJ23|Q5XJ23_DANRE DUTP pyrophosphatase OS=Danio rerio GN=dut PE=2 SV=1	Q5XJ23_DANRE	dut	DUTP pyrophosphatase (Dut protein)	6.6816	-0.4377	2.36484e-06	0.425744
E9QE47	tr|E9QE47|E9QE47_DANRE Platelet-activating factor acetylhydrolase, isoform Ib, gamma subunit OS=Danio rerio GN=pafah1b3 PE=1 SV=1;tr|Q7ZTU4|Q7ZTU4_DANRE Platelet-activating factor acetylhydrolase, isoform Ib, gamma subunit OS=Danio rerio GN=pafah1b3 PE=1 S	E9QE47_DANRE	pafah1b3	Platelet-activating factor acetylhydrolase; isoform Ib; gamma subunit	0.2852	-0.4321	0.199447	0.218357
Q7ZVD2	tr|Q7ZVD2|Q7ZVD2_DANRE Nuclear distribution gene C homolog OS=Danio rerio GN=nudc PE=2 SV=1;tr|Q6NV13|Q6NV13_DANRE NudC nuclear distribution protein OS=Danio rerio GN=nudc PE=1 SV=1	Q7ZVD2_DANRE	nudc	Nuclear distribution gene C homolog (Nudc protein)	-0.1441	-0.4304	0.310671	0.254135
Q6DHK1	sp|Q6DHK1|NNRE_DANRE NAD(P)H-hydrate epimerase OS=Danio rerio GN=naxe PE=2 SV=1	NNRE_DANRE	naxe aibp apoa1bp si:dkeyp-84f11.6 zgc:92263	NAD(P)H-hydrate epimerase (EC 5.1.99.6) (Apolipoprotein A-I-binding protein) (AI-BP) (NAD(P)HX epimerase)	7.1564	-0.429	6.1536e-07	0.0657224
B0R137	tr|B0R137|B0R137_DANRE Sulfotransferase OS=Danio rerio GN=sult1st1 PE=1 SV=1;sp|Q6PH37|ST1S1_DANRE Cytosolic sulfotransferase 1 OS=Danio rerio GN=sult1st1 PE=1 SV=1	B0R137_DANRE	sult1st1	Sulfotransferase (EC 2.8.2.-)	-0.3026	-0.4268	0.213014	0.0427828
E7FBD5	tr|E7FBD5|E7FBD5_DANRE IQ motif-containing GTPase-activating protein 1 OS=Danio rerio GN=iqgap1 PE=1 SV=1;tr|A0A0F7C9F3|A0A0F7C9F3_DANRE IQGAP1 protein OS=Danio rerio GN=iqgap1 PE=2 SV=1	E7FBD5_DANRE	iqgap1	IQ motif-containing GTPase-activating protein 1	0.216	-0.426	0.0956516	0.0460776
Q7T3L2	tr|Q7T3L2|Q7T3L2_DANRE Histidine triad protein member 5 OS=Danio rerio GN=dcps PE=2 SV=1;tr|Q504K8|Q504K8_DANRE mRNA decapping enzyme OS=Danio rerio GN=dcps PE=2 SV=1;tr|F1R776|F1R776_DANRE Decapping enzyme, scavenger OS=Danio rerio GN=dcps PE=1 SV=1	Q7T3L2_DANRE	dcps	Histidine triad protein member 5	5.871	-0.4255	6.27701e-07	0.222768
A2BGB4	tr|A2BGB4|A2BGB4_DANRE Platelet-activating factor acetylhydrolase 1b, catalytic subunit 2 OS=Danio rerio GN=pafah1b2 PE=1 SV=1	A2BGB4_DANRE	pafah1b2 si:ch211-139a5.3	Platelet-activating factor acetylhydrolase 1b; catalytic subunit 2 (Si:ch211-139a5.3)	0	-0.4247	1	1
Q0ZBR7	tr|Q0ZBR7|Q0ZBR7_DANRE Macrophage migration inhibitory factor OS=Danio rerio GN=mif PE=1 SV=1	Q0ZBR7_DANRE	mif MIF	Macrophage migration inhibitory factor	2.1254	-0.4241	0.00140286	0.109226
F1QHG2	tr|F1QHG2|F1QHG2_DANRE Zgc:101810 OS=Danio rerio GN=zgc:101810 PE=1 SV=1;tr|Q5RKP7|Q5RKP7_DANRE Zgc:101810 OS=Danio rerio GN=zgc:101810 PE=2 SV=1	F1QHG2_DANRE	zgc:101810	Zgc:101810	5.7877	-0.4218	0.000122935	1
A0A0F6PK88	tr|A0A0F6PK88|A0A0F6PK88_DANRE Adenylate kinase 2, mitochondrial OS=Danio rerio GN=ak2 PE=1 SV=1;sp|Q1L8L9|KAD2_DANRE Adenylate kinase 2, mitochondrial OS=Danio rerio GN=ak2 PE=2 SV=1	A0A0F6PK88_DANRE	ak2 AK2	Adenylate kinase 2; mitochondrial (AK 2) (EC 2.7.4.3) (ATP-AMP transphosphorylase 2) (ATP:AMP phosphotransferase) (Adenylate monophosphate kinase)	-0.2999	-0.4172	0.128737	0.0508904
F1QI59	tr|F1QI59|F1QI59_DANRE Serine/threonine-protein phosphatase OS=Danio rerio GN=ppp1cb PE=1 SV=2;tr|Q1JPZ8|Q1JPZ8_DANRE Serine/threonine-protein phosphatase OS=Danio rerio GN=ppp1cb PE=2 SV=1;tr|A0A0R4ITA1|A0A0R4ITA1_DANRE Serine/threonine-protein phosphatas	F1QI59_DANRE	ppp1cb	Serine/threonine-protein phosphatase (EC 3.1.3.16)	0.3978	-0.4163	0.00530506	0.0224389
E7FE90	tr|E7FE90|E7FE90_DANRE Fetuin B OS=Danio rerio GN=fetub PE=1 SV=1	E7FE90_DANRE	fetub	Fetuin B	-0.7578	-0.4156	1	1
Q9DF44	tr|Q9DF44|Q9DF44_DANRE 20 beta-hydroxysteroid dehydrogenase OS=Danio rerio GN=cbr1l PE=2 SV=1;tr|Q6NYM2|Q6NYM2_DANRE Cbr1l protein OS=Danio rerio GN=cbr1l PE=2 SV=1;tr|A8KC02|A8KC02_DANRE Carbonyl reductase 1-like OS=Danio rerio GN=cbr1l PE=1 SV=1	Q9DF44_DANRE	cbr1l	20 beta-hydroxysteroid dehydrogenase	-0.5136	-0.4137	0.0789334	0.0995363
Q1L907	tr|Q1L907|Q1L907_DANRE Glutathione S-transferase rho OS=Danio rerio GN=gstr PE=1 SV=1;tr|A2V6B1|A2V6B1_DANRE Rho-class glutathione S-transferase OS=Danio rerio GN=gstr PE=2 SV=1	Q1L907_DANRE	gstr gstR1 gstr1 tfa	Glutathione S-transferase rho (Gstr1 protein) (Rho-class glutathione S-transferase)	-0.0027	-0.4105	0.982913	0.0442361
Q6PH06	tr|Q6PH06|Q6PH06_DANRE V-crk avian sarcoma virus CT10 oncogene homolog-like OS=Danio rerio GN=crkl PE=1 SV=1	Q6PH06_DANRE	crkl	V-crk avian sarcoma virus CT10 oncogene homolog-like (V-crk sarcoma virus CT10 oncogene homolog (Avian)-like)	0.5438	-0.4096	1	0.0666325
A3KP44	tr|A3KP44|A3KP44_DANRE Zgc:162938 protein OS=Danio rerio GN=prdx4 PE=2 SV=1	A3KP44_DANRE	prdx4 zgc:162938	Zgc:162938 protein	1.0799	-0.4092	0.00984803	0.0142987
F1RBR6	tr|F1RBR6|F1RBR6_DANRE Phosphotriesterase-related protein OS=Danio rerio GN=pter PE=1 SV=1;tr|Z4YJ58|Z4YJ58_DANRE Phosphotriesterase-related protein OS=Danio rerio GN=pter PE=1 SV=1;sp|Q0P3Z2|PTER_DANRE Phosphotriesterase-related protein OS=Danio rerio GN=	F1RBR6_DANRE	pter	Phosphotriesterase-related protein	5.4852	-0.4086	1.84891e-07	1
Q8JHG6	tr|Q8JHG6|Q8JHG6_DANRE KIAA0007-like protein OS=Danio rerio GN=wdr43 PE=2 SV=1;tr|A9JSY2|A9JSY2_DANRE WD repeat domain 43 OS=Danio rerio GN=wdr43 PE=2 SV=1;tr|A9JR96|A9JR96_DANRE WD repeat domain 43 OS=Danio rerio GN=wdr43 PE=1 SV=1	Q8JHG6_DANRE	wdr43 kiaa0007l wdr43l	KIAA0007-like protein (WD repeat domain 43)	6.1324	-0.4078	2.94593e-08	0.45317
E9QB42	tr|E9QB42|E9QB42_DANRE Acidic leucine-rich nuclear phosphoprotein 32 family member A (Fragment) OS=Danio rerio GN=anp32a PE=1 SV=1;tr|B2GSB4|B2GSB4_DANRE Anp32a protein OS=Danio rerio GN=anp32a PE=2 SV=1;tr|F1QTN7|F1QTN7_DANRE Acidic leucine-rich nuclear p	E9QB42_DANRE	anp32a	Acidic leucine-rich nuclear phosphoprotein 32 family member A (Fragment)	1.9003	-0.407	0.0100658	0.289713
A0A0R4IZ55	tr|A0A0R4IZ55|A0A0R4IZ55_DANRE ATPase, H+-transporting, lysosomal, V1 subunit F OS=Danio rerio GN=atp6v1f PE=1 SV=1;tr|Q6DRK0|Q6DRK0_DANRE V-type proton ATPase subunit F OS=Danio rerio GN=atp6v1f PE=1 SV=1	A0A0R4IZ55_DANRE	atp6v1f	ATPase; H+-transporting; lysosomal; V1 subunit F	20.7962	-0.4058	1	1
F1R3G8	tr|F1R3G8|F1R3G8_DANRE Spermidine synthase OS=Danio rerio GN=srm PE=1 SV=1;tr|Q7SY20|Q7SY20_DANRE Zgc:63600 OS=Danio rerio GN=srm PE=2 SV=1	F1R3G8_DANRE	srm	Spermidine synthase	-0.1425	-0.4046	0.465293	0.0797823
Q8UVZ4	tr|Q8UVZ4|Q8UVZ4_DANRE Lysosomal cofactor/neurotrophic factor prosaposin OS=Danio rerio GN=psap PE=2 SV=1;tr|Q6PH48|Q6PH48_DANRE Prosaposin OS=Danio rerio GN=psap PE=2 SV=1;tr|Q6P3G7|Q6P3G7_DANRE Prosaposin OS=Danio rerio GN=psap PE=2 SV=1;tr|B8JI17|B8JI17	Q8UVZ4_DANRE	psap	Lysosomal cofactor/neurotrophic factor prosaposin	0	-0.4042	1	0.645376
F1Q7G9	tr|F1Q7G9|F1Q7G9_DANRE Protease, serine, 16 (thymus) OS=Danio rerio GN=prss16 PE=1 SV=1;tr|A1L226|A1L226_DANRE Zgc:158605 OS=Danio rerio GN=prss16 PE=2 SV=1	F1Q7G9_DANRE	prss16	Protease; serine; 16 (thymus)	5.643	-0.4021	5.4918e-07	0.0203227
Q9PVF7	tr|Q9PVF7|Q9PVF7_DANRE Cell-adhesion protein plakoglobin OS=Danio rerio GN=jupa PE=2 SV=1;tr|F1QTT3|F1QTT3_DANRE Junction plakoglobin a OS=Danio rerio GN=jupa PE=1 SV=1;tr|B7ZGY7|B7ZGY7_DANRE Junction plakoglobin 1b OS=Danio rerio GN=jupa PE=2 SV=1;tr|Q7ZW	Q9PVF7_DANRE	jupa jup	Cell-adhesion protein plakoglobin (Junction plakoglobin)	-0.5799	-0.4018	0.0284706	0.0274175
F1QF15	tr|F1QF15|F1QF15_DANRE Actin-related protein 2-A OS=Danio rerio GN=actr2a PE=1 SV=1;sp|Q7SXW6|ARP2A_DANRE Actin-related protein 2-A OS=Danio rerio GN=actr2a PE=2 SV=1;sp|Q56A35|ARP2B_DANRE Actin-related protein 2-B OS=Danio rerio GN=actr2b PE=2 SV=1	F1QF15_DANRE	actr2a	Actin-related protein 2-A	-0.0411	-0.3996	0.617147	0.00693441
Q32PL1	sp|Q32PL1|PP1R7_DANRE Protein phosphatase 1 regulatory subunit 7 OS=Danio rerio GN=ppp1r7 PE=2 SV=1	PP1R7_DANRE	ppp1r7 sds22 zgc:123325	Protein phosphatase 1 regulatory subunit 7 (Protein phosphatase 1 regulatory subunit 22)	-0.1088	-0.3992	0.369775	0.108856
Q7ZUZ6	tr|Q7ZUZ6|Q7ZUZ6_DANRE Zgc:56310 OS=Danio rerio GN=rpa3 PE=2 SV=1;tr|Q6IQM7|Q6IQM7_DANRE Zgc:56310 protein OS=Danio rerio GN=rpa3 PE=2 SV=1;tr|A5PMY4|A5PMY4_DANRE Replication protein A3 OS=Danio rerio GN=rpa3 PE=1 SV=1	Q7ZUZ6_DANRE	rpa3 zgc:56310	Zgc:56310	0	-0.399	1	0.402935
Q6DH16	tr|Q6DH16|Q6DH16_DANRE Ubiquitin thioesterase OS=Danio rerio GN=otub1a PE=1 SV=1;tr|F1Q6S6|F1Q6S6_DANRE OTU deubiquitinase, ubiquitin aldehyde-binding 1a (Fragment) OS=Danio rerio GN=otub1a PE=1 SV=1	Q6DH16_DANRE	otub1a otub1l	Ubiquitin thioesterase (EC 3.4.19.12)	-0.0519	-0.3987	0.800309	0.265902
F2Z4R1	tr|F2Z4R1|F2Z4R1_DANRE Sec61 translocon gamma subunit OS=Danio rerio GN=sec61g PE=1 SV=1;tr|Q6DGN9|Q6DGN9_DANRE Sec61 gamma subunit OS=Danio rerio GN=sec61g PE=2 SV=1	F2Z4R1_DANRE	sec61g	Sec61 translocon gamma subunit	-0.1948	-0.3982	0.441317	0.0800725
Q6NYM6	tr|Q6NYM6|Q6NYM6_DANRE Scinderin like b OS=Danio rerio GN=scinlb PE=2 SV=1;tr|A5PMZ3|A5PMZ3_DANRE Scinderin-like b OS=Danio rerio GN=scinlb PE=1 SV=1	Q6NYM6_DANRE	scinlb	Scinderin like b	0	-0.3961	1	0.129919
Q7T028	tr|Q7T028|Q7T028_DANRE GDP-fucose protein O-fucosyltransferase 1 OS=Danio rerio GN=pofut1 PE=2 SV=1;tr|Q503K6|Q503K6_DANRE Pofut1 protein OS=Danio rerio GN=pofut1 PE=2 SV=1;tr|F1R676|F1R676_DANRE Protein O-fucosyltransferase 1 OS=Danio rerio GN=pofut1 PE=1	Q7T028_DANRE	pofut1 fut12	GDP-fucose protein O-fucosyltransferase 1 (EC 2.4.1.221)	5.7032	-0.3932	3.02313e-09	0.0948408
A0A0R4IXF3	tr|A0A0R4IXF3|A0A0R4IXF3_DANRE Type I cytokeratin, enveloping layer,-like OS=Danio rerio GN=cyt1l PE=1 SV=1	A0A0R4IXF3_DANRE	cyt1l	Type I cytokeratin; enveloping layer;-like	-4.1864	-0.3926	0.00196974	0.196471
Q08BV6	tr|Q08BV6|Q08BV6_DANRE Creatine kinase, brain a OS=Danio rerio GN=ckba PE=1 SV=1;tr|A0A0R4IGD0|A0A0R4IGD0_DANRE Creatine kinase, brain a OS=Danio rerio GN=ckba PE=1 SV=1;tr|B8JJ24|B8JJ24_DANRE Creatine kinase, brain a (Fragment) OS=Danio rerio GN=ckba PE=1	Q08BV6_DANRE	ckba zgc:154095	Creatine kinase; brain a (Zgc:154095)	6.6835	-0.3921	0.000520882	0.246144
Q801E6	tr|Q801E6|Q801E6_DANRE Malate dehydrogenase OS=Danio rerio GN=mdh1aa PE=1 SV=1;tr|Q7T3D9|Q7T3D9_DANRE Malate dehydrogenase OS=Danio rerio GN=mdh1aa PE=1 SV=1	Q801E6_DANRE	mdh1aa MDH1 mdh1a mdhA	Malate dehydrogenase (EC 1.1.1.37)	1.5544	-0.392	0.000716109	0.193733
F1RE30	tr|F1RE30|F1RE30_DANRE Proline, glutamate and leucine-rich protein 1 OS=Danio rerio GN=pelp1 PE=1 SV=2	F1RE30_DANRE	pelp1	Proline; glutamate and leucine-rich protein 1	0	-0.3872	1	1
Q6DC81	tr|Q6DC81|Q6DC81_DANRE Nuclear transport factor 2 OS=Danio rerio GN=nutf2l PE=1 SV=1	Q6DC81_DANRE	nutf2l nutf2	Nuclear transport factor 2 (Nuclear transport factor 2;-like)	0.512	-0.3853	0.370847	0.339052
Q08CQ0	tr|Q08CQ0|Q08CQ0_DANRE Zgc:152830 OS=Danio rerio GN=zgc:152830 PE=2 SV=1;tr|Q6NWE8|Q6NWE8_DANRE Sb:cb283 protein (Fragment) OS=Danio rerio GN=sb:cb283 PE=2 SV=1;tr|Q32LS3|Q32LS3_DANRE Sb:cb283 protein (Fragment) OS=Danio rerio GN=sb:cb283 PE=2 SV=1;tr|F1QP	Q08CQ0_DANRE	zgc:152830	Zgc:152830	2.0903	-0.3843	0.000195723	0.292973
F1R9P5	tr|F1R9P5|F1R9P5_DANRE Filamin A, alpha (actin-binding protein 280) OS=Danio rerio GN=flna PE=1 SV=2;tr|E9QI62|E9QI62_DANRE Filamin A, alpha (actin-binding protein 280) OS=Danio rerio GN=flna PE=1 SV=1	F1R9P5_DANRE	flna	Filamin A; alpha (actin-binding protein 280)	-0.194	-0.3824	0.121638	0.0231253
E7EZA7	tr|E7EZA7|E7EZA7_DANRE Peptidyl arginine deiminase, type II OS=Danio rerio GN=padi2 PE=1 SV=1;tr|F1QTZ4|F1QTZ4_DANRE Peptidyl arginine deiminase, type II OS=Danio rerio GN=padi2 PE=1 SV=1;tr|Q6PFK7|Q6PFK7_DANRE Zgc:66317 OS=Danio rerio GN=padi2 PE=2 SV=1	E7EZA7_DANRE	padi2	Peptidyl arginine deiminase; type II	-0.2579	-0.3819	0.414304	0.109985
E9QFS3	tr|E9QFS3|E9QFS3_DANRE Microtubule-actin crosslinking factor 1a OS=Danio rerio GN=macf1a PE=1 SV=2;tr|A0A0R4IDL6|A0A0R4IDL6_DANRE Microtubule-actin crosslinking factor 1a OS=Danio rerio GN=macf1a PE=1 SV=1;tr|F1RA35|F1RA35_DANRE Microtubule-actin crosslink	E9QFS3_DANRE	macf1a	Microtubule-actin crosslinking factor 1a	-1.077	-0.3818	0.00656606	0.34221
Q3YMK9	tr|Q3YMK9|Q3YMK9_DANRE Aconitate hydratase OS=Danio rerio GN=aco1 PE=2 SV=1;tr|F1QM42|F1QM42_DANRE Aconitate hydratase OS=Danio rerio GN=aco1 PE=1 SV=2	Q3YMK9_DANRE	aco1	Aconitate hydratase (Aconitase) (EC 4.2.1.3)	7.2344	-0.3818	2.99765e-09	0.102529
A0A0R4ILL7	tr|A0A0R4ILL7|A0A0R4ILL7_DANRE Adenylosuccinate synthetase isozyme 1 OS=Danio rerio GN=adssl1 PE=1 SV=1;sp|Q6NSN5|PURA1_DANRE Adenylosuccinate synthetase isozyme 1 OS=Danio rerio GN=adssl1 PE=1 SV=1	A0A0R4ILL7_DANRE	adssl1 ADSS1 ADSSL1	Adenylosuccinate synthetase isozyme 1 (AMPSase 1) (AdSS 1) (EC 6.3.4.4) (Adenylosuccinate synthetase; basic isozyme) (Adenylosuccinate synthetase; muscle isozyme) (M-type adenylosuccinate synthetase) (IMP--aspartate ligase 1)	-0.3823	-0.3817	0.0805952	0.161994
Q6P2T5	tr|Q6P2T5|Q6P2T5_DANRE Arp2/3 complex 34 kDa subunit OS=Danio rerio GN=arpc2 PE=1 SV=1	Q6P2T5_DANRE	arpc2	Arp2/3 complex 34 kDa subunit	-0.1652	-0.3813	0.431217	0.0945188
Q6NWF6	sp|Q6NWF6|K2C8_DANRE Keratin, type II cytoskeletal 8 OS=Danio rerio GN=krt8 PE=1 SV=1;tr|A8WGN0|A8WGN0_DANRE Keratin 8 OS=Danio rerio GN=krt8 PE=2 SV=1	K2C8_DANRE	krt8 krt2-8	Keratin; type II cytoskeletal 8 (Cytokeratin-8) (CK-8) (Keratin-8) (K8)	-0.2227	-0.3806	0.187803	0.0175413
Q804G3	tr|Q804G3|Q804G3_DANRE Annexin OS=Danio rerio GN=anxa11b PE=1 SV=1;tr|F8W2N0|F8W2N0_DANRE Annexin OS=Danio rerio GN=anxa11b PE=1 SV=1	Q804G3_DANRE	anxa11b	Annexin	-0.0779	-0.3796	0.78784	0.0771287
Q6PEI8	tr|Q6PEI8|Q6PEI8_DANRE Adenine phosphoribosyl transferase OS=Danio rerio GN=aprt PE=2 SV=1;tr|A9JRT0|A9JRT0_DANRE Aprt protein OS=Danio rerio GN=aprt PE=2 SV=1;tr|F1QAP2|F1QAP2_DANRE Adenine phosphoribosyltransferase OS=Danio rerio GN=aprt PE=1 SV=2;tr|F8W	Q6PEI8_DANRE	aprt	Adenine phosphoribosyl transferase	-0.2107	-0.3786	0.202617	0.0690621
Q6P967	tr|Q6P967|Q6P967_DANRE Guanine nucleotide-binding protein (G protein), alpha-activating activity polypeptide O, b OS=Danio rerio GN=gnao1b PE=1 SV=1	Q6P967_DANRE	gnao1b zgc:73153	Guanine nucleotide-binding protein (G protein); alpha-activating activity polypeptide O; b (Zgc:73153)	-0.1893	-0.3776	0.466556	1
Q7ZUR2	tr|Q7ZUR2|Q7ZUR2_DANRE Ubiquitin-conjugating enzyme E2D 3 OS=Danio rerio GN=ube2d3 PE=2 SV=1;tr|Q7ZUK1|Q7ZUK1_DANRE Ubiquitin-conjugating enzyme E2D 2 (UBC4/5 homolog, yeast) OS=Danio rerio GN=ube2d2 PE=2 SV=1;tr|Q6PBX6|Q6PBX6_DANRE Ubiquitin-conjugating e	Q7ZUR2_DANRE	ube2d3 zgc:56340	Ubiquitin-conjugating enzyme E2D 3 (Zgc:56340)	0.116	-0.376	0.640892	0.161873
Q7ZUG6	tr|Q7ZUG6|Q7ZUG6_DANRE Ribosomal protein L30 OS=Danio rerio GN=rpl30 PE=1 SV=1;tr|Q1L8Q7|Q1L8Q7_DANRE Ribosomal protein L30 OS=Danio rerio GN=rpl30 PE=1 SV=1	Q7ZUG6_DANRE	rpl30	Ribosomal protein L30	-0.2063	-0.3751	0.496651	0.261169
F1Q8W8	tr|F1Q8W8|F1Q8W8_DANRE Calreticulin OS=Danio rerio GN=calr PE=1 SV=1;tr|A0A0B5JK63|A0A0B5JK63_DANRE Calr (Fragment) OS=Danio rerio GN=calr PE=2 SV=1;tr|Q6PFP8|Q6PFP8_DANRE Calreticulin, like 2 OS=Danio rerio GN=calr PE=2 SV=1	F1Q8W8_DANRE	calr	Calreticulin	2.5507	-0.3732	0.00458	0.0458904
Q804G6	tr|Q804G6|Q804G6_DANRE Annexin OS=Danio rerio GN=anxa5b PE=2 SV=1;tr|Q803A1|Q803A1_DANRE Annexin OS=Danio rerio GN=anxa5b PE=2 SV=1;tr|Q6P0V8|Q6P0V8_DANRE Annexin OS=Danio rerio GN=anxa5b PE=1 SV=1;tr|A0A0R4IKN3|A0A0R4IKN3_DANRE Annexin OS=Danio rerio GN=a	Q804G6_DANRE	anxa5b anxa5	Annexin	1.1799	-0.372	0.00562211	0.261609
Q6DHH6	tr|Q6DHH6|Q6DHH6_DANRE Synapsin IIa OS=Danio rerio GN=syn2a PE=2 SV=1;tr|F1R0A8|F1R0A8_DANRE Synapsin IIa OS=Danio rerio GN=syn2a PE=1 SV=1	Q6DHH6_DANRE	syn2a syn2	Synapsin IIa	-0.2347	-0.3705	0.496476	1
Q6YI49	tr|Q6YI49|Q6YI49_DANRE Ubiquitin carboxyl-terminal hydrolase OS=Danio rerio GN=uchl1 PE=1 SV=1;tr|Q7ZTI4|Q7ZTI4_DANRE Ubiquitin carboxyl-terminal hydrolase OS=Danio rerio GN=uchl1 PE=2 SV=1	Q6YI49_DANRE	uchl1	Ubiquitin carboxyl-terminal hydrolase (EC 3.4.19.12)	1.0546	-0.3699	0.000702703	0.22677
Q6IMW7	tr|Q6IMW7|Q6IMW7_DANRE Parvalbumin 4 OS=Danio rerio GN=pvalb4 PE=1 SV=1;tr|Q804V8|Q804V8_DANRE Parvalbumin isoform 1c OS=Danio rerio GN=pvalb4 PE=2 SV=1	Q6IMW7_DANRE	pvalb4	Parvalbumin 4 (Pvalb4 protein)	1.5677	-0.3694	0.0100674	0.364683
Q7SXN3	tr|Q7SXN3|Q7SXN3_DANRE AHA1, activator of heat shock protein ATPase homolog 1, like OS=Danio rerio GN=ahsa1b PE=2 SV=1;tr|A0A0R4IE20|A0A0R4IE20_DANRE AHA1, activator of heat shock protein ATPase homolog 1b OS=Danio rerio GN=ahsa1b PE=1 SV=1;tr|A0A0R4IMK1|A	Q7SXN3_DANRE	ahsa1b ahsa1l	AHA1; activator of heat shock protein ATPase homolog 1; like (Ahsa1l protein)	-0.2543	-0.369	0.33857	0.250717
Q6P2V1	tr|Q6P2V1|Q6P2V1_DANRE Cathepsin C OS=Danio rerio GN=ctsc PE=2 SV=1;tr|A0A0R4IK18|A0A0R4IK18_DANRE Cathepsin C OS=Danio rerio GN=ctsc PE=1 SV=1;tr|A0A0R4IBK4|A0A0R4IBK4_DANRE Cathepsin C OS=Danio rerio GN=ctsc PE=1 SV=1	Q6P2V1_DANRE	ctsc	Cathepsin C	0.6062	-0.3685	1	0.0820335
Q6P6Y0	tr|Q6P6Y0|Q6P6Y0_DANRE Transaldolase OS=Danio rerio GN=taldo1 PE=2 SV=1;tr|Q6NVC4|Q6NVC4_DANRE Transaldolase OS=Danio rerio GN=taldo1 PE=2 SV=1;tr|A0A0G2KWP7|A0A0G2KWP7_DANRE Transaldolase OS=Danio rerio GN=taldo1 PE=1 SV=1	Q6P6Y0_DANRE	taldo1	Transaldolase (EC 2.2.1.2)	1.2873	-0.3683	0.00120622	0.0792477
Q7SXL4	tr|Q7SXL4|Q7SXL4_DANRE Nucleoside diphosphate kinase OS=Danio rerio GN=nme2b.2 PE=1 SV=1;tr|Q9PTF4|Q9PTF4_DANRE Nucleoside diphosphate kinase (Fragment) OS=Danio rerio GN=nme2b.2 PE=2 SV=1;tr|A0A0R4IQ82|A0A0R4IQ82_DANRE NME/NM23 nucleoside diphosphate kina	Q7SXL4_DANRE	nme2b.2 ndpkz2	Nucleoside diphosphate kinase (EC 2.7.4.6)	1.7778	-0.3682	0.00212247	0.0546418
F1QKC0	tr|F1QKC0|F1QKC0_DANRE Smu-1 suppressor of mec-8 and unc-52 homolog a (C. elegans) OS=Danio rerio GN=smu1a PE=1 SV=1;sp|Q7ZVA0|SMU1_DANRE WD40 repeat-containing protein SMU1 OS=Danio rerio GN=smu1 PE=2 SV=1	F1QKC0_DANRE	smu1a smu1	Smu-1 suppressor of mec-8 and unc-52 homolog a (C. elegans)	0	-0.3676	1	1
A0A0R4IBQ0	tr|A0A0R4IBQ0|A0A0R4IBQ0_DANRE Cathepsin D OS=Danio rerio GN=ctsd PE=1 SV=1;tr|Q8JH28|Q8JH28_DANRE Cathepsin D OS=Danio rerio GN=ctsd PE=2 SV=1;tr|Q8AWD9|Q8AWD9_DANRE Cathepsin D OS=Danio rerio GN=ctsd PE=1 SV=1;tr|Q1L9E4|Q1L9E4_DANRE Cathepsin D OS=Danio	A0A0R4IBQ0_DANRE	ctsd	Cathepsin D	0.6418	-0.3659	0.00639294	0.0664015
F1QF00	tr|F1QF00|F1QF00_DANRE Phosphoglucomutase 1 OS=Danio rerio GN=pgm1 PE=1 SV=1;tr|Q7SXW7|Q7SXW7_DANRE Phosphoglucomutase 1 OS=Danio rerio GN=pgm1 PE=2 SV=1	F1QF00_DANRE	pgm1	Phosphoglucomutase 1	0.4361	-0.3647	0.0430232	0.00634609
Q4QRD2	tr|Q4QRD2|Q4QRD2_DANRE Zgc:114164 OS=Danio rerio GN=myl4 PE=2 SV=1;tr|F1Q6V0|F1Q6V0_DANRE Myosin, light chain 4, alkali; atrial, embryonic OS=Danio rerio GN=myl4 PE=1 SV=1	Q4QRD2_DANRE	myl4 zgc:114164	Zgc:114164	6.5593	-0.362	1.76992e-05	1
F1QA55	tr|F1QA55|F1QA55_DANRE Serine/threonine-protein kinase VRK1 OS=Danio rerio GN=vrk1 PE=1 SV=1;sp|Q7ZUS1|VRK1_DANRE Serine/threonine-protein kinase VRK1 OS=Danio rerio GN=vrk1 PE=2 SV=1;tr|A7MCR4|A7MCR4_DANRE Vaccinia related kinase 1 OS=Danio rerio GN=vrk1	F1QA55_DANRE	vrk1	Serine/threonine-protein kinase VRK1	0	-0.3614	1	1
Q7ZUQ0	tr|Q7ZUQ0|Q7ZUQ0_DANRE Actin related protein 2/3 complex, subunit 1A OS=Danio rerio GN=arpc1a PE=1 SV=1	Q7ZUQ0_DANRE	arpc1a ARPC1A	Actin related protein 2/3 complex; subunit 1A (Actin related protein 2/3 complex; subunit 1A; 41kDa) (Actin-related protein 2/3 complex; subunit 1A) (Arpc1a protein)	-0.0646	-0.3601	0.553356	0.0999488
Q98UI8	tr|Q98UI8|Q98UI8_DANRE Caspase 3, apoptosis-related cysteine protease a OS=Danio rerio GN=casp3a PE=2 SV=1;tr|B8JK21|B8JK21_DANRE Caspase 3, apoptosis-related cysteine peptidase a OS=Danio rerio GN=casp3a PE=1 SV=1;tr|A0A1C9CJ76|A0A1C9CJ76_DANRE Caspase 3	Q98UI8_DANRE	casp3a casp3	Caspase 3; apoptosis-related cysteine protease a (Caspase-3)	0.157	-0.36	0.465642	0.0665715
Q7ZVQ3	tr|Q7ZVQ3|Q7ZVQ3_DANRE WD repeat domain 1 OS=Danio rerio GN=wdr1 PE=2 SV=1;tr|Q6NY25|Q6NY25_DANRE WD repeat domain 1 OS=Danio rerio GN=wdr1 PE=2 SV=1;tr|A0A0G2KJA5|A0A0G2KJA5_DANRE WD repeat domain 1 OS=Danio rerio GN=wdr1 PE=1 SV=1	Q7ZVQ3_DANRE	wdr1	WD repeat domain 1	1.8218	-0.3584	0.00160104	0.133504
Q7T306	tr|Q7T306|Q7T306_DANRE Ckmb protein OS=Danio rerio GN=ckmb PE=1 SV=1;tr|A8E5L0|A8E5L0_DANRE Ckmb protein OS=Danio rerio GN=ckmb PE=2 SV=1;tr|A0A0R4IA56|A0A0R4IA56_DANRE Creatine kinase, muscle b OS=Danio rerio GN=ckmb PE=1 SV=1	Q7T306_DANRE	ckmb	Ckmb protein (Creatine kinase CKM3) (Creatine kinase; muscle b)	1.5224	-0.358	0.000292133	0.125026
Q802D5	tr|Q802D5|Q802D5_DANRE Profilin OS=Danio rerio GN=pfn2 PE=1 SV=1;tr|A0A0R4IPL1|A0A0R4IPL1_DANRE Profilin OS=Danio rerio GN=pfn2 PE=1 SV=1	Q802D5_DANRE	pfn2	Profilin	-0.4956	-0.3567	0.00365221	0.037048
Q503H2	tr|Q503H2|Q503H2_DANRE Rab GDP dissociation inhibitor OS=Danio rerio GN=gdi1 PE=2 SV=1;tr|A2AR68|A2AR68_DANRE Rab GDP dissociation inhibitor OS=Danio rerio GN=gdi1 PE=1 SV=1	Q503H2_DANRE	gdi1	Rab GDP dissociation inhibitor	1.2759	-0.3562	0.000587341	0.170775
Q7ZV16	tr|Q7ZV16|Q7ZV16_DANRE Eukaryotic translation elongation factor 1 beta 2 OS=Danio rerio GN=eef1b2 PE=2 SV=1;tr|Q6IQE2|Q6IQE2_DANRE Eukaryotic translation elongation factor 1 beta 2 OS=Danio rerio GN=eef1b2 PE=1 SV=1	Q7ZV16_DANRE	eef1b2 EEF1B2	Eukaryotic translation elongation factor 1 beta 2	0.382	-0.3549	0.0197898	0.0625925
B2GPU7	tr|B2GPU7|B2GPU7_DANRE Sephs1 protein OS=Danio rerio GN=sephs1 PE=2 SV=1;sp|Q7ZW38|SPS1_DANRE Selenide, water dikinase 1 OS=Danio rerio GN=sephs1 PE=1 SV=2;tr|A3KPM5|A3KPM5_DANRE Selenide, water dikinase 1 (Fragment) OS=Danio rerio GN=sephs1 PE=1 SV=1	B2GPU7_DANRE	sephs1	Sephs1 protein	0.0594	-0.3548	0.748215	0.0712926
Q800A1	tr|Q800A1|Q800A1_DANRE Parvalbumin 9 OS=Danio rerio GN=pvalb9 PE=1 SV=1	Q800A1_DANRE	pvalb9 ocmb	Parvalbumin 9 (Pvalb3b)	0	-0.3531	1	1
Q1ED11	tr|Q1ED11|Q1ED11_DANRE Pdcd11 protein (Fragment) OS=Danio rerio GN=pdcd11 PE=2 SV=1;tr|B8JIP9|B8JIP9_DANRE Programmed cell death 11 OS=Danio rerio GN=pdcd11 PE=4 SV=1	Q1ED11_DANRE	pdcd11	Pdcd11 protein (Fragment)	-0.0831	-0.3525	1	1
Q568F6	sp|Q568F6|PURA2_DANRE Adenylosuccinate synthetase isozyme 2 OS=Danio rerio GN=adss PE=2 SV=1	PURA2_DANRE	adss adss2 zgc:110327	Adenylosuccinate synthetase isozyme 2 (AMPSase 2) (AdSS 2) (EC 6.3.4.4) (Adenylosuccinate synthetase; acidic isozyme) (Adenylosuccinate synthetase; liver isozyme) (L-type adenylosuccinate synthetase) (IMP--aspartate ligase 2)	-0.2014	-0.3501	0.501596	0.0767145
U3JB26	tr|U3JB26|U3JB26_DANRE Serine/arginine-rich-splicing factor 2a (Fragment) OS=Danio rerio GN=srsf2a PE=1 SV=1;tr|E9QHD6|E9QHD6_DANRE Serine/arginine-rich-splicing factor 2a OS=Danio rerio GN=srsf2a PE=1 SV=1;tr|Q7ZV13|Q7ZV13_DANRE Serine/arginine-rich-splic	U3JB26_DANRE	srsf2a	Serine/arginine-rich-splicing factor 2a (Fragment)	0.6997	-0.3492	0.00142477	0.0873255
Q9I8N9	tr|Q9I8N9|Q9I8N9_DANRE Brain-type fatty acid binding protein OS=Danio rerio GN=fabp7a PE=1 SV=1;tr|F8W3N3|F8W3N3_DANRE Fatty acid-binding protein 7, brain, a OS=Danio rerio GN=fabp7a PE=1 SV=1;tr|Q90ZG6|Q90ZG6_DANRE D168 protein (Fragment) OS=Danio rerio G	Q9I8N9_DANRE	fabp7a FABP7 fabp7	Brain-type fatty acid binding protein (Brain-type fatty-acid binding protein) (Fabp7a protein) (Fatty acid binding protein 7; brain; a) (Fatty acid-binding protein 7; brain; a)	-0.0047	-0.3481	0.984006	0.206841
A7YT77	tr|A7YT77|A7YT77_DANRE Qdpra protein OS=Danio rerio GN=qdpra PE=1 SV=1	A7YT77_DANRE	qdpra	Qdpra protein (Quinoid dihydropteridine reductase a)	-0.2894	-0.348	0.348703	0.17975
B3DKL0	tr|B3DKL0|B3DKL0_DANRE Atic protein OS=Danio rerio GN=atic PE=2 SV=1;tr|A2CEW4|A2CEW4_DANRE 5-aminoimidazole-4-carboxamide ribonucleotide formyltransferase/IMP cyclohydrolase OS=Danio rerio GN=atic PE=1 SV=1	B3DKL0_DANRE	atic	Atic protein	2.2917	-0.348	0.000398093	0.264303
Q90X19	tr|Q90X19|Q90X19_DANRE Creatine kinase, muscle a OS=Danio rerio GN=ckma PE=2 SV=1;tr|A2BHA3|A2BHA3_DANRE Creatine kinase, muscle a OS=Danio rerio GN=ckma PE=1 SV=1;tr|Q9PV91|Q9PV91_DANRE Muscle creatine kinase OS=Danio rerio GN=ckma PE=2 SV=1	Q90X19_DANRE	ckma ckm	Creatine kinase; muscle a (Muscle-specific creatine kinase)	1.6681	-0.3463	6.15512e-05	0.177802
Q6TH14	tr|Q6TH14|Q6TH14_DANRE Enolase 1, (Alpha) OS=Danio rerio GN=eno3 PE=1 SV=1;tr|Q3B7R7|Q3B7R7_DANRE Eno3 protein (Fragment) OS=Danio rerio GN=eno3 PE=2 SV=1	Q6TH14_DANRE	eno3 ENO1	Enolase 1; (Alpha) (Enolase 3; (beta; muscle))	1.8011	-0.3448	3.82473e-05	0.0524522
F1QRM9	tr|F1QRM9|F1QRM9_DANRE Aminopeptidase puromycin-sensitive OS=Danio rerio GN=npepps PE=1 SV=1	F1QRM9_DANRE	npepps	Aminopeptidase puromycin-sensitive	2.6607	-0.3446	0.00592053	0.159092
A9JRE6	tr|A9JRE6|A9JRE6_DANRE Dmgdh protein (Fragment) OS=Danio rerio GN=dmgdh PE=2 SV=1;tr|A0A0R4IQE9|A0A0R4IQE9_DANRE Dimethylglycine dehydrogenase OS=Danio rerio GN=dmgdh PE=1 SV=1;tr|F1QKH2|F1QKH2_DANRE Dimethylglycine dehydrogenase OS=Danio rerio GN=dmgdh PE	A9JRE6_DANRE	dmgdh	Dmgdh protein (Fragment)	0.1342	-0.3439	0.453848	0.0712658
Q6P003	tr|Q6P003|Q6P003_DANRE Phosphoglycerate kinase OS=Danio rerio GN=pgk1 PE=2 SV=1;tr|F1QXV8|F1QXV8_DANRE Phosphoglycerate kinase OS=Danio rerio GN=pgk1 PE=1 SV=1;tr|Q7ZV29|Q7ZV29_DANRE Phosphoglycerate kinase OS=Danio rerio GN=pgk1 PE=2 SV=1	Q6P003_DANRE	pgk1	Phosphoglycerate kinase (EC 2.7.2.3)	1.0628	-0.3427	0.000389374	0.0290149
E9QB46	tr|E9QB46|E9QB46_DANRE Selenium-binding protein 1 OS=Danio rerio GN=selenbp1 PE=1 SV=1;sp|Q6PHD9|SBP1_DANRE Selenium-binding protein 1 OS=Danio rerio GN=selenbp1 PE=2 SV=1	E9QB46_DANRE	selenbp1	Selenium-binding protein 1	7.9097	-0.3411	1.30736e-08	0.18175
Q501Y4	tr|Q501Y4|Q501Y4_DANRE Zgc:112450 OS=Danio rerio GN=dbnlb PE=2 SV=1;tr|F1QIB3|F1QIB3_DANRE Drebrin-like b OS=Danio rerio GN=dbnlb PE=1 SV=1;tr|E7EXG2|E7EXG2_DANRE Drebrin-like b OS=Danio rerio GN=dbnlb PE=1 SV=1	Q501Y4_DANRE	dbnlb dbnl zgc:112450	Zgc:112450	-0.006	-0.3396	0.972931	0.0134026
E9QG42	tr|E9QG42|E9QG42_DANRE Zgc:77739 (Fragment) OS=Danio rerio GN=zgc:77739 PE=1 SV=1;tr|E9QHM9|E9QHM9_DANRE Zgc:77739 (Fragment) OS=Danio rerio GN=zgc:77739 PE=1 SV=1;tr|F1Q6V3|F1Q6V3_DANRE Zgc:77739 OS=Danio rerio GN=zgc:77739 PE=1 SV=1;sp|Q6P2T7|CD033_DANRE	E9QG42_DANRE	zgc:77739	Zgc:77739 (Fragment)	0	-0.3393	1	1
F1R184	tr|F1R184|F1R184_DANRE Thioredoxin domain-containing 5 OS=Danio rerio GN=txndc5 PE=1 SV=1;tr|Q6PFL9|Q6PFL9_DANRE Thioredoxin domain containing 5 OS=Danio rerio GN=txndc5 PE=2 SV=1	F1R184_DANRE	txndc5	Thioredoxin domain-containing 5	1.5168	-0.3387	1.44498e-06	0.0590416
Q6NYE6	tr|Q6NYE6|Q6NYE6_DANRE NADH-cytochrome b5 reductase OS=Danio rerio GN=cyb5r3 PE=1 SV=1;tr|Q1MTC9|Q1MTC9_DANRE NADH-cytochrome b5 reductase OS=Danio rerio GN=cyb5r3 PE=3 SV=1;tr|A0A0R4IHM4|A0A0R4IHM4_DANRE NADH-cytochrome b5 reductase OS=Danio rerio GN=cyb5	Q6NYE6_DANRE	cyb5r3	NADH-cytochrome b5 reductase (EC 1.6.2.2)	0.6381	-0.3371	0.285372	0.24645
Q6NZW3	tr|Q6NZW3|Q6NZW3_DANRE Cofilin 2 (Muscle) OS=Danio rerio GN=cfl2 PE=1 SV=1	Q6NZW3_DANRE	cfl2	Cofilin 2 (Muscle) (Cofilin 2 (muscle))	-0.6052	-0.3366	0.114869	0.00737624
Q7SYE2	tr|Q7SYE2|Q7SYE2_DANRE Actinin, alpha 4 OS=Danio rerio GN=actn4 PE=2 SV=1	Q7SYE2_DANRE	actn4	Actinin; alpha 4 (Actn4)	-0.3189	-0.3349	0.0374147	0.0402528
Q49HM7	tr|Q49HM7|Q49HM7_DANRE Cone arrestin (Fragment) OS=Danio rerio GN=arr3a PE=2 SV=1;tr|Q6DH07|Q6DH07_DANRE Arrestin 3, retinal (X-arrestin), like OS=Danio rerio GN=arr3a PE=1 SV=1	Q49HM7_DANRE	arr3a arr3l	Cone arrestin (Fragment)	-0.5513	-0.3337	0.025156	1
A9C3P0	sp|A9C3P0|MLEC_DANRE Malectin OS=Danio rerio GN=mlec PE=3 SV=1	MLEC_DANRE	mlec si:dkey-117k10.5	Malectin	0.2737	-0.3323	1	0.298723
Q7SX94	tr|Q7SX94|Q7SX94_DANRE Prefoldin subunit 6 OS=Danio rerio GN=pfdn6 PE=1 SV=1	Q7SX94_DANRE	pfdn6 zgc:66282	Prefoldin subunit 6 (Zgc:66282) (Zgc:66282 protein)	0.1379	-0.3313	0.622574	0.373305
Q66IC2	tr|Q66IC2|Q66IC2_DANRE Peptidylprolyl isomerase OS=Danio rerio GN=fkbp2 PE=2 SV=1;tr|F1QH80|F1QH80_DANRE Peptidylprolyl isomerase OS=Danio rerio GN=fkbp2 PE=1 SV=1;tr|A9JSW0|A9JSW0_DANRE Peptidylprolyl isomerase OS=Danio rerio GN=fkbp2 PE=1 SV=1	Q66IC2_DANRE	fkbp2 zgc:101826	Peptidylprolyl isomerase (EC 5.2.1.8)	6.7555	-0.3304	2.81478e-06	0.0281214
B3DIZ3	tr|B3DIZ3|B3DIZ3_DANRE Zgc:171967 OS=Danio rerio GN=zgc:171967 PE=1 SV=1;tr|A0A0R4IPC5|A0A0R4IPC5_DANRE Zgc:171967 OS=Danio rerio GN=zgc:171967 PE=1 SV=1;tr|A0A0R4IY11|A0A0R4IY11_DANRE Zgc:171967 OS=Danio rerio GN=zgc:171967 PE=1 SV=1;tr|A7MC23|A7MC23_DANR	B3DIZ3_DANRE	zgc:171967	Zgc:171967 (Zgc:171967 protein)	1.0102	-0.33	0.0106015	0.104542
F1R454	tr|F1R454|F1R454_DANRE Carbonic anhydrase II OS=Danio rerio GN=ca2 PE=1 SV=1;tr|Q6PFU7|Q6PFU7_DANRE Carbonic anhydrase II OS=Danio rerio GN=ca2 PE=2 SV=1	F1R454_DANRE	ca2	Carbonic anhydrase II	6.0982	-0.3288	7.05102e-07	0.0223017
E9QI07	tr|E9QI07|E9QI07_DANRE Clathrin light chain OS=Danio rerio GN=clta PE=1 SV=1;tr|E9QDE6|E9QDE6_DANRE Clathrin light chain OS=Danio rerio GN=clta PE=1 SV=1	E9QI07_DANRE	clta	Clathrin light chain	1.0022	-0.3277	0.0175131	0.325489
Q568H0	tr|Q568H0|Q568H0_DANRE Zgc:110304 OS=Danio rerio GN=epcam PE=2 SV=1;tr|B8JM11|B8JM11_DANRE Epithelial cell adhesion molecule OS=Danio rerio GN=epcam PE=1 SV=1	Q568H0_DANRE	epcam zgc:110304	Zgc:110304	-0.8939	-0.3268	0.0910602	0.350681
Q5XJ10	sp|Q5XJ10|G3P_DANRE Glyceraldehyde-3-phosphate dehydrogenase OS=Danio rerio GN=gapdh PE=2 SV=2;tr|A0A0R4IGI1|A0A0R4IGI1_DANRE Glyceraldehyde-3-phosphate dehydrogenase OS=Danio rerio GN=gapdh PE=1 SV=1;tr|E9QIH5|E9QIH5_DANRE Glyceraldehyde-3-phosphate dehyd	G3P_DANRE	gapdh	Glyceraldehyde-3-phosphate dehydrogenase (GAPDH) (EC 1.2.1.12) (Peptidyl-cysteine S-nitrosylase GAPDH) (EC 2.6.99.-)	0.0137	-0.3262	0.890342	0.0442123
Q6PFJ6	tr|Q6PFJ6|Q6PFJ6_DANRE Glutathione S-transferase M OS=Danio rerio GN=gstm.1 PE=2 SV=1;tr|B8JIS8|B8JIS8_DANRE Glutathione S-transferase mu, tandem duplicate 1 OS=Danio rerio GN=gstm.1 PE=1 SV=1;tr|A8KBR8|A8KBR8_DANRE Glutathione S-transferase mu tandem dupl	Q6PFJ6_DANRE	gstm.1 gstm	Glutathione S-transferase M (Gstm protein)	0.2507	-0.3262	0.133659	0.193374
Q90ZZ7	tr|Q90ZZ7|Q90ZZ7_DANRE Aldehyde dehydrogenase OS=Danio rerio GN=aldh3b1 PE=1 SV=1;tr|Q7ZU10|Q7ZU10_DANRE Aldehyde dehydrogenase OS=Danio rerio GN=aldh3b1 PE=2 SV=1	Q90ZZ7_DANRE	aldh3b1 aldh3d1	Aldehyde dehydrogenase	6.0488	-0.3232	5.2835e-07	0.264272
X1WEV8	tr|X1WEV8|X1WEV8_DANRE N-alpha-acetyltransferase 50 OS=Danio rerio GN=naa50 PE=1 SV=1;sp|Q6DBY2|NAA50_DANRE N-alpha-acetyltransferase 50 OS=Danio rerio GN=naa50 PE=1 SV=1	X1WEV8_DANRE	naa50	N-alpha-acetyltransferase 50	-0.4846	-0.3231	0.0474159	0.219566
Q5U3E1	tr|Q5U3E1|Q5U3E1_DANRE Novel protein similar to vertebrate Ras family OS=Danio rerio GN=rab11a PE=1 SV=1	Q5U3E1_DANRE	rab11a RP71-25N17.1-001	Novel protein similar to vertebrate Ras family (RAB11a; member RAS oncogene family) (Rab11a protein)	-0.2122	-0.3229	0.191808	0.0289276
Q803M1	tr|Q803M1|Q803M1_DANRE Tropomyosin 3 OS=Danio rerio GN=tpm3 PE=1 SV=1	Q803M1_DANRE	tpm3	Tropomyosin 3	1.657	-0.3229	5.83157e-05	0.0656347
Q803G3	tr|Q803G3|Q803G3_DANRE Serine/threonine-protein phosphatase OS=Danio rerio GN=ppp2cb PE=1 SV=1;tr|F1Q6Z7|F1Q6Z7_DANRE Serine/threonine-protein phosphatase OS=Danio rerio GN=zgc:56064 PE=1 SV=1;tr|A0A0R4IV29|A0A0R4IV29_DANRE Serine/threonine-protein phospha	Q803G3_DANRE	ppp2cb	Serine/threonine-protein phosphatase (EC 3.1.3.16)	0.6105	-0.3222	0.00151496	0.223089
Q08BR3	tr|Q08BR3|Q08BR3_DANRE Zgc:152900 OS=Danio rerio GN=dpp9 PE=2 SV=1;tr|B0V1L8|B0V1L8_DANRE Dipeptidyl-peptidase 9 OS=Danio rerio GN=dpp9 PE=1 SV=2	Q08BR3_DANRE	dpp9 zgc:152900	Zgc:152900 (Zgc:152900 protein)	0.1801	-0.3206	0.282859	0.23803
A2BDW2	tr|A2BDW2|A2BDW2_DANRE Tenascin C OS=Danio rerio GN=tnc PE=4 SV=1;tr|E9QHI1|E9QHI1_DANRE Tenascin C OS=Danio rerio GN=tnc PE=1 SV=1;tr|F1R5T0|F1R5T0_DANRE Tenascin C OS=Danio rerio GN=tnc PE=1 SV=1	A2BDW2_DANRE	tnc CH211-166O17.1-001	Tenascin C	-0.0487	-0.3184	0.883005	0.47668
Q6TGN4	tr|Q6TGN4|Q6TGN4_DANRE Galectin OS=Danio rerio GN=lgals3b PE=2 SV=1;tr|Q32PT4|Q32PT4_DANRE Galectin OS=Danio rerio GN=lgals3b PE=2 SV=1;tr|E7FEQ1|E7FEQ1_DANRE Galectin OS=Danio rerio GN=lgals3b PE=1 SV=1;tr|F1QSL3|F1QSL3_DANRE Galectin (Fragment) OS=Danio	Q6TGN4_DANRE	lgals3b lgals3l	Galectin	-0.0782	-0.317	0.682987	0.32857
M1ZMM0	tr|M1ZMM0|M1ZMM0_DANRE Aldehyde oxidase 5 OS=Danio rerio GN=aox5 PE=1 SV=1;tr|Q1LW04|Q1LW04_DANRE Aldehyde oxidase 5 (Fragment) OS=Danio rerio GN=aox5 PE=1 SV=1	M1ZMM0_DANRE	aox5 aox3	Aldehyde oxidase 5 (Aldehyde oxidase alpha)	6.1346	-0.317	4.40181e-06	0.0893453
Q567K2	tr|Q567K2|Q567K2_DANRE S-formylglutathione hydrolase OS=Danio rerio GN=esd PE=1 SV=1;tr|E9QCE9|E9QCE9_DANRE S-formylglutathione hydrolase (Fragment) OS=Danio rerio GN=esd PE=1 SV=1;tr|A0A0R4IXM0|A0A0R4IXM0_DANRE S-formylglutathione hydrolase OS=Danio rerio	Q567K2_DANRE	esd	S-formylglutathione hydrolase (EC 3.1.2.12)	8.0547	-0.3167	3.28869e-06	0.279009
Q504C0	tr|Q504C0|Q504C0_DANRE Ubiquitin carboxyl-terminal hydrolase OS=Danio rerio GN=uchl3 PE=1 SV=1;tr|E7EZW7|E7EZW7_DANRE Ubiquitin carboxyl-terminal hydrolase OS=Danio rerio GN=uchl3 PE=1 SV=2	Q504C0_DANRE	uchl3	Ubiquitin carboxyl-terminal hydrolase (EC 3.4.19.12)	-0.1445	-0.3165	0.37621	0.211839
Q6IQL7	tr|Q6IQL7|Q6IQL7_DANRE Peptidylprolyl isomerase D OS=Danio rerio GN=ppid PE=1 SV=1	Q6IQL7_DANRE	ppid	Peptidylprolyl isomerase D (Peptidylprolyl isomerase D (Cyclophilin D))	0.2998	-0.3159	0.162303	0.123617
B2GTB0	tr|B2GTB0|B2GTB0_DANRE Map2k6 protein OS=Danio rerio GN=map2k6 PE=2 SV=1;tr|A0A0R4ITH3|A0A0R4ITH3_DANRE Dual-specificity mitogen-activated protein kinase kinase 6 OS=Danio rerio GN=map2k6 PE=1 SV=1;tr|A0A0R4ISM3|A0A0R4ISM3_DANRE Dual-specificity mitogen-ac	B2GTB0_DANRE	map2k6	Map2k6 protein	5.4887	-0.3138	1.2232e-05	0.260698
A0A0R4IN46	tr|A0A0R4IN46|A0A0R4IN46_DANRE Transglutaminase 1-like 1 (Fragment) OS=Danio rerio GN=tgm1l1 PE=1 SV=1	A0A0R4IN46_DANRE	tgm1l1	Transglutaminase 1-like 1 (Fragment)	6.0547	-0.3138	2.09011e-05	0.113565
Q6DGL1	tr|Q6DGL1|Q6DGL1_DANRE Myeloid-derived growth factor OS=Danio rerio GN=mydgf PE=1 SV=1;tr|A5WV37|A5WV37_DANRE Myeloid-derived growth factor OS=Danio rerio GN=mydgf PE=1 SV=1;tr|A7MCH1|A7MCH1_DANRE LOC566052 protein OS=Danio rerio GN=mydgf PE=2 SV=1	Q6DGL1_DANRE	mydgf zgc:92871	Myeloid-derived growth factor (Zgc:92871)	7.8584	-0.3137	1.60341e-06	0.13448
A0A0R4IRS1	tr|A0A0R4IRS1|A0A0R4IRS1_DANRE Adaptor-related protein complex 1, mu 1 subunit OS=Danio rerio GN=ap1m1 PE=1 SV=1	A0A0R4IRS1_DANRE	ap1m1	Adaptor-related protein complex 1; mu 1 subunit	22.4661	-0.3125	1	1
F6NLI6	tr|F6NLI6|F6NLI6_DANRE Peptidyl-prolyl cis-trans isomerase OS=Danio rerio GN=ppib PE=1 SV=1;tr|Q6PBW4|Q6PBW4_DANRE Peptidyl-prolyl cis-trans isomerase OS=Danio rerio GN=ppib PE=2 SV=1;tr|A0A0R4INB7|A0A0R4INB7_DANRE Peptidyl-prolyl cis-trans isomerase OS=Da	F6NLI6_DANRE	ppib	Peptidyl-prolyl cis-trans isomerase (PPIase) (EC 5.2.1.8)	0.305	-0.3115	0.0711387	0.00802502
F1QET7	tr|F1QET7|F1QET7_DANRE Fascin OS=Danio rerio GN=fscn1a PE=1 SV=1;tr|Q08C47|Q08C47_DANRE Fascin OS=Danio rerio GN=fscn1a PE=2 SV=1	F1QET7_DANRE	fscn1a fscn1	Fascin	2.9622	-0.3112	0.00297474	0.143462
Q6PBX1	tr|Q6PBX1|Q6PBX1_DANRE Peptidyl-prolyl cis-trans isomerase OS=Danio rerio GN=pin1 PE=2 SV=1;tr|A0A0G2KNY9|A0A0G2KNY9_DANRE Peptidyl-prolyl cis-trans isomerase OS=Danio rerio GN=pin1 PE=1 SV=1	Q6PBX1_DANRE	pin1	Peptidyl-prolyl cis-trans isomerase (EC 5.2.1.8)	0.1323	-0.3104	0.628675	0.0397657
Q6NUX4	tr|Q6NUX4|Q6NUX4_DANRE Leukotriene A(4) hydrolase OS=Danio rerio GN=lta4h PE=2 SV=1;tr|Q5RIF1|Q5RIF1_DANRE Leukotriene A(4) hydrolase OS=Danio rerio GN=lta4h PE=3 SV=1;tr|A5PMQ1|A5PMQ1_DANRE Leukotriene A(4) hydrolase OS=Danio rerio GN=lta4h PE=1 SV=1	Q6NUX4_DANRE	lta4h	Leukotriene A(4) hydrolase (LTA-4 hydrolase) (EC 3.3.2.6)	8.2853	-0.3099	6.22019e-09	0.15272
B0S6K5	tr|B0S6K5|B0S6K5_DANRE Tenascin W OS=Danio rerio GN=tnw PE=1 SV=1;tr|A0A0B5JFC8|A0A0B5JFC8_DANRE Tnw (Fragment) OS=Danio rerio GN=tnw PE=2 SV=1;tr|F1QSR3|F1QSR3_DANRE Tenascin W OS=Danio rerio GN=tnw PE=1 SV=1;tr|O57587|O57587_DANRE Tenascin-W OS=Danio rer	B0S6K5_DANRE	tnw DKEY-4I23.1-001	Tenascin W	-1.15	-0.3061	0.194137	0.802408
Q6NWJ8	tr|Q6NWJ8|Q6NWJ8_DANRE UDP-glucose pyrophosphorylase 2b OS=Danio rerio GN=ugp2b PE=1 SV=1;tr|F1QDY2|F1QDY2_DANRE UDP-glucose pyrophosphorylase 2b OS=Danio rerio GN=ugp2b PE=1 SV=1;tr|A0A0R4IBN4|A0A0R4IBN4_DANRE UDP-glucose pyrophosphorylase 2b OS=Danio rer	Q6NWJ8_DANRE	ugp2b zgc:85662	UDP-glucose pyrophosphorylase 2b (Zgc:85662)	-0.5253	-0.306	0.177673	0.100325
Q6PBX2	tr|Q6PBX2|Q6PBX2_DANRE SAR1a gene homolog 2 (S. cerevisiae) OS=Danio rerio GN=sar1b PE=1 SV=1	Q6PBX2_DANRE	sar1b sara2	SAR1a gene homolog 2 (S. cerevisiae) (Secretion-associated; Ras-related GTPase 1B)	0.0304	-0.3056	0.812483	0.144608
Q6P043	tr|Q6P043|Q6P043_DANRE Fructose-bisphosphate aldolase OS=Danio rerio GN=aldoab PE=1 SV=1	Q6P043_DANRE	aldoab	Fructose-bisphosphate aldolase (EC 4.1.2.13)	-0.1855	-0.3039	0.330403	0.0164832
Q503D8	tr|Q503D8|Q503D8_DANRE Thioredoxin domain-containing 12 (endoplasmic reticulum) OS=Danio rerio GN=txndc12 PE=1 SV=1	Q503D8_DANRE	txndc12 TLP19 zgc:110680	Thioredoxin domain-containing 12 (endoplasmic reticulum) (Thioredoxin-like protein) (Zgc:110680)	0.314	-0.3026	0.122904	0.145872
Q6DRC1	tr|Q6DRC1|Q6DRC1_DANRE Small nuclear ribonucleoprotein F OS=Danio rerio GN=snrpf PE=2 SV=1;tr|A0A0R4IHJ1|A0A0R4IHJ1_DANRE Small nuclear ribonucleoprotein polypeptide F OS=Danio rerio GN=snrpf PE=1 SV=1	Q6DRC1_DANRE	snrpf snrpfl	Small nuclear ribonucleoprotein F (Small nuclear ribonucleoprotein polypeptide F-like)	8.1402	-0.3018	3.14305e-07	0.0517953
Q9DDS7	tr|Q9DDS7|Q9DDS7_DANRE Tetraspanin OS=Danio rerio GN=cd81a PE=2 SV=1	Q9DDS7_DANRE	cd81a cd81	Tetraspanin	0.7503	-0.3008	0.374348	0.400407
Q6P0K4	tr|Q6P0K4|Q6P0K4_DANRE Zgc:77126 OS=Danio rerio GN=nansa PE=2 SV=1;tr|F1R1P6|F1R1P6_DANRE N-acetylneuraminic acid synthase a OS=Danio rerio GN=nansa PE=1 SV=2	Q6P0K4_DANRE	nansa nans zgc:77126	Zgc:77126	1.3552	-0.3006	0.000953567	0.217258
Q6PE34	tr|Q6PE34|Q6PE34_DANRE Tubulin beta chain OS=Danio rerio GN=zgc:65894 PE=1 SV=1	Q6PE34_DANRE	zgc:65894	Tubulin beta chain	-0.9267	-0.3005	0.0256041	0.201964
Q8JFW7	tr|Q8JFW7|Q8JFW7_DANRE B-cell receptor-associated protein 31 OS=Danio rerio GN=bcap31 PE=1 SV=1;tr|Q7ZUJ4|Q7ZUJ4_DANRE B-cell receptor-associated protein 31 OS=Danio rerio GN=bcap31 PE=2 SV=1	Q8JFW7_DANRE	bcap31 bZ30I22.4-001	B-cell receptor-associated protein 31 (Novel protein similar to vertebrate caldesmon 1 (CALD1))	-0.2162	-0.2997	0.582971	0.0993974
Q6DHR6	tr|Q6DHR6|Q6DHR6_DANRE Thimet oligopeptidase 1 OS=Danio rerio GN=thop1 PE=1 SV=1;tr|E7EZ90|E7EZ90_DANRE Thimet oligopeptidase 1 OS=Danio rerio GN=thop1 PE=1 SV=1	Q6DHR6_DANRE	thop1 zgc:92139	Thimet oligopeptidase 1 (Zgc:92139)	2.236	-0.2995	2.24908e-05	0.206763
Q1MTI4	sp|Q1MTI4|TPISA_DANRE Triosephosphate isomerase A OS=Danio rerio GN=tpi1a PE=2 SV=1;tr|I3IS66|I3IS66_DANRE Triosephosphate isomerase (Fragment) OS=Danio rerio GN=tpi1a PE=1 SV=1	TPISA_DANRE	tpi1a si:dkey-89b17.2	Triosephosphate isomerase A (TIM-A) (EC 5.3.1.1) (Triose-phosphate isomerase A)	9.0947	-0.2995	8.03193e-07	0.268867
A0A0N4SUF2	tr|A0A0N4SUF2|A0A0N4SUF2_DANRE Uncharacterized protein OS=Danio rerio GN=cki PE=1 SV=1	A0A0N4SUF2_DANRE	cki krt92	Uncharacterized protein	-1.0975	-0.2992	0.00204029	0.183196
Q6IQP5	tr|Q6IQP5|Q6IQP5_DANRE Enolase 1, (Alpha) OS=Danio rerio GN=eno1a PE=2 SV=1	Q6IQP5_DANRE	eno1a eno1	Enolase 1; (Alpha)	0.8947	-0.2991	0.0185619	0.221837
Q6P0H6	sp|Q6P0H6|CSN4_DANRE COP9 signalosome complex subunit 4 OS=Danio rerio GN=cops4 PE=2 SV=1	CSN4_DANRE	cops4 csn4 zgc:77137	COP9 signalosome complex subunit 4 (Signalosome subunit 4)	-0.2293	-0.2989	0.27439	0.0211166
F1QII8	tr|F1QII8|F1QII8_DANRE Eukaryotic translation initiation factor 3 subunit K OS=Danio rerio GN=eif3k PE=1 SV=1;sp|Q567V6|EIF3K_DANRE Eukaryotic translation initiation factor 3 subunit K OS=Danio rerio GN=eif3k PE=2 SV=1	F1QII8_DANRE	eif3k EIF3K EIF3S12	Eukaryotic translation initiation factor 3 subunit K (eIF3k) (Eukaryotic translation initiation factor 3 subunit 12) (eIF-3 p25)	-0.1946	-0.2987	0.237543	0.00731117
Q802Y2	tr|Q802Y2|Q802Y2_DANRE Isocitrate dehydrogenase [NADP] OS=Danio rerio GN=idh1 PE=2 SV=1;tr|B0UXL2|B0UXL2_DANRE Isocitrate dehydrogenase [NADP] OS=Danio rerio GN=idh1 PE=1 SV=1;tr|A8KB14|A8KB14_DANRE Isocitrate dehydrogenase [NADP] OS=Danio rerio GN=idh1 PE	Q802Y2_DANRE	idh1	Isocitrate dehydrogenase [NADP] (EC 1.1.1.42)	-0.1769	-0.2985	0.52904	0.209452
Q504G5	tr|Q504G5|Q504G5_DANRE Crygm2d1 protein OS=Danio rerio GN=crygm2d1 PE=2 SV=1;tr|B0S6M3|B0S6M3_DANRE Crystallin, gamma M2d1 OS=Danio rerio GN=crygm2d1 PE=3 SV=1;tr|Q502C3|Q502C3_DANRE Crystallin, gamma M2d1 OS=Danio rerio GN=crygm2d1 PE=2 SV=1;tr|Q6IQI4|Q6I	Q504G5_DANRE	crygm2d1	Crygm2d1 protein (Crystallin; gamma M2d1)	1.4734	-0.2981	0.058625	0.46657
A1L1V1	tr|A1L1V1|A1L1V1_DANRE Farnesyltransferase, CAAX box, alpha OS=Danio rerio GN=fnta PE=1 SV=1;tr|A0A0R4IY17|A0A0R4IY17_DANRE Farnesyltransferase, CAAX box, alpha (Fragment) OS=Danio rerio GN=fnta PE=1 SV=1	A1L1V1_DANRE	fnta zgc:158397	Farnesyltransferase; CAAX box; alpha (Zgc:158397)	0.1613	-0.296	0.634882	0.335455
Q7ZUV8	tr|Q7ZUV8|Q7ZUV8_DANRE Zgc:56033 OS=Danio rerio GN=pebp1 PE=2 SV=1;tr|Q6NYS4|Q6NYS4_DANRE Phosphatidylethanolamine binding protein OS=Danio rerio GN=pebp1 PE=1 SV=1;tr|E9QEY5|E9QEY5_DANRE Phosphatidylethanolamine-binding protein 1 OS=Danio rerio GN=pebp1 P	Q7ZUV8_DANRE	pebp1 zgc:56033	Zgc:56033	0.0783	-0.2942	0.432951	0.181325
Q6PE26	tr|Q6PE26|Q6PE26_DANRE Calr protein OS=Danio rerio GN=calr3a PE=1 SV=1;tr|A0A0B5JPZ1|A0A0B5JPZ1_DANRE Calr3a (Fragment) OS=Danio rerio GN=calr3a PE=2 SV=1;tr|Q6NV30|Q6NV30_DANRE Calr protein OS=Danio rerio GN=calr3a PE=2 SV=1;tr|A0A0R4IZM7|A0A0R4IZM7_DANRE	Q6PE26_DANRE	calr3a calr	Calr protein (Calreticulin 3a)	2.9682	-0.2942	0.0107536	0.213478
Q6NYE1	tr|Q6NYE1|Q6NYE1_DANRE Fibrinogen beta chain OS=Danio rerio GN=fgb PE=1 SV=1	Q6NYE1_DANRE	fgb	Fibrinogen beta chain (Fibrinogen; B beta polypeptide)	-0.5926	-0.2938	1	0.14845
Q6NZ29	tr|Q6NZ29|Q6NZ29_DANRE Glutamate dehydrogenase 1a OS=Danio rerio GN=glud1a PE=2 SV=1;tr|B8A4B0|B8A4B0_DANRE Glutamate dehydrogenase 1a OS=Danio rerio GN=glud1a PE=1 SV=1;tr|A0A0R4IUG7|A0A0R4IUG7_DANRE Glutamate dehydrogenase 1a OS=Danio rerio GN=glud1a PE=	Q6NZ29_DANRE	glud1a	Glutamate dehydrogenase 1a	-0.0938	-0.2938	0.625969	0.159258
Q6DH98	tr|Q6DH98|Q6DH98_DANRE CNDP dipeptidase 2 (Metallopeptidase M20 family) OS=Danio rerio GN=cndp2 PE=2 SV=1;tr|A3KQX1|A3KQX1_DANRE CNDP dipeptidase 2 (metallopeptidase M20 family) OS=Danio rerio GN=cndp2 PE=1 SV=1;tr|Q6TNV3|Q6TNV3_DANRE Cytosolic nonspecific	Q6DH98_DANRE	cndp2	CNDP dipeptidase 2 (Metallopeptidase M20 family)	-0.0461	-0.2937	0.512736	0.0365965
Q6PC38	tr|Q6PC38|Q6PC38_DANRE Recoverin OS=Danio rerio GN=rcvrn2 PE=1 SV=1	Q6PC38_DANRE	rcvrn2 rcv1 rcv2a	Recoverin (Recoverin 2) (Recoverin-2a)	0.1479	-0.2928	1	1
A0A0R4I9E5	tr|A0A0R4I9E5|A0A0R4I9E5_DANRE Importin subunit alpha OS=Danio rerio GN=kpna5 PE=1 SV=1;sp|Q503E9|IMA6_DANRE Importin subunit alpha-6 OS=Danio rerio GN=kpna5 PE=2 SV=2;tr|A0A0R4IG61|A0A0R4IG61_DANRE Karyopherin alpha 6 (importin alpha 7) (Fragment) OS=Dani	A0A0R4I9E5_DANRE	kpna5	Importin subunit alpha	-0.1573	-0.2922	1	0.241468
Q6DGY0	tr|Q6DGY0|Q6DGY0_DANRE Zgc:92724 OS=Danio rerio GN=crygm2d15 PE=2 SV=1;tr|B0V190|B0V190_DANRE Crystallin, gamma M2d15 OS=Danio rerio GN=crygm2d15 PE=1 SV=1	Q6DGY0_DANRE	crygm2d15 zgc:92724	Zgc:92724	5.806	-0.2918	0.000123726	0.241954
E7F290	tr|E7F290|E7F290_DANRE Si:ch211-222l21.1 OS=Danio rerio GN=si:ch211-222l21.1 PE=1 SV=1;tr|A0A0R4IRN5|A0A0R4IRN5_DANRE Si:ch211-222l21.1 OS=Danio rerio GN=si:ch211-222l21.1 PE=1 SV=1;tr|A0A0R4IJB0|A0A0R4IJB0_DANRE Si:ch211-222l21.1 OS=Danio rerio GN=si:ch21	E7F290_DANRE	si:ch211-222l21.1	Si:ch211-222l21.1	2.5528	-0.2905	0.000405193	0.255943
Q6DG54	tr|Q6DG54|Q6DG54_DANRE Pyruvate kinase OS=Danio rerio GN=pkmb PE=2 SV=1;tr|A0A0R4IHV1|A0A0R4IHV1_DANRE Pyruvate kinase OS=Danio rerio GN=pkmb PE=1 SV=1	Q6DG54_DANRE	pkmb pkm2b	Pyruvate kinase (EC 2.7.1.40)	0.8527	-0.2902	0.00402751	0.230374
A0A0R4IUR9	tr|A0A0R4IUR9|A0A0R4IUR9_DANRE Nucleosome assembly protein 1-like 4b OS=Danio rerio GN=nap1l4b PE=1 SV=1;tr|Q5U3U9|Q5U3U9_DANRE Nap1l4b protein OS=Danio rerio GN=nap1l4b PE=2 SV=1;tr|F1QRV6|F1QRV6_DANRE Nucleosome assembly protein 1-like 4b OS=Danio rerio	A0A0R4IUR9_DANRE	nap1l4b	Nucleosome assembly protein 1-like 4b	-6.4762	-0.2901	1.32128e-07	0.21824
A0A0R4IHU9	tr|A0A0R4IHU9|A0A0R4IHU9_DANRE Glutaredoxin 3 OS=Danio rerio GN=glrx3 PE=1 SV=1	A0A0R4IHU9_DANRE	glrx3	Glutaredoxin 3	0.4344	-0.2898	0.0265239	0.0519797
Q66HV5	tr|Q66HV5|Q66HV5_DANRE Zgc:92481 OS=Danio rerio GN=zgc:92481 PE=2 SV=1;tr|X1WGS4|X1WGS4_DANRE Zgc:92481 (Fragment) OS=Danio rerio GN=zgc:92481 PE=1 SV=1;tr|A0A0R4IFF2|A0A0R4IFF2_DANRE Zgc:92481 OS=Danio rerio GN=zgc:92481 PE=1 SV=1;tr|E7FFM8|E7FFM8_DANRE Z	Q66HV5_DANRE	zgc:92481	Zgc:92481	-0.7493	-0.2888	1	0.224909
Q7ZU46	tr|Q7ZU46|Q7ZU46_DANRE Heat shock protein 4, like OS=Danio rerio GN=hspa4a PE=1 SV=1;tr|F8W5B2|F8W5B2_DANRE Heat shock protein 4a (Fragment) OS=Danio rerio GN=hspa4a PE=1 SV=1	Q7ZU46_DANRE	hspa4a hspa4l	Heat shock protein 4; like (Heat shock protein 4a) (Hspa4l protein)	1.3227	-0.2888	0.000204765	0.123051
Q7ZWF5	tr|Q7ZWF5|Q7ZWF5_DANRE Aspartate aminotransferase OS=Danio rerio GN=got2b PE=2 SV=1;tr|F1QCD4|F1QCD4_DANRE Aspartate aminotransferase OS=Danio rerio GN=got2b PE=1 SV=1	Q7ZWF5_DANRE	got2b	Aspartate aminotransferase (EC 2.6.1.1)	2.5785	-0.2887	0.000395802	0.0322981
Q6GQM9	tr|Q6GQM9|Q6GQM9_DANRE Eno2 protein OS=Danio rerio GN=eno2 PE=1 SV=1;tr|Q801M0|Q801M0_DANRE Enolase 3 (Fragment) OS=Danio rerio GN=eno2 PE=2 SV=1	Q6GQM9_DANRE	eno2	Eno2 protein (Enolase 2)	7.0686	-0.2885	1.1207e-05	0.347343
A4QP10	tr|A4QP10|A4QP10_DANRE Zgc:162603 protein OS=Danio rerio GN=ide PE=2 SV=1;tr|A5A8J7|A5A8J7_DANRE Insulin-degrading enzyme OS=Danio rerio GN=ide PE=2 SV=1;tr|A0A0R4IL71|A0A0R4IL71_DANRE Insulin-degrading enzyme OS=Danio rerio GN=ide PE=1 SV=1;tr|B8A5E8|B8A5	A4QP10_DANRE	ide zgc:162603	Zgc:162603 protein	0.6564	-0.2884	1	0.369042
A0A0R4IRM1	tr|A0A0R4IRM1|A0A0R4IRM1_DANRE Kinesin-like protein OS=Danio rerio GN=kif5bb PE=1 SV=1	A0A0R4IRM1_DANRE	kif5bb	Kinesin-like protein	-1.1978	-0.2882	0.0205822	1
B8JLW8	tr|B8JLW8|B8JLW8_DANRE Guanine monophosphate synthase OS=Danio rerio GN=gmps PE=1 SV=1	B8JLW8_DANRE	gmps	Guanine monophosphate synthase	-0.2664	-0.2881	0.0150761	0.137878
B0S5B9	tr|B0S5B9|B0S5B9_DANRE Synaptophysin a OS=Danio rerio GN=sypa PE=1 SV=1;tr|Q6ZM74|Q6ZM74_DANRE Novel protein similar to vertebrate synaptophysin (SYP) (Fragment) OS=Danio rerio GN=sypa PE=4 SV=1	B0S5B9_DANRE	sypa	Synaptophysin a	0.1173	-0.2881	0.700685	0.0120997
Q6GML2	tr|Q6GML2|Q6GML2_DANRE Zgc:91845 OS=Danio rerio GN=prpsap1 PE=2 SV=1;tr|Q803V2|Q803V2_DANRE Phosphoribosyl pyrophosphate synthetase-associated protein 2 OS=Danio rerio GN=prpsap2 PE=1 SV=1	Q6GML2_DANRE	prpsap1 zgc:91845	Zgc:91845 (Zgc:91845 protein)	-0.477	-0.2873	0.0310372	0.180149
F1QAA7	tr|F1QAA7|F1QAA7_DANRE Acyl-CoA synthetase short-chain family member 2 OS=Danio rerio GN=acss2 PE=1 SV=1;tr|Q6DHN4|Q6DHN4_DANRE Acyl-CoA synthetase short-chain family member 2 OS=Danio rerio GN=acss2 PE=1 SV=1;tr|E9QJ17|E9QJ17_DANRE Acyl-CoA synthetase sho	F1QAA7_DANRE	acss2	Acyl-CoA synthetase short-chain family member 2	-0.1444	-0.2872	0.109502	0.342832
Q6XLI5	tr|Q6XLI5|Q6XLI5_DANRE RNA binding motif protein 12 OS=Danio rerio GN=rbm12 PE=2 SV=1;tr|A0A0R4INU1|A0A0R4INU1_DANRE RNA-binding motif protein 12 OS=Danio rerio GN=rbm12 PE=1 SV=1	Q6XLI5_DANRE	rbm12	RNA binding motif protein 12 (Swan)	0.3182	-0.2871	0.097238	0.172173
Q6NYX8	sp|Q6NYX8|PITH1_DANRE PITH domain-containing protein 1 OS=Danio rerio GN=pithd1 PE=2 SV=1	PITH1_DANRE	pithd1 zgc:77241	PITH domain-containing protein 1	7.557	-0.2865	1.8159e-07	0.390628
I3ISH4	tr|I3ISH4|I3ISH4_DANRE Lysophospholipase II OS=Danio rerio GN=lypla2 PE=1 SV=1;tr|F1QWM6|F1QWM6_DANRE Lysophospholipase II OS=Danio rerio GN=lypla2 PE=1 SV=1;tr|Q6PBW8|Q6PBW8_DANRE Lysophospholipase II OS=Danio rerio GN=lypla2 PE=1 SV=1;tr|B0JZK8|B0JZK8_DA	I3ISH4_DANRE	lypla2	Lysophospholipase II	-0.5113	-0.2862	0.00366237	0.239063
Q7ZW40	tr|Q7ZW40|Q7ZW40_DANRE USO1 homolog, vesicle docking protein (Yeast) OS=Danio rerio GN=uso1 PE=1 SV=1;tr|E7F2J5|E7F2J5_DANRE USO1 vesicle transport factor OS=Danio rerio GN=uso1 PE=1 SV=2	Q7ZW40_DANRE	uso1	USO1 homolog; vesicle docking protein (Yeast) (USO1 vesicle transport factor) (Uso1 protein)	-0.2494	-0.2841	0.18278	0.117068
Q7T1E0	tr|Q7T1E0|Q7T1E0_DANRE Glycerol-3-phosphate dehydrogenase [NAD(+)] OS=Danio rerio GN=gpd1b PE=2 SV=1;tr|F1QGK0|F1QGK0_DANRE Glycerol-3-phosphate dehydrogenase [NAD(+)] OS=Danio rerio GN=gpd1b PE=1 SV=1	Q7T1E0_DANRE	gpd1b gpd1h	Glycerol-3-phosphate dehydrogenase [NAD(+)] (EC 1.1.1.8)	-0.4085	-0.2834	0.445686	0.352329
Q6PFT1	tr|Q6PFT1|Q6PFT1_DANRE Fructose-1,6-bisphosphatase 1a OS=Danio rerio GN=fbp1a PE=1 SV=1	Q6PFT1_DANRE	fbp1a	Fructose-1;6-bisphosphatase 1a	5.594	-0.2834	1.59971e-05	1
X1WF87	tr|X1WF87|X1WF87_DANRE Myosin, heavy chain b OS=Danio rerio GN=myhb PE=1 SV=1;tr|F1QVX3|F1QVX3_DANRE Myosin, heavy chain b OS=Danio rerio GN=myhb PE=1 SV=1	X1WF87_DANRE	myhb	Myosin; heavy chain b	-0.132	-0.2831	0.590612	0.539928
Q6PHI8	tr|Q6PHI8|Q6PHI8_DANRE Tkt protein OS=Danio rerio GN=tktb PE=1 SV=1;tr|Q7T2Q9|Q7T2Q9_DANRE Transketolase OS=Danio rerio GN=tktb PE=2 SV=1;tr|B2GRK9|B2GRK9_DANRE Tkt protein OS=Danio rerio GN=tktb PE=2 SV=1	Q6PHI8_DANRE	tktb TKT tkt	Tkt protein (Transketolase) (Transketolase b)	1.6411	-0.2831	4.59029e-05	0.19196
Q6TNT9	tr|Q6TNT9|Q6TNT9_DANRE Rab GDP dissociation inhibitor OS=Danio rerio GN=gdi2 PE=1 SV=1;tr|Q7ZVL9|Q7ZVL9_DANRE Rab GDP dissociation inhibitor OS=Danio rerio GN=gdi2 PE=2 SV=1	Q6TNT9_DANRE	gdi2 GDI2	Rab GDP dissociation inhibitor	0.2646	-0.2827	0.0422049	0.0686258
X1WH26	tr|X1WH26|X1WH26_DANRE Filamin B,-like (Fragment) OS=Danio rerio GN=flnbl PE=1 SV=1	X1WH26_DANRE	flnbl	Filamin B;-like (Fragment)	-0.2698	-0.2804	0.169949	0.0247957
A5PKS5	tr|A5PKS5|A5PKS5_DANRE 6-pyruvoyl tetrahydrobiopterin synthase OS=Danio rerio GN=pts PE=2 SV=1;tr|Q6B324|Q6B324_DANRE 6-pyruvoyl tetrahydropterin synthase (Fragment) OS=Danio rerio GN=pts PE=2 SV=1	A5PKS5_DANRE	pts	6-pyruvoyl tetrahydrobiopterin synthase (PTP synthase) (PTPS) (EC 4.2.3.12)	6.9647	-0.2803	3.04458e-06	0.361882
Q5XJ36	sp|Q5XJ36|PARK7_DANRE Protein DJ-1zDJ-1 OS=Danio rerio GN=park7 PE=2 SV=1;tr|F1Q7C4|F1Q7C4_DANRE Protein DJ-1zDJ-1 (Fragment) OS=Danio rerio GN=park7 PE=1 SV=1	PARK7_DANRE	park7 dj1 zgc:103725	Protein DJ-1zDJ-1 (DJ-1) (Parkinson disease protein 7 homolog) (Protein deglycase DJ-1zDJ-1) (zDJ-1) (EC 3.1.2.-) (EC 3.5.1.124)	0.5104	-0.28	0.135082	0.458485
A8WG75	tr|A8WG75|A8WG75_DANRE Pdia5 protein OS=Danio rerio GN=pdia5 PE=2 SV=1;tr|B0S5S6|B0S5S6_DANRE Protein disulfide isomerase family A, member 5 OS=Danio rerio GN=pdia5 PE=1 SV=2	A8WG75_DANRE	pdia5	Pdia5 protein (Protein disulfide isomerase family A; member 5)	-0.0327	-0.2785	0.767547	0.106598
Q7T356	sp|Q7T356|143BB_DANRE 14-3-3 protein beta/alpha-B OS=Danio rerio GN=ywhabb PE=2 SV=1;tr|F1RBF6|F1RBF6_DANRE 14-3-3 protein beta/alpha-B OS=Danio rerio GN=ywhabb PE=1 SV=1;tr|F8W493|F8W493_DANRE 14-3-3 protein beta/alpha-B OS=Danio rerio GN=ywhabb PE=1 SV=1	143BB_DANRE	ywhabb ywhab ywhab2 zgc:64092	14-3-3 protein beta/alpha-B	-1.2369	-0.2773	0.0030223	0.796697
Q6DG13	tr|Q6DG13|Q6DG13_DANRE Annexin OS=Danio rerio GN=anxa6 PE=2 SV=1;tr|F6IA10|F6IA10_DANRE Annexin OS=Danio rerio GN=anxa6 PE=2 SV=1;tr|A8KBY8|A8KBY8_DANRE Annexin OS=Danio rerio GN=anxa6 PE=2 SV=1;tr|F1QZ98|F1QZ98_DANRE Annexin OS=Danio rerio GN=anxa6 PE=1 S	Q6DG13_DANRE	anxa6	Annexin	0.5658	-0.2768	0.023865	0.168553
A8IYK2	tr|A8IYK2|A8IYK2_DANRE Plexin A1 OS=Danio rerio GN=plxna1b PE=2 SV=1;tr|A0A140LGG1|A0A140LGG1_DANRE Plexin A1a OS=Danio rerio GN=plxna1a PE=1 SV=1;tr|A0A0A0MPJ4|A0A0A0MPJ4_DANRE Plexin A3 OS=Danio rerio GN=plxna3 PE=1 SV=1;tr|A0A0A0MPG5|A0A0A0MPG5_DANRE Pl	A8IYK2_DANRE	plxna1b plxna1	Plexin A1	-0.5214	-0.2749	1	0.0252212
Q6PC77	tr|Q6PC77|Q6PC77_DANRE ATP synthase subunit d, mitochondrial OS=Danio rerio GN=atp5h PE=1 SV=1	Q6PC77_DANRE	atp5h	ATP synthase subunit d; mitochondrial	-0.2445	-0.2745	0.144172	0.0694638
Q9PVK4	sp|Q9PVK4|LDHBA_DANRE L-lactate dehydrogenase B-A chain OS=Danio rerio GN=ldhba PE=2 SV=4	LDHBA_DANRE	ldhba ldhb si:dkey-13i19.5	L-lactate dehydrogenase B-A chain (LDH-B-A) (EC 1.1.1.27)	1.3821	-0.2724	1.24858e-05	0.0892939
Q6DGR0	tr|Q6DGR0|Q6DGR0_DANRE Zgc:92810 OS=Danio rerio GN=mrpl46 PE=2 SV=1;tr|Q5VSI3|Q5VSI3_DANRE Novel protein similar to mouse and human mitochondrial ribosomal protein L46 (MRPL46) OS=Danio rerio GN=mrpl46 PE=4 SV=1;tr|F1Q8L0|F1Q8L0_DANRE Mitochondrial ribosom	Q6DGR0_DANRE	mrpl46 zgc:92810	Zgc:92810	21.9997	-0.272	1	1
B2GQW3	tr|B2GQW3|B2GQW3_DANRE Calm1b protein OS=Danio rerio GN=calm3a PE=2 SV=1;sp|Q6PI52|CALM_DANRE Calmodulin OS=Danio rerio GN=calm1a PE=2 SV=3	B2GQW3_DANRE	calm3a calm1b	Calm1b protein	0.18	-0.2716	0.294321	0.231309
F1RA14	tr|F1RA14|F1RA14_DANRE Collagen, type XIV, alpha 1b OS=Danio rerio GN=col14a1b PE=4 SV=2;tr|A0A0R4IF77|A0A0R4IF77_DANRE Collagen, type XIV, alpha 1b OS=Danio rerio GN=col14a1b PE=4 SV=1	F1RA14_DANRE	col14a1b	Collagen; type XIV; alpha 1b	-0.9346	-0.2713	0.0602715	0.304576
Q802G1	tr|Q802G1|Q802G1_DANRE Glutathione peroxidase (Fragment) OS=Danio rerio GN=gpx4b PE=2 SV=2;tr|C3S171|C3S171_DANRE Glutathione peroxidase OS=Danio rerio GN=gpx4b PE=2 SV=1;tr|Q503Y1|Q503Y1_DANRE Glutathione peroxidase OS=Danio rerio GN=gpx4b PE=1 SV=1	Q802G1_DANRE	gpx4b	Glutathione peroxidase (Fragment)	-0.6793	-0.2708	0.0100999	0.148578
X1WD74	tr|X1WD74|X1WD74_DANRE Protein phosphatase 6, regulatory subunit 3 (Fragment) OS=Danio rerio GN=ppp6r3 PE=1 SV=1;tr|X1WG48|X1WG48_DANRE Protein phosphatase 6, regulatory subunit 3 OS=Danio rerio GN=ppp6r3 PE=1 SV=1;tr|Q7ZVC3|Q7ZVC3_DANRE SAPS domain family	X1WD74_DANRE	ppp6r3	Protein phosphatase 6; regulatory subunit 3 (Fragment)	0.5548	-0.2701	1	0.411566
B2GRH9	tr|B2GRH9|B2GRH9_DANRE Superoxide dismutase [Cu-Zn] OS=Danio rerio GN=sod1 PE=2 SV=1;sp|O73872|SODC_DANRE Superoxide dismutase [Cu-Zn] OS=Danio rerio GN=sod1 PE=2 SV=1	B2GRH9_DANRE	sod1	Superoxide dismutase [Cu-Zn] (EC 1.15.1.1)	1.9949	-0.2698	0.000614556	0.332716
F1QYW8	tr|F1QYW8|F1QYW8_DANRE Nucleosome assembly protein 1-like 4a OS=Danio rerio GN=nap1l4a PE=1 SV=1;tr|A4QP71|A4QP71_DANRE Nap1l4a protein OS=Danio rerio GN=nap1l4a PE=2 SV=1;tr|F8W244|F8W244_DANRE Nucleosome assembly protein 1-like 4a (Fragment) OS=Danio rer	F1QYW8_DANRE	nap1l4a	Nucleosome assembly protein 1-like 4a	0.0584	-0.2693	0.353195	0.0660759
Q7SXT5	tr|Q7SXT5|Q7SXT5_DANRE Peptidase D OS=Danio rerio GN=pepd PE=2 SV=1;tr|A9JT49|A9JT49_DANRE Pepd protein OS=Danio rerio GN=pepd PE=2 SV=1	Q7SXT5_DANRE	pepd	Peptidase D	0.7851	-0.2689	1	0.296523
Q7ZTI0	tr|Q7ZTI0|Q7ZTI0_DANRE Sjogren syndrome antigen B (Autoantigen La) OS=Danio rerio GN=ssb PE=1 SV=1	Q7ZTI0_DANRE	ssb	Sjogren syndrome antigen B (Autoantigen La) (Sjogren syndrome antigen B (autoantigen La)) (Ssb protein)	2.5126	-0.2683	0.000134693	0.294572
A0A0R4IGN3	tr|A0A0R4IGN3|A0A0R4IGN3_DANRE Protein disulfide-isomerase (Fragment) OS=Danio rerio GN=pdia3 PE=1 SV=1;tr|Q803D7|Q803D7_DANRE Protein disulfide-isomerase (Fragment) OS=Danio rerio GN=pdia3 PE=2 SV=1	A0A0R4IGN3_DANRE	pdia3	Protein disulfide-isomerase (EC 5.3.4.1) (Fragment)	0.6401	-0.2681	0.00176541	0.025153
A0A140LH51	tr|A0A140LH51|A0A140LH51_DANRE Microtubule-associated protein 1Aa OS=Danio rerio GN=map1aa PE=1 SV=2;tr|F1QIM1|F1QIM1_DANRE Microtubule-associated protein 1Aa OS=Danio rerio GN=map1aa PE=1 SV=2;tr|A0A140LGY7|A0A140LGY7_DANRE Microtubule-associated protein	A0A140LH51_DANRE	map1aa	Microtubule-associated protein 1Aa	0.5481	-0.2678	0.153832	0.261679
Q7ZUV5	tr|Q7ZUV5|Q7ZUV5_DANRE ZRAB1B, member RAS oncogene family a OS=Danio rerio GN=rab1ba PE=1 SV=1	Q7ZUV5_DANRE	rab1ba zgc:56049	ZRAB1B; member RAS oncogene family a (Zgc:56049) (Zgc:56049 protein)	0.4467	-0.2677	0.00010158	0.120387
Q6P0G5	tr|Q6P0G5|Q6P0G5_DANRE Tfg protein OS=Danio rerio GN=tfg PE=1 SV=1	Q6P0G5_DANRE	tfg	Tfg protein (Trk-fused gene)	0.3412	-0.2667	0.114796	0.074619
Q803T5	tr|Q803T5|Q803T5_DANRE Adenosylhomocysteinase OS=Danio rerio GN=ahcy PE=1 SV=1	Q803T5_DANRE	ahcy AHCY	Adenosylhomocysteinase (EC 3.3.1.1)	2.2689	-0.2667	8.86729e-05	0.173099
Q6PBU0	sp|Q6PBU0|F136A_DANRE Protein FAM136A OS=Danio rerio GN=fam136a PE=2 SV=1;tr|A0A0R4IFR2|A0A0R4IFR2_DANRE Protein FAM136A OS=Danio rerio GN=fam136a PE=1 SV=1	F136A_DANRE	fam136a zgc:73247	Protein FAM136A	6.9452	-0.2665	1.44019e-06	1
A0A0R4IWP3	tr|A0A0R4IWP3|A0A0R4IWP3_DANRE Proteasome subunit beta 2 OS=Danio rerio GN=psmb2 PE=1 SV=1;tr|Q6DHI9|Q6DHI9_DANRE Proteasome subunit beta type OS=Danio rerio GN=psmb2 PE=1 SV=1	A0A0R4IWP3_DANRE	psmb2	Proteasome subunit beta 2	1.6717	-0.2657	0.00102476	0.324443
Q6NXB9	tr|Q6NXB9|Q6NXB9_DANRE Protein disulfide-isomerase OS=Danio rerio GN=zgc:77086 PE=2 SV=1;tr|F1QP99|F1QP99_DANRE Protein disulfide-isomerase OS=Danio rerio GN=zgc:77086 PE=1 SV=1	Q6NXB9_DANRE	zgc:77086	Protein disulfide-isomerase (EC 5.3.4.1)	-0.18	-0.2654	0.00197642	0.0180612
Q6NW47	tr|Q6NW47|Q6NW47_DANRE Zgc:85975 OS=Danio rerio GN=zgc:85975 PE=1 SV=1	Q6NW47_DANRE	zgc:85975	Zgc:85975	-0.7035	-0.264	0.0212091	0.195226
F1R826	tr|F1R826|F1R826_DANRE Glutathione S-transferase theta 1b OS=Danio rerio GN=gstt1b PE=1 SV=1;tr|Q6PH41|Q6PH41_DANRE Glutathione S-transferase theta 1b OS=Danio rerio GN=gstt1b PE=2 SV=1	F1R826_DANRE	gstt1b	Glutathione S-transferase theta 1b	0	-0.263	1	0.325359
F1QP64	tr|F1QP64|F1QP64_DANRE Splicing factor 1 OS=Danio rerio GN=sf1 PE=1 SV=1;tr|B3DKQ7|B3DKQ7_DANRE Sf1 protein OS=Danio rerio GN=sf1 PE=2 SV=1;tr|A0A0R4IBT0|A0A0R4IBT0_DANRE Splicing factor 1 OS=Danio rerio GN=sf1 PE=1 SV=1;tr|Q6TNQ8|Q6TNQ8_DANRE Splicing fac	F1QP64_DANRE	sf1	Splicing factor 1	6.6486	-0.2627	1.78554e-07	0.282937
Q6IQM2	sp|Q6IQM2|CYC_DANRE Cytochrome c OS=Danio rerio GN=cyc PE=3 SV=3	CYC_DANRE	cyc zgc:86706	Cytochrome c	0.2754	-0.2622	0.2114	0.226562
Q6PC76	tr|Q6PC76|Q6PC76_DANRE Golgi reassembly stacking protein 2 OS=Danio rerio GN=gorasp2 PE=2 SV=1;tr|F1RBF9|F1RBF9_DANRE Golgi reassembly-stacking protein 2 OS=Danio rerio GN=gorasp2 PE=1 SV=1	Q6PC76_DANRE	gorasp2 GORASP2	Golgi reassembly stacking protein 2 (Golgi reassembly stacking protein 2; 55kDa)	5.2441	-0.2616	0.00031498	1
A8WG05	tr|A8WG05|A8WG05_DANRE Bactin2 protein OS=Danio rerio GN=actb2 PE=2 SV=1;sp|Q7ZVF9|ACTB2_DANRE Actin, cytoplasmic 2 OS=Danio rerio GN=actbb PE=2 SV=2;tr|B2GTB1|B2GTB1_DANRE Bactin2 protein OS=Danio rerio GN=actb2 PE=2 SV=1	A8WG05_DANRE	actb2 bactin2	Bactin2 protein	-0.1083	-0.2612	0.345311	0.051547
Q9PUS4	tr|Q9PUS4|Q9PUS4_DANRE Proteasome subunit beta type (Fragment) OS=Danio rerio GN=psmb5 PE=2 SV=1;tr|Q6IQD0|Q6IQD0_DANRE Proteasome subunit beta type OS=Danio rerio GN=psmb5 PE=2 SV=1;tr|B0R028|B0R028_DANRE Proteasome subunit beta type OS=Danio rerio GN=psm	Q9PUS4_DANRE	psmb5 PSMB5	Proteasome subunit beta type (EC 3.4.25.1) (Fragment)	2.9748	-0.261	1.50052e-05	0.12893
E7FBD3	tr|E7FBD3|E7FBD3_DANRE Apolipoprotein Ba OS=Danio rerio GN=apoba PE=1 SV=1	E7FBD3_DANRE	apoba	Apolipoprotein Ba	-0.2798	-0.2595	0.0694656	0.00334533
A0A0R4ITU6	tr|A0A0R4ITU6|A0A0R4ITU6_DANRE Transcription factor BTF3 OS=Danio rerio GN=btf3l4 PE=1 SV=1;sp|Q6PC91|BT3L4_DANRE Transcription factor BTF3 homolog 4 OS=Danio rerio GN=btf3l4 PE=2 SV=1;tr|A7E2Q0|A7E2Q0_DANRE Transcription factor BTF3 OS=Danio rerio GN=btf3	A0A0R4ITU6_DANRE	btf3l4	Transcription factor BTF3	0.3444	-0.2587	1	0.391184
Q58EK2	tr|Q58EK2|Q58EK2_DANRE Zgc:110844 OS=Danio rerio GN=acp1 PE=2 SV=1;tr|F1QH99|F1QH99_DANRE Acid phosphatase 1, soluble OS=Danio rerio GN=acp1 PE=1 SV=1;tr|A0A0R4IBG2|A0A0R4IBG2_DANRE Acid phosphatase 1, soluble OS=Danio rerio GN=acp1 PE=1 SV=1	Q58EK2_DANRE	acp1 zgc:110844	Zgc:110844	0.1078	-0.2578	0.620016	0.388799
Q0V948	tr|Q0V948|Q0V948_DANRE Npm4 protein (Fragment) OS=Danio rerio GN=npm1b PE=2 SV=1;tr|Q566X7|Q566X7_DANRE Npm4 protein (Fragment) OS=Danio rerio GN=npm1b PE=2 SV=1;tr|F1RD77|F1RD77_DANRE Nucleophosmin 1b (nucleolar phosphoprotein B23, numatrin) (Fragment) OS	Q0V948_DANRE	npm1b npm4	Npm4 protein (Fragment)	7.1433	-0.2568	5.51928e-07	0.306801
Q6ZM19	sp|Q6ZM19|IF6_DANRE Eukaryotic translation initiation factor 6 OS=Danio rerio GN=eif6 PE=2 SV=1	IF6_DANRE	eif6 si:ch211-239j9.6	Eukaryotic translation initiation factor 6 (eIF-6)	0.0472	-0.2561	0.625684	0.284254
B8JLR1	tr|B8JLR1|B8JLR1_DANRE Programmed cell death 6-interacting protein OS=Danio rerio GN=pdcd6ip PE=1 SV=1;tr|Q7SY03|Q7SY03_DANRE Programmed cell death 6 interacting protein OS=Danio rerio GN=pdcd6ip PE=1 SV=1	B8JLR1_DANRE	pdcd6ip	Programmed cell death 6-interacting protein	-0.337	-0.2554	0.0567409	0.031758
Q7ZUM0	tr|Q7ZUM0|Q7ZUM0_DANRE Tyrosine 3-monooxygenase/tryptophan 5-monooxygenase activation protein, theta polypeptide a OS=Danio rerio GN=ywhaqa PE=1 SV=1	Q7ZUM0_DANRE	ywhaqa ywhaq2	Tyrosine 3-monooxygenase/tryptophan 5-monooxygenase activation protein; theta polypeptide a	0.7196	-0.2551	0.0414816	0.506273
Q3B7F0	tr|Q3B7F0|Q3B7F0_DANRE Zgc:123326 OS=Danio rerio GN=ube2v1 PE=2 SV=1;tr|F1R1E9|F1R1E9_DANRE Ubiquitin-conjugating enzyme E2 variant 1 OS=Danio rerio GN=ube2v1 PE=1 SV=2	Q3B7F0_DANRE	ube2v1 zgc:123326	Zgc:123326	0.3515	-0.2548	1	0.267332
E7F8C0	tr|E7F8C0|E7F8C0_DANRE Importin 9 OS=Danio rerio GN=ipo9 PE=1 SV=1;tr|Q6PCR2|Q6PCR2_DANRE Importin 9 OS=Danio rerio GN=ipo9 PE=2 SV=1;tr|F6P5X4|F6P5X4_DANRE Importin 9 OS=Danio rerio GN=ipo9 PE=1 SV=1;tr|A2VD24|A2VD24_DANRE Importin 9 OS=Danio rerio GN=ipo	E7F8C0_DANRE	ipo9	Importin 9	0.1607	-0.2529	0.486037	0.386271
Q66I87	tr|Q66I87|Q66I87_DANRE Glyoxalase domain containing 4 OS=Danio rerio GN=glod4 PE=2 SV=1;tr|A8E5F3|A8E5F3_DANRE Glyoxalase domain containing 4 OS=Danio rerio GN=glod4 PE=1 SV=1	Q66I87_DANRE	glod4	Glyoxalase domain containing 4	-0.2206	-0.2521	0.0486088	0.186415
D7REL4	tr|D7REL4|D7REL4_DANRE Eukaryotic translation initiation factor 4E class I third member OS=Danio rerio GN=eif4e1c PE=2 SV=1;tr|A9JT06|A9JT06_DANRE Eukaryotic translation initiation factor 4E family member 1c OS=Danio rerio GN=eif4e1c PE=1 SV=1;tr|B8A6A1|B8	D7REL4_DANRE	eif4e1c	Eukaryotic translation initiation factor 4E class I third member	0.0662	-0.2517	0.794807	0.114442
A2BHD8	tr|A2BHD8|A2BHD8_DANRE Beta-hexosaminidase OS=Danio rerio GN=hexb PE=1 SV=1;tr|A0A0R4IQN2|A0A0R4IQN2_DANRE Beta-hexosaminidase OS=Danio rerio GN=hexb PE=1 SV=1;tr|F1QUU0|F1QUU0_DANRE Hexosaminidase B (beta polypeptide) OS=Danio rerio GN=hexb PE=1 SV=1;tr|A	A2BHD8_DANRE	hexb hexa DKEY-35I22.2-001	Beta-hexosaminidase (EC 3.2.1.52)	6.9451	-0.2503	3.83466e-07	0.00777001
Q7ZWA9	tr|Q7ZWA9|Q7ZWA9_DANRE Eukaryotic translation initiation factor 5 OS=Danio rerio GN=eif5 PE=1 SV=1	Q7ZWA9_DANRE	eif5	Eukaryotic translation initiation factor 5	0.1991	-0.2501	1	0.44326
Q5XJT4	tr|Q5XJT4|Q5XJT4_DANRE Ggps1 protein OS=Danio rerio GN=ggps1 PE=2 SV=1;tr|F1R4B6|F1R4B6_DANRE Geranylgeranyl diphosphate synthase 1 OS=Danio rerio GN=ggps1 PE=1 SV=1;tr|A0A0R4ILW8|A0A0R4ILW8_DANRE Geranylgeranyl diphosphate synthase 1 OS=Danio rerio GN=ggp	Q5XJT4_DANRE	ggps1	Ggps1 protein	21.9472	-0.2498	1	1
X1WCS2	tr|X1WCS2|X1WCS2_DANRE Myosin XVIIIAb OS=Danio rerio GN=myo18ab PE=1 SV=1;tr|E7FE29|E7FE29_DANRE Myosin XVIIIAb OS=Danio rerio GN=myo18ab PE=1 SV=2	X1WCS2_DANRE	myo18ab	Myosin XVIIIAb	0	-0.2497	1	0.492436
A0A0R4ISX6	tr|A0A0R4ISX6|A0A0R4ISX6_DANRE Protein disulfide-isomerase OS=Danio rerio GN=p4hb PE=1 SV=1;tr|A0A0R4IPV5|A0A0R4IPV5_DANRE Protein disulfide-isomerase OS=Danio rerio GN=p4hb PE=1 SV=1	A0A0R4ISX6_DANRE	p4hb	Protein disulfide-isomerase (EC 5.3.4.1)	0.2485	-0.2474	0.00913286	0.0365794
Q6PBK9	tr|Q6PBK9|Q6PBK9_DANRE Novel protein (Zgc:73360) OS=Danio rerio GN=prdx6 PE=2 SV=1;tr|Q5TZD2|Q5TZD2_DANRE Peroxiredoxin 6 OS=Danio rerio GN=prdx6 PE=1 SV=1	Q6PBK9_DANRE	prdx6 CH211-246K22.1-001	Novel protein (Zgc:73360) (Peroxiredoxin 6) (Prdx6 protein)	0.1104	-0.247	0.391872	0.162118
A0A0R4ICI1	tr|A0A0R4ICI1|A0A0R4ICI1_DANRE Mitogen-activated protein kinase kinase kinase kinase 4 OS=Danio rerio GN=map4k4 PE=1 SV=1	A0A0R4ICI1_DANRE	map4k4 si:zfos-433a6.1	Mitogen-activated protein kinase kinase kinase kinase 4	-0.0803	-0.2469	0.714132	0.46784
B0S6C5	tr|B0S6C5|B0S6C5_DANRE Retinol saturase (all-trans-retinol 13,14-reductase)-like OS=Danio rerio GN=retsatl PE=1 SV=1	B0S6C5_DANRE	retsatl	Retinol saturase (all-trans-retinol 13;14-reductase)-like	0.582	-0.2464	0.351097	0.323945
Q6PBM1	sp|Q6PBM1|GLRX5_DANRE Glutaredoxin-related protein 5, mitochondrial OS=Danio rerio GN=glrx5 PE=2 SV=1	GLRX5_DANRE	glrx5 grx5 shiraz si:ch211-121d13.1	Glutaredoxin-related protein 5; mitochondrial (Monothiol glutaredoxin-5)	6.9553	-0.2459	1	1
Q568N9	tr|Q568N9|Q568N9_DANRE Ppa1 protein OS=Danio rerio GN=ppa1b PE=2 SV=1;tr|B7ZD39|B7ZD39_DANRE Pyrophosphatase (inorganic) 1b OS=Danio rerio GN=ppa1b PE=1 SV=1	Q568N9_DANRE	ppa1b ppa1	Ppa1 protein (Pyrophosphatase (Inorganic) 1)	0.2059	-0.2452	0.238687	0.00118909
Q7ZV68	sp|Q7ZV68|VPS29_DANRE Vacuolar protein sorting-associated protein 29 OS=Danio rerio GN=vps29 PE=2 SV=1	VPS29_DANRE	vps29 zK83d9.2-001	Vacuolar protein sorting-associated protein 29 (Vesicle protein sorting 29)	5.8257	-0.2449	5.28402e-06	0.0807209
A2BEN1	tr|A2BEN1|A2BEN1_DANRE ATPase, H+-transporting, lysosomal, V1 subunit Aa OS=Danio rerio GN=atp6v1aa PE=1 SV=1;tr|Q7SY46|Q7SY46_DANRE ATPase, H+ transporting, lysosomal V1 subunit A, like OS=Danio rerio GN=atp6v1aa PE=2 SV=1	A2BEN1_DANRE	atp6v1aa atp6v1al	ATPase; H+-transporting; lysosomal; V1 subunit Aa	0.3372	-0.2441	0.108313	0.0841103
Q5U3M7	tr|Q5U3M7|Q5U3M7_DANRE Zgc:101900 OS=Danio rerio GN=pdxka PE=2 SV=1;tr|B0S7H2|B0S7H2_DANRE Pyridoxal (pyridoxine, vitamin B6) kinase a (Fragment) OS=Danio rerio GN=pdxka PE=1 SV=8;tr|B0S7H1|B0S7H1_DANRE Pyridoxal (pyridoxine, vitamin B6) kinase a OS=Danio	Q5U3M7_DANRE	pdxka pdxkl zgc:101900	Zgc:101900 (Zgc:101900 protein)	6.3727	-0.2439	2.22559e-07	0.342643
Q8AY63	tr|Q8AY63|Q8AY63_DANRE Brain-subtype creatine kinase OS=Danio rerio GN=ckbb PE=1 SV=1;tr|Q7ZU04|Q7ZU04_DANRE Creatine kinase, brain b OS=Danio rerio GN=ckbb PE=2 SV=1;tr|R4GE87|R4GE87_DANRE Creatine kinase, brain b OS=Danio rerio GN=ckbb PE=1 SV=1	Q8AY63_DANRE	ckbb ckb	Brain-subtype creatine kinase (Creatine kinase; brain b)	1.2882	-0.2432	0.00201363	0.415092
Q498W6	tr|Q498W6|Q498W6_DANRE NADH dehydrogenase [ubiquinone] 1 alpha subcomplex subunit 12 OS=Danio rerio GN=ndufa12 PE=2 SV=1;tr|Q5RH31|Q5RH31_DANRE NADH dehydrogenase [ubiquinone] 1 alpha subcomplex subunit 12 OS=Danio rerio GN=ndufa12 PE=1 SV=1;tr|A0A0R4IBB8|	Q498W6_DANRE	ndufa12 zgc:112053	NADH dehydrogenase [ubiquinone] 1 alpha subcomplex subunit 12	-0.1515	-0.2422	0.292001	0.207162
B2GSV7	tr|B2GSV7|B2GSV7_DANRE Sec23a protein OS=Danio rerio GN=sec23a PE=2 SV=1;sp|Q7SZE5|SC23A_DANRE Protein transport protein Sec23A OS=Danio rerio GN=sec23a PE=2 SV=1	B2GSV7_DANRE	sec23a	Sec23a protein	-0.0954	-0.2422	0.291757	0.0212749
Q7ZVJ0	tr|Q7ZVJ0|Q7ZVJ0_DANRE Profilin OS=Danio rerio GN=pfn2l PE=1 SV=1;tr|A5WWI6|A5WWI6_DANRE Profilin OS=Danio rerio GN=pfn2l PE=1 SV=1;tr|Q6AZA1|Q6AZA1_DANRE Profilin OS=Danio rerio GN=pfn2l PE=2 SV=1	Q7ZVJ0_DANRE	pfn2l	Profilin		-0.2408	0.763056	0.0715421
A0A0B5JS86	tr|A0A0B5JS86|A0A0B5JS86_DANRE Uncharacterized protein (Fragment) OS=Danio rerio GN=si:dkey-251i10.2 PE=2 SV=1;tr|A2CEY7|A2CEY7_DANRE Si:dkey-251i10.2 OS=Danio rerio GN=si:dkey-251i10.2 PE=1 SV=1	A0A0B5JS86_DANRE	si:dkey-251i10.2 Si:dkey-251i10.2	Uncharacterized protein (Fragment)	0.7234	-0.2405	0.0555136	0.465174
A2CE51	tr|A2CE51|A2CE51_DANRE Eukaryotic translation elongation factor 2,-like 2 OS=Danio rerio GN=eef2l2 PE=1 SV=1	A2CE51_DANRE	eef2l2	Eukaryotic translation elongation factor 2;-like 2	-0.5487	-0.2397	0.015923	0.405798
E7FBU9	tr|E7FBU9|E7FBU9_DANRE Transcription elongation factor SPT5 OS=Danio rerio GN=supt5h PE=1 SV=2;tr|F1QD27|F1QD27_DANRE Transcription elongation factor SPT5 OS=Danio rerio GN=supt5h PE=1 SV=1;tr|A0A0R4IBG8|A0A0R4IBG8_DANRE Transcription elongation factor SPT	E7FBU9_DANRE	supt5h	Transcription elongation factor SPT5	0.0761	-0.2397	1	0.32862
E7FG81	tr|E7FG81|E7FG81_DANRE Collagen, type XII, alpha 1b OS=Danio rerio GN=col12a1b PE=1 SV=1;tr|I3IT32|I3IT32_DANRE Collagen, type XII, alpha 1b (Fragment) OS=Danio rerio GN=col12a1b PE=1 SV=2	E7FG81_DANRE	col12a1b si:ch211-106k22.1	Collagen; type XII; alpha 1b	-0.5411	-0.2393	0.00838572	0.0379406
Q7ZW75	tr|Q7ZW75|Q7ZW75_DANRE Transmembrane emp24 domain trafficking protein 2 OS=Danio rerio GN=tmed2 PE=1 SV=1;tr|E9QE12|E9QE12_DANRE Transmembrane p24-trafficking protein 2 OS=Danio rerio GN=tmed2 PE=1 SV=1	Q7ZW75_DANRE	tmed2	Transmembrane emp24 domain trafficking protein 2 (Transmembrane p24-trafficking protein 2)	-0.4487	-0.2393	0.10601	0.144408
B2GSH6	tr|B2GSH6|B2GSH6_DANRE Zgc:92895 protein OS=Danio rerio GN=timm13 PE=2 SV=1;sp|Q6DGJ3|TIM13_DANRE Mitochondrial import inner membrane translocase subunit Tim13 OS=Danio rerio GN=timm13 PE=3 SV=1	B2GSH6_DANRE	timm13 zgc:92895	Zgc:92895 protein	0.0638	-0.2393	0.817657	0.257792
Q90WT1	tr|Q90WT1|Q90WT1_DANRE Beta B1-crystallin OS=Danio rerio GN=crybb1 PE=2 SV=1;tr|F1QT01|F1QT01_DANRE Crystallin, beta B1 (Fragment) OS=Danio rerio GN=crybb1 PE=1 SV=1;tr|Q6DGZ8|Q6DGZ8_DANRE Crystallin, beta B1 OS=Danio rerio GN=crybb1 PE=2 SV=1	Q90WT1_DANRE	crybb1 crystallin B1	Beta B1-crystallin (Crystallin B1 protein)	0.6407	-0.2391	0.156464	0.374895
F1QFQ7	tr|F1QFQ7|F1QFQ7_DANRE Acyl-CoA dehydrogenase, short/branched chain OS=Danio rerio GN=acadsb PE=1 SV=2;tr|A0A0G2L3J0|A0A0G2L3J0_DANRE Uncharacterized protein OS=Danio rerio PE=3 SV=1	F1QFQ7_DANRE	acadsb	Acyl-CoA dehydrogenase; short/branched chain	0.5697	-0.2389	1	0.0137717
Q32PS5	tr|Q32PS5|Q32PS5_DANRE GrpE protein homolog OS=Danio rerio GN=grpel1 PE=1 SV=1	Q32PS5_DANRE	grpel1	GrpE protein homolog	-23.2892	-0.2372	1	1
Q6DEM2	tr|Q6DEM2|Q6DEM2_DANRE V-crk avian sarcoma virus CT10 oncogene homolog OS=Danio rerio GN=crk PE=1 SV=1	Q6DEM2_DANRE	crk	V-crk avian sarcoma virus CT10 oncogene homolog (V-crk sarcoma virus CT10 oncogene homolog (Avian))	0.6712	-0.2362	0.00860756	0.288504
Q6IQA7	tr|Q6IQA7|Q6IQA7_DANRE Histocompatibility (minor) 13 OS=Danio rerio GN=hm13 PE=1 SV=1;tr|Q7SZC8|Q7SZC8_DANRE Histocompatibility (Minor) 13 OS=Danio rerio GN=hm13 PE=2 SV=1	Q6IQA7_DANRE	hm13	Histocompatibility (minor) 13 (Hm13 protein) (Signal peptide peptidase)	0.0746	-0.2338	0.712091	0.0834079
Q7ZUE3	tr|Q7ZUE3|Q7ZUE3_DANRE Fusion (Involved in t(1216) in malignant liposarcoma) OS=Danio rerio GN=fus PE=2 SV=1;tr|F1R0M4|F1R0M4_DANRE FUS RNA-binding protein OS=Danio rerio GN=fus PE=1 SV=1	Q7ZUE3_DANRE	fus	Fusion (Involved in t(1216) in malignant liposarcoma)	7.4539	-0.2337	7.42911e-08	0.345859
Q802Z0	tr|Q802Z0|Q802Z0_DANRE YTH N(6)-methyladenosine RNA-binding protein 1 OS=Danio rerio GN=ythdf1 PE=1 SV=1	Q802Z0_DANRE	ythdf1	YTH N(6)-methyladenosine RNA-binding protein 1 (YTH domain family; member 1)	-1.0609	-0.2332	0.00252042	1
F1Q6Z9	tr|F1Q6Z9|F1Q6Z9_DANRE Glucosidase, alpha; neutral AB OS=Danio rerio GN=ganab PE=1 SV=3;tr|A0A0R4IG48|A0A0R4IG48_DANRE Glucosidase, alpha; neutral AB OS=Danio rerio GN=ganab PE=1 SV=1	F1Q6Z9_DANRE	ganab	Glucosidase; alpha; neutral AB	2.9809	-0.2327	0.00131755	0.32836
Q6NUW5	sp|Q6NUW5|AN32E_DANRE Acidic leucine-rich nuclear phosphoprotein 32 family member E OS=Danio rerio GN=anp32e PE=1 SV=1	AN32E_DANRE	anp32e zgc:65995 zgc:85827	Acidic leucine-rich nuclear phosphoprotein 32 family member E	1.5713	-0.2316	0.000363558	0.221747
A0A0G2KP17	tr|A0A0G2KP17|A0A0G2KP17_DANRE Uncharacterized protein OS=Danio rerio GN=wu:fc46h12 PE=1 SV=1;tr|A0A0B5JWA3|A0A0B5JWA3_DANRE Uncharacterized protein (Fragment) OS=Danio rerio GN=Wu:fc46h12 PE=1 SV=1	A0A0G2KP17_DANRE	wu:fc46h12	Uncharacterized protein	1.9028	-0.2307	0.0348119	0.622217
F1R047	tr|F1R047|F1R047_DANRE ATP-dependent 6-phosphofructokinase OS=Danio rerio GN=pfkmb PE=1 SV=1;tr|A4QNV1|A4QNV1_DANRE ATP-dependent 6-phosphofructokinase OS=Danio rerio GN=pfkmb PE=2 SV=1	F1R047_DANRE	pfkmb	ATP-dependent 6-phosphofructokinase (ATP-PFK) (Phosphofructokinase) (EC 2.7.1.11) (Phosphohexokinase)	-0.0161	-0.2303	0.95403	0.227367
B2GQ09	tr|B2GQ09|B2GQ09_DANRE Ubiquitin-like modifier activating enzyme 2 OS=Danio rerio GN=uba2 PE=2 SV=1;tr|A0A0R4IHE1|A0A0R4IHE1_DANRE SUMO-activating enzyme subunit 2 OS=Danio rerio GN=uba2 PE=1 SV=1;sp|Q7SXG4|SAE2_DANRE SUMO-activating enzyme subunit 2 OS=Da	B2GQ09_DANRE	uba2	Ubiquitin-like modifier activating enzyme 2	-0.1329	-0.23	0.595572	0.20363
Q15I85	tr|Q15I85|Q15I85_DANRE Crygm2d3 protein OS=Danio rerio GN=crygEM2-4 PE=2 SV=1	Q15I85_DANRE	crygEM2-4 crygEM2-3 crygm2d3 crygm2d4	Crygm2d3 protein (Crygm2d4 protein) (Crystallin gamma EM2-4) (Crystallin gamma embryonic M2 type 3) (Crystallin; gamma M2d3) (Crystallin; gamma M2d4)	1.3186	-0.23	0.0136626	0.41764
Q5RKM6	tr|Q5RKM6|Q5RKM6_DANRE Phenylalanine-tRNA synthetase-like OS=Danio rerio GN=farsb PE=2 SV=1;tr|F1Q820|F1Q820_DANRE Phenylalanyl-tRNA synthetase, beta subunit OS=Danio rerio GN=farsb PE=1 SV=1	Q5RKM6_DANRE	farsb farsl	Phenylalanine-tRNA synthetase-like	0.2119	-0.2298	0.0138821	0.162038
Q7ZUJ8	tr|Q7ZUJ8|Q7ZUJ8_DANRE Proteasome subunit beta type OS=Danio rerio GN=psmb3 PE=1 SV=1	Q7ZUJ8_DANRE	psmb3	Proteasome subunit beta type (EC 3.4.25.1)	2.7179	-0.2295	5.22827e-05	0.15965
Q7T2E6	tr|Q7T2E6|Q7T2E6_DANRE XPA binding protein 2 OS=Danio rerio GN=xab2 PE=2 SV=1;tr|Q6PGZ8|Q6PGZ8_DANRE Xab2 protein OS=Danio rerio GN=xab2 PE=2 SV=1;tr|Q1LY92|Q1LY92_DANRE Similar to Xab2 protein OS=Danio rerio GN=xab2 PE=1 SV=1	Q7T2E6_DANRE	xab2	XPA binding protein 2	0	-0.2291	1	1
B2GR26	tr|B2GR26|B2GR26_DANRE Si:ch211-208d15.4 protein OS=Danio rerio GN=arl3 PE=2 SV=1;sp|Q1MTE5|ARL3_DANRE ADP-ribosylation factor-like protein 3 OS=Danio rerio GN=arl3 PE=2 SV=1	B2GR26_DANRE	arl3 si:ch211-208d15.4	Si:ch211-208d15.4 protein	-0.0536	-0.229	0.87169	0.097965
Q1LVZ0	tr|Q1LVZ0|Q1LVZ0_DANRE RAB11B, member RAS oncogene family, a OS=Danio rerio GN=rab11ba PE=1 SV=1	Q1LVZ0_DANRE	rab11ba rab11b	RAB11B; member RAS oncogene family; a	-0.0195	-0.229	0.88241	0.140002
A0JMD3	tr|A0JMD3|A0JMD3_DANRE Zgc:152896 OS=Danio rerio GN=uggt1 PE=2 SV=1;tr|F1R7F6|F1R7F6_DANRE UDP-glucose glycoprotein glucosyltransferase 1 OS=Danio rerio GN=uggt1 PE=1 SV=2	A0JMD3_DANRE	uggt1 zgc:152896	Zgc:152896	0.4136	-0.229	0.133818	0.103951
Q6DGY8	tr|Q6DGY8|Q6DGY8_DANRE Proteasome subunit alpha type OS=Danio rerio GN=psma6b PE=1 SV=1;tr|F1R2U4|F1R2U4_DANRE Proteasome subunit alpha type OS=Danio rerio GN=psma6a PE=1 SV=1;tr|Q90ZS4|Q90ZS4_DANRE Proteasome subunit alpha type OS=Danio rerio GN=psma6a PE	Q6DGY8_DANRE	psma6b zgc:92716	Proteasome subunit alpha type (EC 3.4.25.1)	7.5201	-0.2286	4.95244e-07	0.535302
Q7ZWI2	tr|Q7ZWI2|Q7ZWI2_DANRE Copine I OS=Danio rerio GN=cpne1 PE=2 SV=1;tr|Q6TEN9|Q6TEN9_DANRE Copine I OS=Danio rerio GN=cpne1 PE=1 SV=1;tr|F1QNY5|F1QNY5_DANRE Copine I OS=Danio rerio GN=cpne1 PE=1 SV=1;tr|A0A0R4IRD7|A0A0R4IRD7_DANRE Copine I OS=Danio rerio GN=	Q7ZWI2_DANRE	cpne1	Copine I (Cpne1 protein)	-0.3777	-0.2281	0.118936	0.138153
Q803B5	tr|Q803B5|Q803B5_DANRE Aspartyl aminopeptidase OS=Danio rerio GN=dnpep PE=1 SV=1;tr|F1QRP8|F1QRP8_DANRE Aspartyl aminopeptidase OS=Danio rerio GN=dnpep PE=1 SV=1;tr|A0A0R4IAH2|A0A0R4IAH2_DANRE Aspartyl aminopeptidase OS=Danio rerio GN=dnpep PE=1 SV=1	Q803B5_DANRE	dnpep zgc:55944	Aspartyl aminopeptidase (Zgc:55944)	8.1986	-0.228	3.07606e-07	0.400703
Q6P3G9	tr|Q6P3G9|Q6P3G9_DANRE Endoplasmic reticulum protein 44 OS=Danio rerio GN=erp44 PE=1 SV=1;tr|Q6NY22|Q6NY22_DANRE Txndc4 protein (Fragment) OS=Danio rerio GN=erp44 PE=2 SV=1	Q6P3G9_DANRE	erp44 txndc4	Endoplasmic reticulum protein 44 (Thioredoxin domain containing 4 (Endoplasmic reticulum))	0.0704	-0.2279	0.57407	0.0456491
Q6NX89	tr|Q6NX89|Q6NX89_DANRE Eukaryotic translation initiation factor 5A OS=Danio rerio GN=eif5a PE=1 SV=1;tr|A7MCI0|A7MCI0_DANRE Eukaryotic translation initiation factor 5A OS=Danio rerio GN=eif5a PE=1 SV=1;tr|E9QD54|E9QD54_DANRE Eukaryotic translation initiati	Q6NX89_DANRE	eif5a	Eukaryotic translation initiation factor 5A (eIF-5A)	0.8029	-0.227	0.0460827	0.271302
Q08C78	tr|Q08C78|Q08C78_DANRE Transcription factor BTF3 OS=Danio rerio GN=btf3 PE=1 SV=1	Q08C78_DANRE	btf3	Transcription factor BTF3	0.8578	-0.2266	0.000920793	0.454517
A7E2L4	tr|A7E2L4|A7E2L4_DANRE Guanine nucleotide binding protein (G protein), beta polypeptide 2-like 1 OS=Danio rerio GN=gnb2l1 PE=2 SV=1;sp|O42248|GBLP_DANRE Guanine nucleotide-binding protein subunit beta-2-like 1 OS=Danio rerio GN=gnb2l1 PE=2 SV=1;sp|O42249|G	A7E2L4_DANRE	gnb2l1	Guanine nucleotide binding protein (G protein); beta polypeptide 2-like 1	1.0926	-0.2265	0.00015282	0.147989
Q6P3J5	tr|Q6P3J5|Q6P3J5_DANRE Eukaryotic translation elongation factor 2 OS=Danio rerio GN=eef2b PE=1 SV=1;tr|Q7ZVM3|Q7ZVM3_DANRE Eukaryotic translation elongation factor 2, like OS=Danio rerio GN=eef2b PE=2 SV=1	Q6P3J5_DANRE	eef2b EEF2 eef2l	Eukaryotic translation elongation factor 2 (Eukaryotic translation elongation factor 2; like) (Eukaryotic translation elongation factor 2b)	-0.1538	-0.226	0.175461	0.0718714
Q6TNS5	tr|Q6TNS5|Q6TNS5_DANRE Myosin light chain alkali, smooth-muscle isoform OS=Danio rerio GN=MLC3SM PE=1 SV=1;tr|E9QG86|E9QG86_DANRE Zgc:153867 OS=Danio rerio GN=zgc:153867 PE=1 SV=1;tr|Q1JPY2|Q1JPY2_DANRE Zgc:153867 protein (Fragment) OS=Danio rerio GN=zgc:1	Q6TNS5_DANRE	MLC3SM zgc:153867	Myosin light chain alkali; smooth-muscle isoform (Zgc:153867) (Zgc:153867 protein)	0.5838	-0.2249	0.0134109	0.364815
Q561T4	tr|Q561T4|Q561T4_DANRE Aminopeptidase-like 1 OS=Danio rerio GN=npepl1 PE=2 SV=1;tr|F1Q6S1|F1Q6S1_DANRE Aminopeptidase-like 1 OS=Danio rerio GN=npepl1 PE=1 SV=1;tr|A9JT03|A9JT03_DANRE Aminopeptidase-like 1 OS=Danio rerio GN=npepl1 PE=2 SV=1	Q561T4_DANRE	npepl1	Aminopeptidase-like 1	1.9799	-0.2236	0.00315927	0.289228
A0A0R4IH04	tr|A0A0R4IH04|A0A0R4IH04_DANRE Amylo-alpha-1, 6-glucosidase, 4-alpha-glucanotransferase b OS=Danio rerio GN=aglb PE=4 SV=1	A0A0R4IH04_DANRE	aglb	Amylo-alpha-1; 6-glucosidase; 4-alpha-glucanotransferase b	0	-0.2233	1	1
Q6DRK5	tr|Q6DRK5|Q6DRK5_DANRE Coatomer subunit alpha OS=Danio rerio GN=copa PE=2 SV=1;tr|F1QDQ1|F1QDQ1_DANRE Coatomer subunit alpha OS=Danio rerio GN=copa PE=1 SV=1;tr|B3DGP8|B3DGP8_DANRE Coatomer subunit alpha OS=Danio rerio GN=copa PE=2 SV=1;tr|Q6JWU9|Q6JWU9_DA	Q6DRK5_DANRE	copa	Coatomer subunit alpha	-0.094	-0.223	0.572131	0.00574168
F1QJK4	tr|F1QJK4|F1QJK4_DANRE Myosin, heavy chain 9b, non-muscle (Fragment) OS=Danio rerio GN=myh9b PE=1 SV=2;tr|F1QC64|F1QC64_DANRE Myosin, heavy chain 9b, non-muscle OS=Danio rerio GN=myh9b PE=1 SV=2	F1QJK4_DANRE	myh9b	Myosin; heavy chain 9b; non-muscle (Fragment)	-0.1666	-0.2221	0.0360117	0.144185
Q5NJJ1	tr|Q5NJJ1|Q5NJJ1_DANRE Matrilin-4 (Fragment) OS=Danio rerio GN=matn4 PE=2 SV=1;tr|Q6PYX2|Q6PYX2_DANRE Matrilin 4 OS=Danio rerio GN=matn4 PE=1 SV=1;tr|Q5NJJ5|Q5NJJ5_DANRE Matrilin 4 OS=Danio rerio GN=matn4 PE=1 SV=1;tr|B3DKJ1|B3DKJ1_DANRE Matn4 protein OS=D	Q5NJJ1_DANRE	matn4	Matrilin-4 (Fragment)	-0.7335	-0.2219	0.0322064	0.00131675
Q6NXB8	tr|Q6NXB8|Q6NXB8_DANRE V-type proton ATPase proteolipid subunit OS=Danio rerio GN=atp6v0ca PE=2 SV=1;tr|Q6P041|Q6P041_DANRE V-type proton ATPase proteolipid subunit OS=Danio rerio GN=atp6v0cb PE=2 SV=1;tr|Q8JGS3|Q8JGS3_DANRE V-type proton ATPase proteolipi	Q6NXB8_DANRE	atp6v0ca atp6v0c	V-type proton ATPase proteolipid subunit	0.4299	-0.221	0.070693	0.143637
Q66IB6	tr|Q66IB6|Q66IB6_DANRE High mobility group box 2b OS=Danio rerio GN=hmgb2b PE=1 SV=1;tr|A7YYD4|A7YYD4_DANRE Hmgb2 protein OS=Danio rerio GN=hmgb2b PE=2 SV=1	Q66IB6_DANRE	hmgb2b hmgb2 hmgb2l	High mobility group box 2b (High-mobility group box 2) (Hmgb2 protein)	0.5756	-0.221	0.00564541	0.207644
F1QEF1	tr|F1QEF1|F1QEF1_DANRE UDP-glucuronosyltransferase OS=Danio rerio GN=ugt1b4 PE=1 SV=2;tr|D3XD60|D3XD60_DANRE UDP-glucuronosyltransferase OS=Danio rerio GN=ugt1b1 PE=2 SV=1;tr|Q498V8|Q498V8_DANRE UDP-glucuronosyltransferase (Fragment) OS=Danio rerio GN=ugt1	F1QEF1_DANRE	ugt1b4 ugt1b1	UDP-glucuronosyltransferase (EC 2.4.1.17)	0.0111	-0.2207	1	0.506028
F1QFR6	tr|F1QFR6|F1QFR6_DANRE Endoplasmic reticulum aminopeptidase 1b OS=Danio rerio GN=erap1b PE=1 SV=2;tr|A2BGR0|A2BGR0_DANRE Endoplasmic reticulum aminopeptidase 1b OS=Danio rerio GN=erap1b PE=1 SV=1	F1QFR6_DANRE	erap1b	Endoplasmic reticulum aminopeptidase 1b	0	-0.2199	1	1
A0A1D5NS50	tr|A0A1D5NS50|A0A1D5NS50_DANRE High mobility group box 3a OS=Danio rerio GN=hmgb3a PE=1 SV=1;tr|F1QGP8|F1QGP8_DANRE High mobility group box 3a OS=Danio rerio GN=hmgb3a PE=4 SV=1	A0A1D5NS50_DANRE	hmgb3a	High mobility group box 3a	0.0845	-0.219	0.614055	0.212109
A0A0M3HEN9	tr|A0A0M3HEN9|A0A0M3HEN9_DANRE ADP-ribosylation factor 2a OS=Danio rerio GN=arf2a PE=3 SV=1;tr|Q7ZUA0|Q7ZUA0_DANRE ADP-ribosylation factor 2 OS=Danio rerio GN=arf2a PE=2 SV=1;tr|Q78AP9|Q78AP9_DANRE ADP-ribosylation factor 3b OS=Danio rerio GN=arf3b PE=2 SV	A0A0M3HEN9_DANRE	arf2a	ADP-ribosylation factor 2a	-0.053	-0.2189	0.751968	0.168795
Q6IQQ7	tr|Q6IQQ7|Q6IQQ7_DANRE Lumican OS=Danio rerio GN=lum PE=2 SV=1;tr|A8BBA0|A8BBA0_DANRE Zgc:86661 (Fragment) OS=Danio rerio GN=lum PE=2 SV=1;tr|F1R6G3|F1R6G3_DANRE Lumican (Fragment) OS=Danio rerio GN=lum PE=1 SV=1	Q6IQQ7_DANRE	lum Lum zgc:86661	Lumican (Zgc:86661)	-0.6113	-0.2186	0.170966	0.434541
Q6NY65	tr|Q6NY65|Q6NY65_DANRE Regulator of chromosome condensation 1 OS=Danio rerio GN=rcc1 PE=1 SV=1	Q6NY65_DANRE	rcc1	Regulator of chromosome condensation 1	-0.0748	-0.2184	0.782967	0.0778427
A0A0G2L8B4	tr|A0A0G2L8B4|A0A0G2L8B4_DANRE Uncharacterized protein OS=Danio rerio GN=LOC100329589 PE=4 SV=1	A0A0G2L8B4_DANRE	LOC100329589	Uncharacterized protein	2.4164	-0.2179	0.0109364	0.603595
Q6IQI7	tr|Q6IQI7|Q6IQI7_DANRE Heat shock 10 protein 1 OS=Danio rerio GN=hspe1 PE=1 SV=1;tr|F1QDM6|F1QDM6_DANRE Heat shock 10 protein 1 OS=Danio rerio GN=hspe1 PE=1 SV=1;tr|Q9DGM3|Q9DGM3_DANRE Chaperonin 10 (Fragment) OS=Danio rerio GN=hspe1 PE=2 SV=1	Q6IQI7_DANRE	hspe1	Heat shock 10 protein 1 (Heat shock 10 protein 1 (Chaperonin 10))	-0.367	-0.2164	0.0462593	0.326526
Q7T2C8	tr|Q7T2C8|Q7T2C8_DANRE Thioredoxin reductase 1 OS=Danio rerio GN=txnrd1 PE=1 SV=1;tr|A8WGN7|A8WGN7_DANRE Thioredoxin reductase 1 OS=Danio rerio GN=txnrd1 PE=2 SV=2;tr|Q802F7|Q802F7_DANRE Thioredoxin reductase TrxR1 (Fragment) OS=Danio rerio GN=txnrd1 PE=2	Q7T2C8_DANRE	txnrd1	Thioredoxin reductase 1 (Txnrd1 protein)	0.9793	-0.2164	0.0032602	0.43675
A5PMI3	tr|A5PMI3|A5PMI3_DANRE NOP2/Sun RNA methyltransferase family, member 2 OS=Danio rerio GN=nsun2 PE=1 SV=1;tr|Q7ZTI1|Q7ZTI1_DANRE NOL1/NOP2/Sun domain family, member 2 OS=Danio rerio GN=nsun2 PE=2 SV=1;tr|A0A0R4IU00|A0A0R4IU00_DANRE NOP2/Sun RNA methyltransf	A5PMI3_DANRE	nsun2	NOP2/Sun RNA methyltransferase family; member 2	6.6381	-0.2164	4.10279e-08	0.364336
Q7ZUN7	tr|Q7ZUN7|Q7ZUN7_DANRE Ckmt1 protein OS=Danio rerio GN=ckmt1 PE=1 SV=1	Q7ZUN7_DANRE	ckmt1	Ckmt1 protein (Creatine kinase; mitochondrial 1)	-0.0895	-0.2162	0.421993	0.368002
B0S6B9	tr|B0S6B9|B0S6B9_DANRE Nardilysin a (N-arginine dibasic convertase) OS=Danio rerio GN=nrd1a PE=1 SV=1	B0S6B9_DANRE	nrd1a	Nardilysin a (N-arginine dibasic convertase)	0.4583	-0.2157	1	0.541741
A8WG85	tr|A8WG85|A8WG85_DANRE Ckmt2 protein OS=Danio rerio GN=ckmt2b PE=2 SV=1;tr|A8E5J9|A8E5J9_DANRE Ckmt2 protein OS=Danio rerio GN=ckmt2b PE=1 SV=1;tr|A2CEA5|A2CEA5_DANRE Creatine kinase, mitochondrial 2 (Sarcomeric) (Fragment) OS=Danio rerio GN=ckmt2b PE=3 SV	A8WG85_DANRE	ckmt2b ckmt2	Ckmt2 protein	1.632	-0.2152	0.01204	0.211422
E9QB41	tr|E9QB41|E9QB41_DANRE Myosin, light chain 6, alkali, smooth muscle and non-muscle OS=Danio rerio GN=myl6 PE=1 SV=1;tr|Q5XJ62|Q5XJ62_DANRE Myosin, light chain 6, alkali, smooth muscle and non-muscle OS=Danio rerio GN=myl6 PE=1 SV=1;tr|F1QWU4|F1QWU4_DANRE M	E9QB41_DANRE	myl6	Myosin; light chain 6; alkali; smooth muscle and non-muscle	-0.2895	-0.2147	0.0212452	0.233807
Q7ZVY0	tr|Q7ZVY0|Q7ZVY0_DANRE Cytotoxic granule-associated RNA binding protein 1 OS=Danio rerio GN=tia1 PE=1 SV=1	Q7ZVY0_DANRE	tia1	Cytotoxic granule-associated RNA binding protein 1 (TIA1 cytotoxic granule-associated RNA-binding protein)	0.2292	-0.2139	0.377084	0.0947879
A8WFU6	tr|A8WFU6|A8WFU6_DANRE Serpin peptidase inhibitor, clade H (heat shock protein 47), member 1a OS=Danio rerio GN=serpinh1a PE=1 SV=1	A8WFU6_DANRE	serpinh1a zgc:171630	Serpin peptidase inhibitor; clade H (heat shock protein 47); member 1a (Zgc:171630 protein)	0.1902	-0.2127	0.223822	0.00195648
Q803J2	tr|Q803J2|Q803J2_DANRE Ube2n protein OS=Danio rerio GN=ube2na PE=1 SV=1	Q803J2_DANRE	ube2na ube2n CH211-276P10.3-001	Ube2n protein (Ubiquitin-conjugating enzyme E2N) (Ubiquitin-conjugating enzyme E2Na)	-0.3138	-0.2118	0.0311908	0.0623132
Q6DH12	tr|Q6DH12|Q6DH12_DANRE Crystallin, gamma M2d13 OS=Danio rerio GN=crygm2d13 PE=1 SV=1;tr|E7FFX3|E7FFX3_DANRE Crystallin, gamma M2d13 OS=Danio rerio GN=crygm2d13 PE=1 SV=1	Q6DH12_DANRE	crygm2d13 zgc:92692	Crystallin; gamma M2d13 (Zgc:92692)	8.2977	-0.2111	3.74355e-05	0.427682
Q567Y5	tr|Q567Y5|Q567Y5_DANRE SAR1 gene homolog A (S. cerevisiae) OS=Danio rerio GN=sar1ab PE=2 SV=1;tr|B7ZD40|B7ZD40_DANRE Secretion-associated, Ras-related GTPase 1Ab OS=Danio rerio GN=sar1ab PE=1 SV=1	Q567Y5_DANRE	sar1ab sar1a	SAR1 gene homolog A (S. cerevisiae) (Sar1a protein)	0	-0.2103	1	1
Q7ZVI8	tr|Q7ZVI8|Q7ZVI8_DANRE NPL4 homolog, ubiquitin recognition factor OS=Danio rerio GN=nploc4 PE=1 SV=1	Q7ZVI8_DANRE	nploc4	NPL4 homolog; ubiquitin recognition factor (Nploc4 protein) (Nuclear protein localization 4 homolog (S. cerevisiae))	-0.132	-0.2097	1	0.193486
Q1ECX9	tr|Q1ECX9|Q1ECX9_DANRE Protein disulfide-isomerase A4 OS=Danio rerio GN=pdia4 PE=1 SV=1;tr|Q6P3I1|Q6P3I1_DANRE Protein disulfide-isomerase A4 OS=Danio rerio GN=pdia4 PE=2 SV=1;tr|Q7ZVH2|Q7ZVH2_DANRE Protein disulfide-isomerase A4 OS=Danio rerio GN=pdia4 PE	Q1ECX9_DANRE	pdia4	Protein disulfide-isomerase A4 (EC 5.3.4.1)	0.4233	-0.2093	0.00801797	0.3334
Q7ZUG1	tr|Q7ZUG1|Q7ZUG1_DANRE Rpl12 protein OS=Danio rerio GN=rpl12 PE=2 SV=1;tr|Q6DRE6|Q6DRE6_DANRE 60S ribosomal protein L12 OS=Danio rerio GN=rpl12 PE=1 SV=1;tr|Q5BKW5|Q5BKW5_DANRE Ribosomal protein L12 OS=Danio rerio GN=rpl12 PE=2 SV=1	Q7ZUG1_DANRE	rpl12	Rpl12 protein	-0.4943	-0.2092	0.0851089	0.173894
A3KQ59	tr|A3KQ59|A3KQ59_DANRE Ubiquitin-specific peptidase 39 OS=Danio rerio GN=usp39 PE=1 SV=1;tr|A1A5Z2|A1A5Z2_DANRE Ubiquitin specific peptidase 39 OS=Danio rerio GN=usp39 PE=2 SV=1	A3KQ59_DANRE	usp39	Ubiquitin-specific peptidase 39	0.5797	-0.209	1	0.479806
Q5BJA2	tr|Q5BJA2|Q5BJA2_DANRE NADH dehydrogenase (ubiquinone) 1 alpha subcomplex, 5 OS=Danio rerio GN=ndufa5 PE=1 SV=1	Q5BJA2_DANRE	ndufa5 zgc:114172	NADH dehydrogenase (ubiquinone) 1 alpha subcomplex; 5 (Zgc:114172)	0.1227	-0.2088	0.708475	0.285415
Q8JHG2	tr|Q8JHG2|Q8JHG2_DANRE Vacuolar ATP synthase subunit H OS=Danio rerio GN=atp6v1h PE=2 SV=1;tr|Q6PC35|Q6PC35_DANRE ATPase, H+ transporting, lysosomal, V1 subunit H OS=Danio rerio GN=atp6v1h PE=1 SV=1;tr|B0R0V8|B0R0V8_DANRE ATPase, H+-transporting, lysosomal	Q8JHG2_DANRE	atp6v1h	Vacuolar ATP synthase subunit H	0.1732	-0.2088	1	0.0722105
G3G7U3	tr|G3G7U3|G3G7U3_DANRE Reductase M2 polypeptide variant 3d OS=Danio rerio GN=rrm2 PE=1 SV=1;tr|G3G7U2|G3G7U2_DANRE Reductase M2 polypeptide variant 3c OS=Danio rerio GN=rrm2 PE=1 SV=1;tr|A0A0R4ICB4|A0A0R4ICB4_DANRE Ribonucleoside-diphosphate reductase subu	G3G7U3_DANRE	rrm2	Reductase M2 polypeptide variant 3d (Ribonucleoside-diphosphate reductase subunit M2)	5.9156	-0.2087	1.56755e-07	0.495398
F1RDC6	tr|F1RDC6|F1RDC6_DANRE Transmembrane protein 14Ca OS=Danio rerio GN=tmem14ca PE=1 SV=1	F1RDC6_DANRE	tmem14ca tmem14c	Transmembrane protein 14Ca	21.9712	-0.2075	1	1
A0A0R4IYQ8	tr|A0A0R4IYQ8|A0A0R4IYQ8_DANRE O-linked N-acetylglucosamine (GlcNAc) transferase, tandem duplicate 1 OS=Danio rerio GN=ogt.1 PE=1 SV=1;tr|A0A0R4IP04|A0A0R4IP04_DANRE O-linked N-acetylglucosamine (GlcNAc) transferase, tandem duplicate 1 OS=Danio rerio GN=og	A0A0R4IYQ8_DANRE	ogt.1	O-linked N-acetylglucosamine (GlcNAc) transferase; tandem duplicate 1	-0.0303	-0.2073	0.553513	0.0848166
F1QNG7	tr|F1QNG7|F1QNG7_DANRE Niemann-Pick disease, type C1 OS=Danio rerio GN=npc1 PE=1 SV=1;tr|A0A0R4IZV0|A0A0R4IZV0_DANRE Niemann-Pick disease, type C1 OS=Danio rerio GN=npc1 PE=1 SV=1;tr|F6N6I8|F6N6I8_DANRE Niemann-Pick disease type C1 protein OS=Danio rerio G	F1QNG7_DANRE	npc1	Niemann-Pick disease; type C1	22.1685	-0.2073	1	1
A0A0H2UKQ1	tr|A0A0H2UKQ1|A0A0H2UKQ1_DANRE Glycine amidinotransferase, mitochondrial OS=Danio rerio GN=gatm PE=1 SV=1;tr|F1QX52|F1QX52_DANRE Glycine amidinotransferase, mitochondrial OS=Danio rerio GN=gatm PE=1 SV=1;sp|Q6PH19|GATM_DANRE Glycine amidinotransferase, mit	A0A0H2UKQ1_DANRE	gatm	Glycine amidinotransferase; mitochondrial	-0.1362	-0.2063	0.504361	0.324647
E7FCD8	tr|E7FCD8|E7FCD8_DANRE ATPase, H+-transporting, lysosomal, V1 subunit Ab OS=Danio rerio GN=atp6v1ab PE=3 SV=1	E7FCD8_DANRE	atp6v1ab	ATPase; H+-transporting; lysosomal; V1 subunit Ab	0.3034	-0.2056	0.242575	0.287424
B0S6R1	sp|B0S6R1|NCKP1_DANRE Nck-associated protein 1 OS=Danio rerio GN=nckap1 PE=3 SV=1	NCKP1_DANRE	nckap1 si:dkey-234n3.1 wu:fd05c01	Nck-associated protein 1 (NAP 1)	0.2234	-0.2052	0.411584	0.0299176
Q4VBI5	tr|Q4VBI5|Q4VBI5_DANRE NADH dehydrogenase [ubiquinone] 1 alpha subcomplex subunit 2 OS=Danio rerio GN=ndufa2 PE=1 SV=1	Q4VBI5_DANRE	ndufa2 zgc:112340	NADH dehydrogenase [ubiquinone] 1 alpha subcomplex subunit 2	-0.1437	-0.2048	0.603782	0.210732
Q6DI20	tr|Q6DI20|Q6DI20_DANRE Dipeptidyl peptidase 3 OS=Danio rerio GN=dpp3 PE=1 SV=1	Q6DI20_DANRE	dpp3	Dipeptidyl peptidase 3 (EC 3.4.14.4) (Dipeptidyl aminopeptidase III) (Dipeptidyl peptidase III)	0.1692	-0.2043	0.276872	0.0340211
Q6PC90	tr|Q6PC90|Q6PC90_DANRE 40S ribosomal protein S12 OS=Danio rerio GN=rps12 PE=1 SV=1	Q6PC90_DANRE	rps12	40S ribosomal protein S12	-0.0256	-0.2042	0.929678	0.580167
Q08CU3	tr|Q08CU3|Q08CU3_DANRE Nenf protein OS=Danio rerio GN=nenf PE=2 SV=1;tr|A0A0B5JW80|A0A0B5JW80_DANRE Nenf (Fragment) OS=Danio rerio GN=nenf PE=2 SV=1;tr|F1R378|F1R378_DANRE Neudesin neurotrophic factor OS=Danio rerio GN=nenf PE=1 SV=1;tr|Q5BL97|Q5BL97_DANRE	Q08CU3_DANRE	nenf	Nenf protein	6.4327	-0.2042	1.76089e-08	0.0228515
A0A0R4IXW8	tr|A0A0R4IXW8|A0A0R4IXW8_DANRE Capping protein (actin filament) muscle Z-line, beta OS=Danio rerio GN=capzb PE=1 SV=1	A0A0R4IXW8_DANRE	capzb	Capping protein (actin filament) muscle Z-line; beta	-0.1696	-0.2035	0.108596	0.0195781
Q6P1S3	tr|Q6P1S3|Q6P1S3_DANRE X-prolyl aminopeptidase (Aminopeptidase P) 1, soluble OS=Danio rerio GN=xpnpep1 PE=1 SV=1;tr|Q1JPW4|Q1JPW4_DANRE X-prolyl aminopeptidase (Aminopeptidase P) 1, soluble OS=Danio rerio GN=xpnpep1 PE=2 SV=1	Q6P1S3_DANRE	xpnpep1	X-prolyl aminopeptidase (Aminopeptidase P) 1; soluble (X-prolyl aminopeptidase (aminopeptidase P) 1; soluble)	0.0711	-0.2027	1	0.145555
Q6NYR4	tr|Q6NYR4|Q6NYR4_DANRE Heat shock cognate 71 kDa protein OS=Danio rerio GN=hspa8 PE=1 SV=1;tr|A0A0R4IVB0|A0A0R4IVB0_DANRE Heat shock cognate 71 kDa protein OS=Danio rerio GN=hspa8 PE=1 SV=1;tr|A0A0R4IMF8|A0A0R4IMF8_DANRE Heat shock cognate 71 kDa protein O	Q6NYR4_DANRE	hspa8	Heat shock cognate 71 kDa protein (Heat shock protein 8)	0.8991	-0.2026	0.00154761	0.0361947
Q7T2E1	tr|Q7T2E1|Q7T2E1_DANRE SEC13 homolog (S. cerevisiae) OS=Danio rerio GN=sec13 PE=1 SV=1	Q7T2E1_DANRE	sec13 sec13l1 DKEY-72G22.2-001	SEC13 homolog (S. cerevisiae) (SEC13 homolog; nuclear pore and COPII coat complex component) (SEC13-like 1 (S. cerevisiae))	-0.0023	-0.2025	0.984278	0.104601
Q642H0	tr|Q642H0|Q642H0_DANRE Tetraspanin OS=Danio rerio GN=tspan7b PE=2 SV=1;tr|B0VEQ2|B0VEQ2_DANRE Tetraspanin OS=Danio rerio GN=tspan7b PE=1 SV=1	Q642H0_DANRE	tspan7b	Tetraspanin	0.2071	-0.2025	1	1
Q6DGP0	tr|Q6DGP0|Q6DGP0_DANRE OTU domain, ubiquitin aldehyde binding 1 OS=Danio rerio GN=otub1b PE=2 SV=1;tr|F6P1A9|F6P1A9_DANRE Ubiquitin thioesterase OS=Danio rerio GN=otub1b PE=1 SV=1;tr|A0A0R4IEY2|A0A0R4IEY2_DANRE Ubiquitin thioesterase OS=Danio rerio GN=otub	Q6DGP0_DANRE	otub1b otub1	OTU domain; ubiquitin aldehyde binding 1	-0.1073	-0.2021	0.11394	0.338531
Q561Y1	tr|Q561Y1|Q561Y1_DANRE Proteasome (Prosome, macropain) 26S subunit, non-ATPase, 4 OS=Danio rerio GN=psmd4b PE=1 SV=1	Q561Y1_DANRE	psmd4b psmd4 psmd4l	Proteasome (Prosome; macropain) 26S subunit; non-ATPase; 4 (Proteasome 26S subunit; non-ATPase 4b)	-0.3821	-0.2014	0.0577853	0.505236
Q0P4B3	tr|Q0P4B3|Q0P4B3_DANRE Zgc:153192 OS=Danio rerio GN=nucb1 PE=2 SV=1;tr|F1QLH9|F1QLH9_DANRE Nucleobindin 1 OS=Danio rerio GN=nucb1 PE=1 SV=1;tr|A0A0R4IJA4|A0A0R4IJA4_DANRE Nucleobindin 1 OS=Danio rerio GN=nucb1 PE=1 SV=1	Q0P4B3_DANRE	nucb1 zgc:153192	Zgc:153192 (Zgc:153192 protein)	1.9326	-0.2009	1	0.373765
F1RCB0	tr|F1RCB0|F1RCB0_DANRE Fibrinogen gamma chain OS=Danio rerio GN=fgg PE=1 SV=1;tr|A0A0R4IJF0|A0A0R4IJF0_DANRE Fibrinogen gamma chain OS=Danio rerio GN=fgg PE=1 SV=1;tr|A8E5P0|A8E5P0_DANRE Fgg protein OS=Danio rerio GN=fgg PE=2 SV=1;tr|Q7ZVG7|Q7ZVG7_DANRE Fg	F1RCB0_DANRE	fgg	Fibrinogen gamma chain	-0.2957	-0.2004	0.020717	0.166861
Q90WA5	tr|Q90WA5|Q90WA5_DANRE Protein disulfide isomerase family A, member 6 OS=Danio rerio GN=pdia6 PE=1 SV=1;tr|Q803F3|Q803F3_DANRE Pdip5 protein OS=Danio rerio GN=pdia6 PE=2 SV=1	Q90WA5_DANRE	pdia6 pdip5	Protein disulfide isomerase family A; member 6 (Protein disulfide isomerase-related protein P5)	-0.2399	-0.2003	0.051158	0.105186
A0A0R4IU05	tr|A0A0R4IU05|A0A0R4IU05_DANRE Adaptor-related protein complex 1, gamma 1 subunit OS=Danio rerio GN=ap1g1 PE=1 SV=1;tr|A0A0R4IJN1|A0A0R4IJN1_DANRE Adaptor-related protein complex 1, gamma 1 subunit (Fragment) OS=Danio rerio GN=ap1g1 PE=1 SV=1;tr|Q7ZUU8|Q7Z	A0A0R4IU05_DANRE	ap1g1	Adaptor-related protein complex 1; gamma 1 subunit	0.1821	-0.2002	1	0.222832
A5PLI6	tr|A5PLI6|A5PLI6_DANRE Si:ch211-51l3.4 protein OS=Danio rerio GN=coq9 PE=2 SV=1;tr|A2AV34|A2AV34_DANRE Coenzyme Q9 homolog (S. cerevisiae) OS=Danio rerio GN=coq9 PE=1 SV=1	A5PLI6_DANRE	coq9 si:ch211-51l3.4	Si:ch211-51l3.4 protein	0	-0.2	1	1
Q9PUS1	tr|Q9PUS1|Q9PUS1_DANRE Proteasome subunit beta type (Fragment) OS=Danio rerio GN=psmb7 PE=2 SV=1;tr|Q7T002|Q7T002_DANRE Proteasome subunit beta type OS=Danio rerio GN=psmb7 PE=1 SV=2;tr|F1Q5N4|F1Q5N4_DANRE Proteasome subunit beta type OS=Danio rerio GN=psm	Q9PUS1_DANRE	psmb7 PSMB7	Proteasome subunit beta type (EC 3.4.25.1) (Fragment)	2.0672	-0.199	0.00783755	0.284345
Q6DRE8	tr|Q6DRE8|Q6DRE8_DANRE Small nuclear ribonucleoprotein 70 (U1) OS=Danio rerio GN=snrnp70 PE=1 SV=1;tr|E7EY23|E7EY23_DANRE Small nuclear ribonucleoprotein 70 (U1) OS=Danio rerio GN=snrnp70 PE=1 SV=2;tr|Q6DEM1|Q6DEM1_DANRE Snrnp70 protein (Fragment) OS=Danio	Q6DRE8_DANRE	snrnp70 snrp70	Small nuclear ribonucleoprotein 70 (U1) (U1 small ribonucleoprotein 70kd)	0.2012	-0.198	0.0177272	0.173652
V5XKM7	tr|V5XKM7|V5XKM7_DANRE Glycylpeptide N-tetradecanoyltransferase OS=Danio rerio GN=nmt1a PE=2 SV=1;tr|Q4VBR7|Q4VBR7_DANRE Glycylpeptide N-tetradecanoyltransferase OS=Danio rerio GN=nmt1a PE=2 SV=1;tr|F1QY00|F1QY00_DANRE Glycylpeptide N-tetradecanoyltransfer	V5XKM7_DANRE	nmt1a nmt-1	Glycylpeptide N-tetradecanoyltransferase (EC 2.3.1.97)	0.3093	-0.1966	0.0714779	0.00342694
A5PN55	tr|A5PN55|A5PN55_DANRE Malic enzyme OS=Danio rerio GN=me2 PE=1 SV=1;tr|Q6DBY1|Q6DBY1_DANRE Malic enzyme OS=Danio rerio GN=me2 PE=2 SV=1	A5PN55_DANRE	me2 CH211-101J19.1-001	Malic enzyme	1.7075	-0.1965	0.000112248	0.0802744
X1WER2	sp|X1WER2|UBA5_DANRE Ubiquitin-like modifier-activating enzyme 5 OS=Danio rerio GN=uba5 PE=3 SV=2;tr|E9QDS5|E9QDS5_DANRE Ubiquitin-like modifier-activating enzyme 5 OS=Danio rerio GN=uba5 PE=1 SV=1	UBA5_DANRE	uba5	Ubiquitin-like modifier-activating enzyme 5 (Ubiquitin-activating enzyme 5)	6.1096	-0.1963	4.8817e-06	0.345535
Q1LXD2	tr|Q1LXD2|Q1LXD2_DANRE Casein kinase II subunit beta OS=Danio rerio GN=csnk2b PE=2 SV=1;sp|Q91398|CSK2B_DANRE Casein kinase II subunit beta OS=Danio rerio GN=csnk2b PE=2 SV=1	Q1LXD2_DANRE	csnk2b ck2b DKEY-27C15.5-001	Casein kinase II subunit beta (CK II beta)	7.2655	-0.1958	1.60456e-08	0.203308
Q6NYR0	tr|Q6NYR0|Q6NYR0_DANRE Serine hydroxymethyltransferase OS=Danio rerio GN=shmt1 PE=1 SV=1;tr|Q2TL58|Q2TL58_DANRE Serine hydroxymethyltransferase OS=Danio rerio GN=shmt1 PE=2 SV=1;tr|Q7SXN1|Q7SXN1_DANRE Serine hydroxymethyltransferase OS=Danio rerio GN=shmt1	Q6NYR0_DANRE	shmt1	Serine hydroxymethyltransferase (EC 2.1.2.1)	1.5848	-0.1957	0.00430751	0.523541
E7EZ02	tr|E7EZ02|E7EZ02_DANRE LSM8 homolog, U6 small nuclear RNA-associated OS=Danio rerio GN=lsm8 PE=1 SV=1	E7EZ02_DANRE	lsm8	LSM8 homolog; U6 small nuclear RNA-associated	0.7571	-0.1952	0.0179448	0.326432
E7FGD0	tr|E7FGD0|E7FGD0_DANRE Apoptosis-inducing factor, mitochondrion-associated, 4 OS=Danio rerio GN=aifm4 PE=1 SV=1;tr|A1L230|A1L230_DANRE Zgc:158614 OS=Danio rerio GN=aifm4 PE=2 SV=1;tr|E7EZF0|E7EZF0_DANRE Apoptosis-inducing factor, mitochondrion-associated,	E7FGD0_DANRE	aifm4	Apoptosis-inducing factor; mitochondrion-associated; 4	6.8183	-0.1952	2.15102e-07	0.575886
Q568F3	tr|Q568F3|Q568F3_DANRE Proteasome subunit beta OS=Danio rerio GN=psmb4 PE=2 SV=1;tr|A8E7N8|A8E7N8_DANRE Proteasome subunit beta OS=Danio rerio GN=psmb4 PE=1 SV=1	Q568F3_DANRE	psmb4	Proteasome subunit beta (EC 3.4.25.1)	3.1962	-0.1948	0.00146333	0.312867
Q7ZUX8	tr|Q7ZUX8|Q7ZUX8_DANRE Dynein, light chain, roadblock-type 1 OS=Danio rerio GN=dynlrb1 PE=1 SV=1;tr|A0A0R4IND4|A0A0R4IND4_DANRE Si:dkey-57n24.9 OS=Danio rerio GN=si:dkey-57n24.9 PE=1 SV=1	Q7ZUX8_DANRE	dynlrb1	Dynein; light chain; roadblock-type 1	-0.5542	-0.1942	0.0201592	0.360494
Q6P3L3	tr|Q6P3L3|Q6P3L3_DANRE Heat shock protein 5 OS=Danio rerio GN=hspa5 PE=1 SV=1;tr|Q7SZD3|Q7SZD3_DANRE Heat shock protein 5 OS=Danio rerio GN=hspa5 PE=2 SV=1	Q6P3L3_DANRE	hspa5	Heat shock protein 5 (Immunoglobulin binding protein)	1.1253	-0.194	0.00113039	0.137577
Q7ZTT4	tr|Q7ZTT4|Q7ZTT4_DANRE Chloride intracellular channel 4 OS=Danio rerio GN=clic4 PE=1 SV=1;tr|F8W3B6|F8W3B6_DANRE Chloride intracellular channel protein OS=Danio rerio GN=clic4 PE=1 SV=1	Q7ZTT4_DANRE	clic4 CLIC4	Chloride intracellular channel 4	-0.6823	-0.1927	0.0633181	0.205726
Q5U373	tr|Q5U373|Q5U373_DANRE Calcium binding protein 39-like OS=Danio rerio GN=cab39l PE=1 SV=1	Q5U373_DANRE	cab39l	Calcium binding protein 39-like (Calcium-binding protein 39-like)	-0.0261	-0.1923	1	0.320696
Q6DGX8	tr|Q6DGX8|Q6DGX8_DANRE Proteasome subunit alpha type OS=Danio rerio GN=psma1 PE=1 SV=1	Q6DGX8_DANRE	psma1 zgc:92726	Proteasome subunit alpha type (EC 3.4.25.1)	2.641	-0.1918	0.00156506	0.0911612
F1QF38	tr|F1QF38|F1QF38_DANRE Structural maintenance of chromosomes protein OS=Danio rerio GN=smc4 PE=1 SV=1;tr|E7FGC2|E7FGC2_DANRE Structural maintenance of chromosomes protein OS=Danio rerio GN=smc4 PE=1 SV=2;tr|Q8JGS5|Q8JGS5_DANRE Structural maintenance of chr	F1QF38_DANRE	smc4	Structural maintenance of chromosomes protein	-0.257	-0.1916	0.31602	0.266051
Q7ZUJ7	tr|Q7ZUJ7|Q7ZUJ7_DANRE Isocitrate dehydrogenase [NAD] subunit, mitochondrial OS=Danio rerio GN=idh3a PE=2 SV=1;tr|Q6NV33|Q6NV33_DANRE Isocitrate dehydrogenase [NAD] subunit, mitochondrial OS=Danio rerio GN=idh3a PE=1 SV=1	Q7ZUJ7_DANRE	idh3a	Isocitrate dehydrogenase [NAD] subunit; mitochondrial (EC 1.1.1.41)	0.2748	-0.1912	0.387296	0.0113495
Q7T2B9	sp|Q7T2B9|MTPN_DANRE Myotrophin OS=Danio rerio GN=mtpn PE=3 SV=1	MTPN_DANRE	mtpn	Myotrophin	0.5215	-0.1902	0.166043	0.33472
F1QQN9	tr|F1QQN9|F1QQN9_DANRE Septin 2 OS=Danio rerio GN=sept2 PE=1 SV=2;tr|Q6NWE2|Q6NWE2_DANRE Sept2 protein (Fragment) OS=Danio rerio GN=sept2 PE=2 SV=1;tr|Q08CQ1|Q08CQ1_DANRE Sept2 protein (Fragment) OS=Danio rerio GN=sept2 PE=2 SV=1;tr|A4IGC0|A4IGC0_DANRE Sep	F1QQN9_DANRE	sept2	Septin 2	-0.633	-0.1897	0.00190943	0.345141
B2GQM6	tr|B2GQM6|B2GQM6_DANRE S-methyl-5-thioadenosine phosphorylase OS=Danio rerio GN=mtap PE=2 SV=1;sp|Q7ZV22|MTAP_DANRE S-methyl-5-thioadenosine phosphorylase OS=Danio rerio GN=mtap PE=2 SV=2	B2GQM6_DANRE	mtap MTAP	S-methyl-5'-thioadenosine phosphorylase (EC 2.4.2.28) (5'-methylthioadenosine phosphorylase) (MTA phosphorylase) (MTAP) (MTAPase)	0.6069	-0.1892	1	0.610527
B0UYN4	tr|B0UYN4|B0UYN4_DANRE Zgc:162944 OS=Danio rerio GN=zgc:162944 PE=1 SV=1;tr|A4IGF7|A4IGF7_DANRE Zgc:162944 protein OS=Danio rerio GN=zgc:162944 PE=2 SV=1	B0UYN4_DANRE	zgc:162944	Zgc:162944	0.3949	-0.1891	0.0349944	0.258954
Q7ZVD6	tr|Q7ZVD6|Q7ZVD6_DANRE Ferritin OS=Danio rerio GN=zgc:56095 PE=2 SV=1;tr|F1QS22|F1QS22_DANRE Ferritin OS=Danio rerio GN=zgc:56095 PE=1 SV=1;tr|Q6IQF1|Q6IQF1_DANRE Ferritin OS=Danio rerio GN=zgc:56095 PE=2 SV=1	Q7ZVD6_DANRE	zgc:56095	Ferritin	2.9105	-0.189	1	0.619135
Q7T3F8	tr|Q7T3F8|Q7T3F8_DANRE Bystin-like OS=Danio rerio GN=bysl PE=2 SV=1;tr|Q6DRD8|Q6DRD8_DANRE Bystin-like OS=Danio rerio GN=bysl PE=2 SV=1;tr|F1R7L3|F1R7L3_DANRE Bystin-like (Fragment) OS=Danio rerio GN=bysl PE=1 SV=1	Q7T3F8_DANRE	bysl	Bystin-like	5.0095	-0.189	1	1
Q66I01	tr|Q66I01|Q66I01_DANRE Carnitine acetyltransferase OS=Danio rerio GN=cratb PE=2 SV=1;tr|A3KPZ2|A3KPZ2_DANRE Carnitine O-acetyltransferase b OS=Danio rerio GN=cratb PE=1 SV=1;tr|A3KPZ5|A3KPZ5_DANRE Novel protein similar to vertebrate carnitine acetyltransfe	Q66I01_DANRE	cratb crat	Carnitine acetyltransferase	0.4949	-0.1888	1	0.284313
Q9YHX5	tr|Q9YHX5|Q9YHX5_DANRE Vimentin OS=Danio rerio GN=vim PE=2 SV=1;tr|F1QAM8|F1QAM8_DANRE Vimentin OS=Danio rerio GN=vim PE=1 SV=1	Q9YHX5_DANRE	vim	Vimentin	-0.2957	-0.1882	0.363059	0.0898297
G8IHU0	tr|G8IHU0|G8IHU0_DANRE Laminin alpha 2 chain short splice variant OS=Danio rerio GN=lama2 PE=2 SV=1;tr|G8IHT9|G8IHT9_DANRE Laminin alpha 2 chain OS=Danio rerio GN=lama2 PE=2 SV=1	G8IHU0_DANRE	lama2 Lama2	Laminin alpha 2 chain short splice variant	0.0917	-0.1869	0.763714	0.444966
Q7SYK7	tr|Q7SYK7|Q7SYK7_DANRE Aspartate aminotransferase OS=Danio rerio GN=got2a PE=1 SV=1	Q7SYK7_DANRE	got2a got2	Aspartate aminotransferase (EC 2.6.1.1)	1.2845	-0.1866	0.00580031	0.505068
Q7SX99	sp|Q7SX99|FUMH_DANRE Fumarate hydratase, mitochondrial OS=Danio rerio GN=fh PE=2 SV=1;tr|A0A0G2KPY8|A0A0G2KPY8_DANRE Uncharacterized protein OS=Danio rerio GN=LOC100535417 PE=4 SV=1	FUMH_DANRE	fh zgc:66253	Fumarate hydratase; mitochondrial (Fumarase) (EC 4.2.1.2)	2.574	-0.1866	0.000372301	0.0639025
A0A0R4IGW9	tr|A0A0R4IGW9|A0A0R4IGW9_DANRE Synaptosomal-associated protein 91 OS=Danio rerio GN=snap91 PE=1 SV=1;tr|A0A0R4IZC2|A0A0R4IZC2_DANRE Synaptosomal-associated protein 91 OS=Danio rerio GN=snap91 PE=1 SV=1;tr|A0A0R4IG79|A0A0R4IG79_DANRE Synaptosomal-associated	A0A0R4IGW9_DANRE	snap91	Synaptosomal-associated protein 91	-0.1005	-0.1864	0.587727	1
Q503E2	tr|Q503E2|Q503E2_DANRE Prolyl endopeptidase OS=Danio rerio GN=prep PE=1 SV=1;tr|A0A0R4IHH8|A0A0R4IHH8_DANRE Prolyl endopeptidase OS=Danio rerio GN=prep PE=1 SV=1	Q503E2_DANRE	prep zgc:110670	Prolyl endopeptidase (Zgc:110670)	0.2088	-0.1859	0.250146	0.201668
Q58EK8	tr|Q58EK8|Q58EK8_DANRE Lman1 protein (Fragment) OS=Danio rerio GN=lman1 PE=2 SV=1;tr|F1R429|F1R429_DANRE Lectin, mannose-binding, 1 (Fragment) OS=Danio rerio GN=lman1 PE=1 SV=1	Q58EK8_DANRE	lman1	Lman1 protein (Fragment)	-0.028	-0.1858	0.85362	0.37376
Q08BR7	tr|Q08BR7|Q08BR7_DANRE SEC23 interacting protein OS=Danio rerio GN=sec23ip PE=2 SV=1;tr|A8E7C9|A8E7C9_DANRE SEC23-interacting protein OS=Danio rerio GN=sec23ip PE=1 SV=1;tr|A0A0R4IDW9|A0A0R4IDW9_DANRE SEC23-interacting protein OS=Danio rerio GN=sec23ip PE=	Q08BR7_DANRE	sec23ip	SEC23 interacting protein (Sec23ip protein)	0	-0.1857	1	0.370042
A5PF33	tr|A5PF33|A5PF33_DANRE Transducin (beta)-like 1 X-linked receptor 1a OS=Danio rerio GN=tbl1xr1a PE=1 SV=1;tr|Q503Q8|Q503Q8_DANRE Transducin (beta)-like 1 X-linked receptor 1a OS=Danio rerio GN=tbl1xr1a PE=1 SV=1;tr|A0A0R4IEF7|A0A0R4IEF7_DANRE Transducin (b	A5PF33_DANRE	tbl1xr1a	Transducin (beta)-like 1 X-linked receptor 1a	6.6769	-0.1857	4.24788e-06	1
Q9W6H5	sp|Q9W6H5|UBC9A_DANRE SUMO-conjugating enzyme UBC9-A OS=Danio rerio GN=ube2ia PE=1 SV=1;tr|A0A0R4IMC2|A0A0R4IMC2_DANRE SUMO-conjugating enzyme OS=Danio rerio GN=ube2ib PE=1 SV=1	UBC9A_DANRE	ube2ia ubc9a ube2i	SUMO-conjugating enzyme UBC9-A (EC 2.3.2.-) (RING-type E3 SUMO transferase UBC9-A) (SUMO-protein ligase A) (Ubiquitin carrier protein 9-A) (Ubiquitin carrier protein I-A) (Ubiquitin-conjugating enzyme E2 I-A) (Ubiquitin-protein ligase I-A)	-0.6344	-0.1848	0.00818545	0.423042
A5D6S3	tr|A5D6S3|A5D6S3_DANRE Methylmalonyl CoA mutase OS=Danio rerio GN=mut PE=1 SV=1	A5D6S3_DANRE	mut	Methylmalonyl CoA mutase (Mut protein)	0.3292	-0.1835	0.177443	0.166635
Q7ZV25	tr|Q7ZV25|Q7ZV25_DANRE Tubulin-specific chaperone A OS=Danio rerio GN=tbca PE=1 SV=1	Q7ZV25_DANRE	tbca	Tubulin-specific chaperone A	7.67	-0.1832	2.18223e-05	0.241465
Q803M8	tr|Q803M8|Q803M8_DANRE Tryosine 3-monooxygenase/tryptophan 5-monooxygenase activation protein, zeta polypeptide OS=Danio rerio GN=ywhaqb PE=1 SV=1	Q803M8_DANRE	ywhaqb ywhaq1 ywhaz	Tryosine 3-monooxygenase/tryptophan 5-monooxygenase activation protein; zeta polypeptide (Tyrosine 3-monooxygenase/tryptophan 5-monooxygenase activation protein; theta polypeptide b)	0.1597	-0.1829	0.433153	0.123605
Q5CZQ1	tr|Q5CZQ1|Q5CZQ1_DANRE Tyrosine 3-monooxygenase/tryptophan 5-monooxygenase activation protein, epsilon polypeptide 2 OS=Danio rerio GN=ywhae2 PE=1 SV=1	Q5CZQ1_DANRE	ywhae2	Tyrosine 3-monooxygenase/tryptophan 5-monooxygenase activation protein; epsilon polypeptide 2 (Ywhae2 protein)	0.5658	-0.1829	0.0332721	0.254669
Q642H5	tr|Q642H5|Q642H5_DANRE Protein phosphatase 2 (Formerly 2A), regulatory subunit A, beta isoform OS=Danio rerio GN=ppp2r1b PE=1 SV=1;tr|Q4V911|Q4V911_DANRE Protein phosphatase 2 (Formerly 2A), regulatory subunit A, beta isoform OS=Danio rerio GN=ppp2r1b PE=2	Q642H5_DANRE	ppp2r1b	Protein phosphatase 2 (Formerly 2A); regulatory subunit A; beta isoform (Protein phosphatase 2; regulatory subunit A; beta)	-0.0265	-0.1824	0.740335	0.186876
Q9I9E5	tr|Q9I9E5|Q9I9E5_DANRE Small nuclear ribonucleoprotein-associated protein OS=Danio rerio GN=snrpb PE=1 SV=1	Q9I9E5_DANRE	snrpb	Small nuclear ribonucleoprotein-associated protein	0.3139	-0.1814	1	0.123175
B0S5C4	tr|B0S5C4|B0S5C4_DANRE Acyl-CoA synthetase long-chain family member 3b OS=Danio rerio GN=acsl3b PE=1 SV=1;tr|F1Q8S3|F1Q8S3_DANRE Acyl-CoA synthetase long-chain family member 3b OS=Danio rerio GN=acsl3b PE=1 SV=2	B0S5C4_DANRE	acsl3b	Acyl-CoA synthetase long-chain family member 3b	-0.3814	-0.1803	1	1
Q5XFY0	tr|Q5XFY0|Q5XFY0_DANRE Phosphoglucomutase 3 OS=Danio rerio GN=pgm3 PE=2 SV=1;tr|F1QHK0|F1QHK0_DANRE Phosphoglucomutase 3 OS=Danio rerio GN=pgm3 PE=1 SV=1	Q5XFY0_DANRE	pgm3	Phosphoglucomutase 3	0.0265	-0.1803	0.928882	0.526998
A8WFV1	tr|A8WFV1|A8WFV1_DANRE TNF receptor-associated protein 1 OS=Danio rerio GN=trap1 PE=1 SV=1;tr|A0A0R4IR98|A0A0R4IR98_DANRE TNF receptor-associated protein 1 OS=Danio rerio GN=trap1 PE=1 SV=1;tr|F1Q9X9|F1Q9X9_DANRE TNF receptor-associated protein 1 OS=Danio	A8WFV1_DANRE	trap1	TNF receptor-associated protein 1 (Trap1 protein)	-0.1234	-0.18	0.468913	0.101219
Q9DDT0	tr|Q9DDT0|Q9DDT0_DANRE Ferritin OS=Danio rerio GN=fth1a PE=1 SV=1	Q9DDT0_DANRE	fth1a fth1	Ferritin	2.7666	-0.1798	0.00219732	0.349317
Q6NV37	tr|Q6NV37|Q6NV37_DANRE Glycogenin 1 OS=Danio rerio GN=gyg1a PE=1 SV=1;tr|A0A0R4IDW2|A0A0R4IDW2_DANRE Glycogenin 1a OS=Danio rerio GN=gyg1a PE=1 SV=1;tr|Q803Q1|Q803Q1_DANRE Glycogenin 1 OS=Danio rerio GN=gyg1a PE=2 SV=1	Q6NV37_DANRE	gyg1a gyg1	Glycogenin 1 (Glycogenin 1a) (Gyg1 protein)	0.4988	-0.1793	0.0677207	0.450976
Q567X5	tr|Q567X5|Q567X5_DANRE Si:dkeyp-113d7.4 protein (Fragment) OS=Danio rerio GN=krtt1c19e PE=2 SV=1	Q567X5_DANRE	krtt1c19e si:dkeyp-113d7.4	Si:dkeyp-113d7.4 protein (Fragment)	-0.0066	-0.1783	0.967957	1
Q6PGU9	tr|Q6PGU9|Q6PGU9_DANRE Serine/threonine-protein phosphatase 2A 55 kDa regulatory subunit B OS=Danio rerio GN=ppp2r2ab PE=2 SV=1;tr|F6NV52|F6NV52_DANRE Serine/threonine-protein phosphatase 2A 55 kDa regulatory subunit B OS=Danio rerio GN=ppp2r2ab PE=1 SV=1;	Q6PGU9_DANRE	ppp2r2ab ppp2r2a ppp2r2d	Serine/threonine-protein phosphatase 2A 55 kDa regulatory subunit B	-0.0783	-0.178	0.379152	0.280281
B0V0X1	tr|B0V0X1|B0V0X1_DANRE Propionyl CoA carboxylase, beta polypeptide OS=Danio rerio GN=pccb PE=1 SV=1;tr|Q6NWC8|Q6NWC8_DANRE Propionyl Coenzyme A carboxylase, beta polypeptide OS=Danio rerio GN=pccb PE=2 SV=1;tr|F1R007|F1R007_DANRE Propionyl CoA carboxylase,	B0V0X1_DANRE	pccb	Propionyl CoA carboxylase; beta polypeptide	0.9128	-0.177	0.0045835	0.0797511
A0A0R4IBX9	tr|A0A0R4IBX9|A0A0R4IBX9_DANRE Si:ch73-1a9.3 OS=Danio rerio GN=si:ch73-1a9.3 PE=4 SV=1	A0A0R4IBX9_DANRE	si:ch73-1a9.3	Si:ch73-1a9.3	6.2034	-0.1769	1	1
Q6P9P3	tr|Q6P9P3|Q6P9P3_DANRE Ubiquitin-like modifier activating enzyme 1 OS=Danio rerio GN=uba1 PE=2 SV=1;tr|F1RCA1|F1RCA1_DANRE Ubiquitin-like modifier-activating enzyme 1 OS=Danio rerio GN=uba1 PE=1 SV=1	Q6P9P3_DANRE	uba1	Ubiquitin-like modifier activating enzyme 1	-0.2148	-0.1768	0.0354504	0.0959316
Q6PC68	tr|Q6PC68|Q6PC68_DANRE ATPase, H+ transporting, lysosomal, V1 subunit B, member a OS=Danio rerio GN=atp6v1ba PE=1 SV=1;tr|Q8QHA7|Q8QHA7_DANRE Vacuolar-type H+ transporting ATPase subunit B1 OS=Danio rerio GN=atp6v1ba PE=2 SV=1;tr|A0A0R4ITB1|A0A0R4ITB1_DANR	Q6PC68_DANRE	atp6v1ba	ATPase; H+ transporting; lysosomal; V1 subunit B; member a (ATPase; H+-transporting; lysosomal; V1 subunit B; member a)	0.0399	-0.1768	0.780359	0.0461693
A9LDD9	tr|A9LDD9|A9LDD9_DANRE Mitochondrial serine hydroxymethyltransferase OS=Danio rerio GN=shmt2 PE=2 SV=1;tr|A0A0R4IBM1|A0A0R4IBM1_DANRE Serine hydroxymethyltransferase 2 (mitochondrial) OS=Danio rerio GN=shmt2 PE=1 SV=1;tr|A0A0R4IJD3|A0A0R4IJD3_DANRE Serine	A9LDD9_DANRE	shmt2	Mitochondrial serine hydroxymethyltransferase	0.0721	-0.1768	0.583755	0.4358
B8JIS5	tr|B8JIS5|B8JIS5_DANRE Glutathione S-transferase mu tandem duplicate 3 OS=Danio rerio GN=gstm.3 PE=1 SV=1;tr|B8JIS6|B8JIS6_DANRE Glutathione S-transferase mu tandem duplicate 3 OS=Danio rerio GN=gstm.3 PE=1 SV=1	B8JIS5_DANRE	gstm.3 gstm3	Glutathione S-transferase mu tandem duplicate 3	21.413	-0.1766	1	1
Q7ZUW4	tr|Q7ZUW4|Q7ZUW4_DANRE ADP-ribosylation factor 5 OS=Danio rerio GN=arf5 PE=1 SV=1;tr|Q6P5M5|Q6P5M5_DANRE Novel protein similar to vertebrate ADP-ribosylation factor 4 (ARF4) (Zgc:77650) OS=Danio rerio GN=DKEY-238C7.11 PE=1 SV=1	Q7ZUW4_DANRE	arf5 zgc:77650 DKEY-238C7.10-001	ADP-ribosylation factor 5 (Arf5 protein)	-0.0794	-0.1764	0.392435	0.36759
Q6NWK3	tr|Q6NWK3|Q6NWK3_DANRE RAN-binding protein 1 OS=Danio rerio GN=ranbp1 PE=1 SV=1;tr|Q90Z38|Q90Z38_DANRE RAN-binding protein 1 OS=Danio rerio GN=ranbp1 PE=1 SV=1	Q6NWK3_DANRE	ranbp1	RAN-binding protein 1 (Ranbp1 protein)	0.3733	-0.1761	0.0985038	0.0138509
Q503C7	tr|Q503C7|Q503C7_DANRE Alpha-1,4 glucan phosphorylase OS=Danio rerio GN=pygma PE=1 SV=1	Q503C7_DANRE	pygma	Alpha-1;4 glucan phosphorylase (EC 2.4.1.1)	0.1889	-0.1743	0.257332	0.0814218
E7EZ94	tr|E7EZ94|E7EZ94_DANRE Glutathione S-transferase theta 1a OS=Danio rerio GN=gstt1a PE=1 SV=1;tr|E9QFP4|E9QFP4_DANRE Glutathione S-transferase theta 1a OS=Danio rerio GN=gstt1a PE=1 SV=1	E7EZ94_DANRE	gstt1a	Glutathione S-transferase theta 1a	-0.6033	-0.173	0.0813934	0.371264
Q3S344	tr|Q3S344|Q3S344_DANRE Glutamine fructose-6-phosphate transaminase 1 OS=Danio rerio GN=gfpt1 PE=2 SV=1;tr|F1QDD9|F1QDD9_DANRE Glutamine--fructose-6-phosphate transaminase 1 OS=Danio rerio GN=gfpt1 PE=1 SV=1	Q3S344_DANRE	gfpt1	Glutamine fructose-6-phosphate transaminase 1 (Glutamine-fructose-6-phosphate transaminase 1)	-0.357	-0.1728	0.0204375	0.171675
Q4VBV1	tr|Q4VBV1|Q4VBV1_DANRE Cytochrome b-c1 complex subunit 7 OS=Danio rerio GN=uqcrb PE=1 SV=1;tr|I3IS20|I3IS20_DANRE Cytochrome b-c1 complex subunit 7 OS=Danio rerio GN=uqcrb PE=1 SV=1	Q4VBV1_DANRE	uqcrb	Cytochrome b-c1 complex subunit 7	-0.2953	-0.1726	0.136462	0.257647
Q567V5	tr|Q567V5|Q567V5_DANRE Novel protein similar to vertebrate small nuclear ribonucleoprotein D2 polypeptide 16.5kDa (SNRPD2) OS=Danio rerio GN=snrpd2 PE=1 SV=1	Q567V5_DANRE	snrpd2 si:dkey-113g17.2 DKEY-113G17.2-001	Novel protein similar to vertebrate small nuclear ribonucleoprotein D2 polypeptide 16.5kDa (SNRPD2) (Si:dkey-113g17.2) (Small nuclear ribonucleoprotein D2 polypeptide)	1.088	-0.1726	0.00211319	0.435619
A0A0R4IFI9	tr|A0A0R4IFI9|A0A0R4IFI9_DANRE Zgc:63587 OS=Danio rerio GN=zgc:63587 PE=1 SV=1;tr|F6NST7|F6NST7_DANRE Zgc:63587 OS=Danio rerio GN=zgc:63587 PE=1 SV=1	A0A0R4IFI9_DANRE	zgc:63587	Zgc:63587	-0.2377	-0.1721	0.19026	0.210701
Q566Y8	sp|Q566Y8|MGN_DANRE Protein mago nashi homolog OS=Danio rerio GN=magoh PE=2 SV=1	MGN_DANRE	magoh ch211-216k22.5 zgc:112220	Protein mago nashi homolog	-0.418	-0.1718	0.10895	0.484246
A0A140LG01	tr|A0A140LG01|A0A140LG01_DANRE Melanocyte proliferating gene 1 OS=Danio rerio GN=myg1 PE=1 SV=1;tr|Q29RB0|Q29RB0_DANRE Zgc:136866 OS=Danio rerio GN=myg1 PE=2 SV=1;tr|A0A140UHW3|A0A140UHW3_DANRE Melanocyte proliferating gene 1 OS=Danio rerio GN=myg1 PE=1 SV	A0A140LG01_DANRE	myg1	Melanocyte proliferating gene 1	0.7282	-0.1717	0.00234352	0.336489
I3ITN9	tr|I3ITN9|I3ITN9_DANRE 10-formyltetrahydrofolate dehydrogenase OS=Danio rerio GN=aldh1l1 PE=1 SV=1;tr|E3NZ06|E3NZ06_DANRE 10-formyltetrahydrofolate dehydrogenase OS=Danio rerio GN=aldh1l1 PE=1 SV=1	I3ITN9_DANRE	aldh1l1	10-formyltetrahydrofolate dehydrogenase (EC 1.5.1.6)	-0.3403	-0.1714	0.411307	0.607394
Q90Y03	tr|Q90Y03|Q90Y03_DANRE Aldehyde dehydrogenase 1 family, member A2 OS=Danio rerio GN=aldh1a2 PE=1 SV=1;tr|Q90XS8|Q90XS8_DANRE Retinaldehyde dehydrogenase type 2 OS=Danio rerio GN=aldh1a2 PE=2 SV=1;tr|Q8QGQ1|Q8QGQ1_DANRE Retinaldehyde dehydrogenase 2 OS=Dani	Q90Y03_DANRE	aldh1a2	Aldehyde dehydrogenase 1 family; member A2 (Aldehyde dehydrogenase 1A2)	0.589	-0.1698	0.00756576	0.208546
Q7ZUY0	tr|Q7ZUY0|Q7ZUY0_DANRE SET translocation (Myeloid leukemia-associated) A OS=Danio rerio GN=seta PE=1 SV=1	Q7ZUY0_DANRE	seta	SET translocation (Myeloid leukemia-associated) A (SET translocation (myeloid leukemia-associated) A)	1.5177	-0.1697	0.000230101	0.388642
Q7ZVT2	tr|Q7ZVT2|Q7ZVT2_DANRE Pyruvate kinase OS=Danio rerio GN=pkma PE=1 SV=1	Q7ZVT2_DANRE	pkma pkm2a	Pyruvate kinase (EC 2.7.1.40)	1.1343	-0.1696	0.000313213	0.359501
Q4VBU2	tr|Q4VBU2|Q4VBU2_DANRE Crystallin, gamma MX,-like 2 OS=Danio rerio GN=crygmxl2 PE=1 SV=1;tr|E9QDW1|E9QDW1_DANRE Crystallin, gamma MX,-like 2 OS=Danio rerio GN=crygmxl2 PE=1 SV=1	Q4VBU2_DANRE	crygmxl2 zgc:110021	Crystallin; gamma MX;-like 2 (Zgc:110021)	0.2964	-0.1693	0.484659	0.422819
Q641M4	tr|Q641M4|Q641M4_DANRE Zgc:100918 OS=Danio rerio GN=zgc:100918 PE=1 SV=1;tr|F6NJU6|F6NJU6_DANRE Zgc:100918 OS=Danio rerio GN=zgc:100918 PE=1 SV=1	Q641M4_DANRE	zgc:100918	Zgc:100918	22.3563	-0.1688	1	1
Q6NZW7	tr|Q6NZW7|Q6NZW7_DANRE Dlst protein OS=Danio rerio GN=dlst PE=2 SV=1;tr|Q7ZVL3|Q7ZVL3_DANRE Dihydrolipoamide S-succinyltransferase OS=Danio rerio GN=dlst PE=2 SV=1;tr|F1QFQ6|F1QFQ6_DANRE Dihydrolipoamide S-succinyltransferase OS=Danio rerio GN=dlst PE=1 SV	Q6NZW7_DANRE	dlst	Dlst protein	0.036	-0.1682	0.732352	0.322041
Q1XIH8	tr|Q1XIH8|Q1XIH8_DANRE Coproporphyrinogen oxidase OS=Danio rerio GN=cpox PE=2 SV=1;tr|Q1LY08|Q1LY08_DANRE Coproporphyrinogen oxidase OS=Danio rerio GN=cpox PE=1 SV=2;tr|Q05AK3|Q05AK3_DANRE Coproporphyrinogen oxidase OS=Danio rerio GN=cpox PE=2 SV=1	Q1XIH8_DANRE	cpox	Coproporphyrinogen oxidase	6.4202	-0.1682	1.47631e-08	0.00562147
Q7ZU67	tr|Q7ZU67|Q7ZU67_DANRE Eukaryotic translation initiation factor 4A, isoform 1B OS=Danio rerio GN=eif4a1b PE=1 SV=1;tr|A8E590|A8E590_DANRE Eif4a1b protein OS=Danio rerio GN=eif4a1b PE=2 SV=1	Q7ZU67_DANRE	eif4a1b	Eukaryotic translation initiation factor 4A; isoform 1B (Eukaryotic translation initiation factor 4A1B)	-0.2186	-0.168	0.083782	0.0431602
Q5XJP4	tr|Q5XJP4|Q5XJP4_DANRE Zgc:101710 OS=Danio rerio GN=ech1 PE=2 SV=1;tr|F1Q8H6|F1Q8H6_DANRE Enoyl CoA hydratase 1, peroxisomal OS=Danio rerio GN=ech1 PE=1 SV=1;tr|A8KBX4|A8KBX4_DANRE Zgc:101710 protein OS=Danio rerio GN=ech1 PE=2 SV=1;tr|A7MCF4|A7MCF4_DANRE	Q5XJP4_DANRE	ech1 zgc:101710	Zgc:101710 (Zgc:101710 protein)	1.1842	-0.168	0.000327438	0.384249
Q6DG67	tr|Q6DG67|Q6DG67_DANRE ATP-citrate synthase OS=Danio rerio GN=aclya PE=2 SV=1;tr|F1QZ09|F1QZ09_DANRE ATP-citrate synthase OS=Danio rerio GN=aclya PE=3 SV=1	Q6DG67_DANRE	aclya acly	ATP-citrate synthase (EC 2.3.3.8) (ATP-citrate (pro-S-)-lyase) (Citrate cleavage enzyme)	0.1814	-0.1676	0.0181146	0.297732
Q7ZTH8	tr|Q7ZTH8|Q7ZTH8_DANRE Acyl-Coenzyme A dehydrogenase, C-4 to C-12 straight chain OS=Danio rerio GN=acadm PE=2 SV=1;tr|Q6NYM4|Q6NYM4_DANRE Acyl-Coenzyme A dehydrogenase, C-4 to C-12 straight chain OS=Danio rerio GN=acadm PE=2 SV=1;tr|Q502R3|Q502R3_DANRE Acy	Q7ZTH8_DANRE	acadm	Acyl-Coenzyme A dehydrogenase; C-4 to C-12 straight chain	0.82	-0.1673	0.00478399	0.394018
Q7ZSZ9	tr|Q7ZSZ9|Q7ZSZ9_DANRE Rac1 OS=Danio rerio GN=rac1a PE=1 SV=1;tr|Q29RC5|Q29RC5_DANRE Ras-related C3 botulinum toxin substrate 1-like protein OS=Danio rerio GN=rac1b PE=2 SV=1;tr|A0A0G2KIS4|A0A0G2KIS4_DANRE Uncharacterized protein OS=Danio rerio GN=LOC10053	Q7ZSZ9_DANRE	rac1a rac1	Rac1 (Rac1 protein) (Ras-like protein Rac1a) (Ras-related C3 botulinum toxin substrate 1 (Rho family; small GTP binding protein Rac1)) (Ras-related C3 botulinum toxin substrate 1a (rho family; small GTP-binding protein Rac1))	0.1523	-0.1669	0.139412	0.0561517
Q08C33	sp|Q08C33|ISOC1_DANRE Isochorismatase domain-containing protein 1 OS=Danio rerio GN=isoc1 PE=2 SV=1	ISOC1_DANRE	isoc1 zgc:153699	Isochorismatase domain-containing protein 1	0.2784	-0.1664	0.369068	0.507062
E9QEJ2	tr|E9QEJ2|E9QEJ2_DANRE Collagen, type XXVIII, alpha 2a OS=Danio rerio GN=col28a2a PE=1 SV=1;tr|F1QAB3|F1QAB3_DANRE Collagen, type XXVIII, alpha 2a OS=Danio rerio GN=col28a2a PE=1 SV=1;tr|C3KEZ4|C3KEZ4_DANRE Collagen type XXVIII alpha 2 a OS=Danio rerio GN=	E9QEJ2_DANRE	col28a2a si:dkey-211m23.2	Collagen; type XXVIII; alpha 2a	-0.3655	-0.1661	0.0437019	0.322669
F1R3D3	tr|F1R3D3|F1R3D3_DANRE Glyceraldehyde-3-phosphate dehydrogenase OS=Danio rerio GN=gapdhs PE=1 SV=1;sp|Q5MJ86|G3P2_DANRE Glyceraldehyde-3-phosphate dehydrogenase 2 OS=Danio rerio GN=gapdh-2 PE=2 SV=1	F1R3D3_DANRE	gapdhs	Glyceraldehyde-3-phosphate dehydrogenase (EC 1.2.1.12)	-0.003	-0.1661	0.990161	0.20782
Q6IQT4	sp|Q6IQT4|CSN2_DANRE COP9 signalosome complex subunit 2 OS=Danio rerio GN=cops2 PE=2 SV=1	CSN2_DANRE	cops2 csn2 zgc:86624	COP9 signalosome complex subunit 2 (Signalosome subunit 2)	6.5933	-0.1646	1.77445e-08	0.24659
A0A0R4ITP0	tr|A0A0R4ITP0|A0A0R4ITP0_DANRE ATP-dependent 6-phosphofructokinase OS=Danio rerio GN=pfklb PE=1 SV=1;tr|A0A140LFZ3|A0A140LFZ3_DANRE ATP-dependent 6-phosphofructokinase OS=Danio rerio GN=pfklb PE=1 SV=1	A0A0R4ITP0_DANRE	pfklb	ATP-dependent 6-phosphofructokinase (ATP-PFK) (Phosphofructokinase) (EC 2.7.1.11) (Phosphohexokinase)	-0.0468	-0.1642	0.737637	0.232336
Q90XD4	tr|Q90XD4|Q90XD4_DANRE S-(hydroxymethyl)glutathione dehydrogenase OS=Danio rerio GN=adh5 PE=2 SV=1	Q90XD4_DANRE	adh5 ADH3	S-(hydroxymethyl)glutathione dehydrogenase (EC 1.1.1.284)	2.2261	-0.1638	0.00173522	0.339774
F1RDC5	tr|F1RDC5|F1RDC5_DANRE Exportin 7 OS=Danio rerio GN=xpo7 PE=1 SV=1;tr|B1H1M7|B1H1M7_DANRE Xpo7 protein OS=Danio rerio GN=xpo7 PE=2 SV=1;tr|F1Q5C6|F1Q5C6_DANRE Exportin 7 OS=Danio rerio GN=xpo7 PE=1 SV=1;tr|A0A0R4IWU7|A0A0R4IWU7_DANRE Exportin 7 OS=Danio re	F1RDC5_DANRE	xpo7	Exportin 7	0.358	-0.1637	0.038413	0.0983217
F6P2R4	tr|F6P2R4|F6P2R4_DANRE Glycine C-acetyltransferase OS=Danio rerio GN=gcat PE=1 SV=1;tr|Q7SZN4|Q7SZN4_DANRE Gcat protein (Fragment) OS=Danio rerio GN=gcat PE=2 SV=1;tr|Q6NWC4|Q6NWC4_DANRE Gcat protein (Fragment) OS=Danio rerio GN=gcat PE=2 SV=1	F6P2R4_DANRE	gcat	Glycine C-acetyltransferase	0.4854	-0.1631	0.0236075	0.531684
Q6TLD7	tr|Q6TLD7|Q6TLD7_DANRE Peptidyl-prolyl cis-trans isomerase OS=Danio rerio GN=ppih PE=1 SV=1;tr|Q7ZVQ9|Q7ZVQ9_DANRE Peptidyl-prolyl cis-trans isomerase OS=Danio rerio GN=ppih PE=1 SV=1;tr|B0V156|B0V156_DANRE Peptidyl-prolyl cis-trans isomerase OS=Danio reri	Q6TLD7_DANRE	ppih	Peptidyl-prolyl cis-trans isomerase (PPIase) (EC 5.2.1.8)	8.0449	-0.1631	1.80463e-06	0.517964
F1QSU2	tr|F1QSU2|F1QSU2_DANRE Clustered mitochondria protein homolog OS=Danio rerio GN=cluha PE=1 SV=1;sp|A0JMD0|CLU_DANRE Clustered mitochondria protein homolog OS=Danio rerio GN=cluh PE=2 SV=1	F1QSU2_DANRE	cluha cluh	Clustered mitochondria protein homolog	-0.3301	-0.163	0.142752	0.243376
A7YYG0	tr|A7YYG0|A7YYG0_DANRE Pdcl3 protein OS=Danio rerio GN=pdcl3 PE=2 SV=1;sp|Q6P268|PDCL3_DANRE Phosducin-like protein 3 OS=Danio rerio GN=pdcl3 PE=2 SV=1;tr|H9GXY5|H9GXY5_DANRE Uncharacterized protein OS=Danio rerio PE=4 SV=1;tr|H9GX63|H9GX63_DANRE Uncharact	A7YYG0_DANRE	pdcl3	Pdcl3 protein	-0.1966	-0.163	0.301102	0.359493
Q6TH50	tr|Q6TH50|Q6TH50_DANRE Adenylosuccinate lyase OS=Danio rerio GN=adsl PE=2 SV=1;tr|Q6IQR1|Q6IQR1_DANRE Adenylosuccinate lyase OS=Danio rerio GN=adsl PE=2 SV=1;tr|A8KBY9|A8KBY9_DANRE Adenylosuccinate lyase OS=Danio rerio GN=adsl PE=2 SV=1;tr|Q7ZVE8|Q7ZVE8_DA	Q6TH50_DANRE	adsl ADSL	Adenylosuccinate lyase (ASL) (EC 4.3.2.2) (Adenylosuccinase)	-0.0286	-0.163	0.808889	0.482471
Q7SXM1	tr|Q7SXM1|Q7SXM1_DANRE Cytochrome c oxidase subunit OS=Danio rerio GN=cox6b2 PE=1 SV=1	Q7SXM1_DANRE	cox6b2 zgc:66195	Cytochrome c oxidase subunit	0.2897	-0.1629	0.525261	0.493247
Q7ZTT1	tr|Q7ZTT1|Q7ZTT1_DANRE Catalase OS=Danio rerio GN=cat PE=2 SV=1;tr|A0A0R4II89|A0A0R4II89_DANRE Catalase OS=Danio rerio GN=cat PE=1 SV=1;tr|A0A0R4ICK7|A0A0R4ICK7_DANRE Catalase OS=Danio rerio GN=cat PE=1 SV=1;tr|A0A0R4IGK9|A0A0R4IGK9_DANRE Catalase (Fragmen	Q7ZTT1_DANRE	cat	Catalase (EC 1.11.1.6)	0.7852	-0.1626	0.0460966	0.474368
Q0PZF1	tr|Q0PZF1|Q0PZF1_DANRE Keratocan OS=Danio rerio GN=kera PE=4 SV=1;tr|Q5RI43|Q5RI43_DANRE Keratocan OS=Danio rerio GN=kera PE=2 SV=1	Q0PZF1_DANRE	kera si:dkeyp-38g8.3	Keratocan	-0.2954	-0.1616	0.370926	0.562324
Q5XIZ6	sp|Q5XIZ6|GPD1L_DANRE Glycerol-3-phosphate dehydrogenase 1-like protein OS=Danio rerio GN=gpd1l PE=2 SV=1	GPD1L_DANRE	gpd1l	Glycerol-3-phosphate dehydrogenase 1-like protein (EC 1.1.1.8)	-0.0548	-0.1602	0.644751	0.254662
Q6IQN8	tr|Q6IQN8|Q6IQN8_DANRE Acyl-Coenzyme A dehydrogenase, long chain OS=Danio rerio GN=acadl PE=2 SV=1;tr|A3KQR0|A3KQR0_DANRE Acyl-CoA dehydrogenase, long chain OS=Danio rerio GN=acadl PE=1 SV=1;tr|Q7ZYX3|Q7ZYX3_DANRE Acadl protein OS=Danio rerio GN=acadl PE=2	Q6IQN8_DANRE	acadl	Acyl-Coenzyme A dehydrogenase; long chain	2.2502	-0.16	0.0144546	0.414749
F1QG51	tr|F1QG51|F1QG51_DANRE Fibromodulin a OS=Danio rerio GN=fmoda PE=4 SV=1;tr|A8BB94|A8BB94_DANRE Zgc:113456 (Fragment) OS=Danio rerio GN=fmoda PE=2 SV=1	F1QG51_DANRE	fmoda	Fibromodulin a	6.8082	-0.1599	1	0.796462
F1R2K9	tr|F1R2K9|F1R2K9_DANRE Ribonucleoside-diphosphate reductase OS=Danio rerio GN=rrm1 PE=1 SV=1;tr|A0A0R4IAR2|A0A0R4IAR2_DANRE Ribonucleoside-diphosphate reductase OS=Danio rerio GN=rrm1 PE=1 SV=1;sp|P79732|RIR1_DANRE Ribonucleoside-diphosphate reductase larg	F1R2K9_DANRE	rrm1	Ribonucleoside-diphosphate reductase (EC 1.17.4.1)	0.222	-0.1598	0.414456	0.57488
F8W5B8	tr|F8W5B8|F8W5B8_DANRE Alpha-1,4 glucan phosphorylase OS=Danio rerio GN=pygl PE=1 SV=1;tr|E7F2Z5|E7F2Z5_DANRE Alpha-1,4 glucan phosphorylase OS=Danio rerio GN=pygl PE=1 SV=1;tr|Q5RKM9|Q5RKM9_DANRE Alpha-1,4 glucan phosphorylase OS=Danio rerio GN=pygl PE=2	F8W5B8_DANRE	pygl	Alpha-1;4 glucan phosphorylase (EC 2.4.1.1)	0.2462	-0.1598	0.269968	0.393741
Q2L6L0	tr|Q2L6L0|Q2L6L0_DANRE Canopy 2 OS=Danio rerio GN=cnpy2 PE=1 SV=1;tr|Q0V965|Q0V965_DANRE Canopy 2 OS=Danio rerio GN=cnpy2 PE=2 SV=1	Q2L6L0_DANRE	cnpy2 tmem4	Canopy 2 (Canopy2)	0.9673	-0.1592	0.0677434	0.657869
Q7ZUN6	tr|Q7ZUN6|Q7ZUN6_DANRE Phosphoribosylaminoimidazole carboxylase, phosphoribosylaminoimidazole succinocarboxamide synthetase OS=Danio rerio GN=paics PE=1 SV=1;tr|A0A0A0MPG9|A0A0A0MPG9_DANRE Phosphoribosylaminoimidazole carboxylase, phosphoribosylaminoimidaz	Q7ZUN6_DANRE	paics	Phosphoribosylaminoimidazole carboxylase; phosphoribosylaminoimidazole succinocarboxamide synthetase	0.0505	-0.159	0.799257	0.427454
F1QSC5	tr|F1QSC5|F1QSC5_DANRE Collagen, type I, alpha 1a OS=Danio rerio GN=col1a1a PE=1 SV=1;tr|B1WB89|B1WB89_DANRE Col1a1 protein OS=Danio rerio GN=col1a1a PE=2 SV=1;tr|Q6U1J5|Q6U1J5_DANRE Chihuahua OS=Danio rerio GN=col1a1a PE=2 SV=1;tr|Q6P4U1|Q6P4U1_DANRE Coll	F1QSC5_DANRE	col1a1a	Collagen; type I; alpha 1a	-0.2628	-0.1583	0.340859	0.275371
A0A0R4IVC8	tr|A0A0R4IVC8|A0A0R4IVC8_DANRE Cytochrome c oxidase subunit Vab OS=Danio rerio GN=cox5ab PE=1 SV=1;tr|Q6PBX0|Q6PBX0_DANRE Cox5ab protein (Fragment) OS=Danio rerio GN=cox5ab PE=2 SV=1	A0A0R4IVC8_DANRE	cox5ab	Cytochrome c oxidase subunit Vab	0.875	-0.1583	1	0.819885
Q5SPA3	tr|Q5SPA3|Q5SPA3_DANRE Acetyl-CoA acetyltransferase 2 OS=Danio rerio GN=acat2 PE=1 SV=1;tr|A0A0R4IHU6|A0A0R4IHU6_DANRE Acetyl-CoA acetyltransferase 2 OS=Danio rerio GN=acat2 PE=1 SV=1;tr|A0A0R4IDT5|A0A0R4IDT5_DANRE Acetyl-CoA acetyltransferase 2 OS=Danio r	Q5SPA3_DANRE	acat2	Acetyl-CoA acetyltransferase 2	6.1443	-0.1582	1.66713e-06	0.466044
Q6P941	tr|Q6P941|Q6P941_DANRE Adenylyl cyclase-associated protein OS=Danio rerio GN=cap2 PE=2 SV=1;tr|A0A0R4IXA9|A0A0R4IXA9_DANRE Adenylyl cyclase-associated protein OS=Danio rerio GN=cap2 PE=3 SV=1;tr|Q5BJ21|Q5BJ21_DANRE Adenylyl cyclase-associated protein OS=Da	Q6P941_DANRE	cap2 zgc:73317	Adenylyl cyclase-associated protein	-0.5414	-0.1575	1	1
F1QE54	tr|F1QE54|F1QE54_DANRE Activated leukocyte cell adhesion molecule b OS=Danio rerio GN=alcamb PE=1 SV=1;tr|B0R101|B0R101_DANRE Novel protein (Wu:fb80a10) OS=Danio rerio GN=alcamb PE=4 SV=1;tr|A4JYL5|A4JYL5_DANRE Neurolin-like cell adhesion molecule OS=Danio	F1QE54_DANRE	alcamb	Activated leukocyte cell adhesion molecule b	6.2338	-0.157	1.68796e-05	0.106407
Q6P131	tr|Q6P131|Q6P131_DANRE Thioredoxin 2 OS=Danio rerio GN=txn2 PE=1 SV=1	Q6P131_DANRE	txn2 zgc:77127	Thioredoxin 2 (Zgc:77127)	24.2889	-0.1555	1	1
A9JRE2	sp|A9JRE2|MTNA_DANRE Methylthioribose-1-phosphate isomerase OS=Danio rerio GN=mri1 PE=2 SV=1	MTNA_DANRE	mri1 zgc:172216	Methylthioribose-1-phosphate isomerase (M1Pi) (MTR-1-P isomerase) (EC 5.3.1.23) (S-methyl-5-thioribose-1-phosphate isomerase) (Translation initiation factor eIF-2B subunit alpha/beta/delta-like protein)	0.8272	-0.1552	0.0128363	0.500971
Q6NWI5	tr|Q6NWI5|Q6NWI5_DANRE Methylcrotonoyl-Coenzyme A carboxylase 2 (Beta) OS=Danio rerio GN=mccc2 PE=2 SV=1;tr|A2BIN5|A2BIN5_DANRE Methylcrotonoyl-CoA carboxylase 2 (beta) OS=Danio rerio GN=mccc2 PE=1 SV=1	Q6NWI5_DANRE	mccc2	Methylcrotonoyl-Coenzyme A carboxylase 2 (Beta)	8.8465	-0.1549	1.33753e-07	0.470284
Q9DGR6	tr|Q9DGR6|Q9DGR6_DANRE Mitogen-activated protein kinase OS=Danio rerio GN=mapk3 PE=2 SV=1;tr|A0A0R4IHP1|A0A0R4IHP1_DANRE Mitogen-activated protein kinase OS=Danio rerio GN=mapk3 PE=1 SV=1;tr|Q7ZVK8|Q7ZVK8_DANRE Mitogen-activated protein kinase OS=Danio rer	Q9DGR6_DANRE	mapk3 zERK1	Mitogen-activated protein kinase (EC 2.7.11.24)	-0.6105	-0.1548	0.000805991	0.286095
Q803R9	tr|Q803R9|Q803R9_DANRE Aldehyde dehydrogenase 7 family, member A1 OS=Danio rerio GN=aldh7a1 PE=2 SV=1	Q803R9_DANRE	aldh7a1	Aldehyde dehydrogenase 7 family; member A1 (Aldh7a1 protein)	0.2674	-0.1545	0.126944	0.110458
B0S5C5	tr|B0S5C5|B0S5C5_DANRE Acetyl-CoA acyltransferase 2 OS=Danio rerio GN=acaa2 PE=1 SV=1;tr|Q7ZVG1|Q7ZVG1_DANRE Zgc:56036 OS=Danio rerio GN=acaa2 PE=2 SV=1	B0S5C5_DANRE	acaa2	Acetyl-CoA acyltransferase 2	1.9622	-0.1539	5.2824e-05	0.123428
F1R683	tr|F1R683|F1R683_DANRE Mannose-1-phosphate guanyltransferase beta OS=Danio rerio GN=gmppb PE=1 SV=1;sp|Q6DBU5|GMPPB_DANRE Mannose-1-phosphate guanyltransferase beta OS=Danio rerio GN=gmppb PE=2 SV=1	F1R683_DANRE	gmppb	Mannose-1-phosphate guanyltransferase beta	22.5825	-0.1531	1	0.223187
A9JT13	tr|A9JT13|A9JT13_DANRE THO complex 6 homolog (Drosophila) OS=Danio rerio GN=thoc6 PE=1 SV=1;tr|A0A0R4IU47|A0A0R4IU47_DANRE THO complex subunit 6 homolog OS=Danio rerio GN=thoc6 PE=1 SV=1;sp|Q5XJS5|THOC6_DANRE THO complex subunit 6 homolog OS=Danio rerio GN	A9JT13_DANRE	thoc6	THO complex 6 homolog (Drosophila) (THO complex subunit 6 homolog)	0.3441	-0.1524	0.31128	0.254875
A4QP41	tr|A4QP41|A4QP41_DANRE Zgc:123333 protein OS=Danio rerio GN=naga PE=2 SV=1;tr|A0A0R4IJL2|A0A0R4IJL2_DANRE N-acetylgalactosaminidase, alpha OS=Danio rerio GN=naga PE=1 SV=1	A4QP41_DANRE	naga zgc:123333	Zgc:123333 protein	5.7364	-0.1521	2.00374e-07	0.500894
Q6DGJ6	tr|Q6DGJ6|Q6DGJ6_DANRE Peroxiredoxin 2 OS=Danio rerio GN=prdx2 PE=1 SV=1	Q6DGJ6_DANRE	prdx2 prdx1	Peroxiredoxin 2	0.0017	-0.1515	0.972408	0.264348
Q803U8	tr|Q803U8|Q803U8_DANRE Splicing factor, arginine/serine-rich 11 OS=Danio rerio GN=srsf11 PE=2 SV=1;tr|A0A0R4IUB5|A0A0R4IUB5_DANRE Serine/arginine-rich-splicing factor 11 OS=Danio rerio GN=srsf11 PE=1 SV=1;tr|A0A0R4IHS9|A0A0R4IHS9_DANRE Serine/arginine-rich	Q803U8_DANRE	srsf11 sfrs11	Splicing factor; arginine/serine-rich 11	0.2836	-0.1515	0.0395497	0.138264
A4QN66	tr|A4QN66|A4QN66_DANRE mRNA cap guanine-N7 methyltransferase OS=Danio rerio GN=rnmt PE=2 SV=1;sp|Q1MTD3|MCES_DANRE mRNA cap guanine-N7 methyltransferase OS=Danio rerio GN=rnmt PE=3 SV=1	A4QN66_DANRE	rnmt si:ch211-105d11.3	mRNA cap guanine-N7 methyltransferase (EC 2.1.1.56)	-0.0968	-0.1512	0.454363	0.23847
F1R4W2	tr|F1R4W2|F1R4W2_DANRE Galectin (Fragment) OS=Danio rerio GN=lgals3a PE=1 SV=1;tr|A0A0R4I9F2|A0A0R4I9F2_DANRE Galectin OS=Danio rerio GN=lgals3a PE=1 SV=1	F1R4W2_DANRE	lgals3a lgals3 si:ch211-67f24.5	Galectin (Fragment)	-0.6242	-0.1506	0.0439654	0.555397
E7F5L1	tr|E7F5L1|E7F5L1_DANRE Myosin, heavy chain 7B, cardiac muscle, beta b OS=Danio rerio GN=myh7bb PE=1 SV=2;tr|E9QF07|E9QF07_DANRE Myosin, heavy chain 7B, cardiac muscle, beta b OS=Danio rerio GN=myh7bb PE=1 SV=2	E7F5L1_DANRE	myh7bb	Myosin; heavy chain 7B; cardiac muscle; beta b	0.4444	-0.1502	0.0413972	0.498221
Q5PR57	tr|Q5PR57|Q5PR57_DANRE Dihydroorotate dehydrogenase (quinone), mitochondrial OS=Danio rerio GN=dhodh PE=2 SV=1;tr|F1QNH4|F1QNH4_DANRE Dihydroorotate dehydrogenase (quinone), mitochondrial OS=Danio rerio GN=dhodh PE=1 SV=1	Q5PR57_DANRE	dhodh	Dihydroorotate dehydrogenase (quinone); mitochondrial (DHOdehase) (EC 1.3.5.2)	0	-0.1497	1	1
Q7SXJ5	tr|Q7SXJ5|Q7SXJ5_DANRE Bleomycin hydrolase OS=Danio rerio GN=blmh PE=2 SV=1;tr|F1R4G2|F1R4G2_DANRE Bleomycin hydrolase OS=Danio rerio GN=blmh PE=1 SV=1	Q7SXJ5_DANRE	blmh	Bleomycin hydrolase	7.549	-0.1494	4.69779e-07	0.533904
Q6NWK4	tr|Q6NWK4|Q6NWK4_DANRE ATPase, H+-transporting, lysosomal, V1 subunit E1b OS=Danio rerio GN=atp6v1e1b PE=1 SV=1;tr|Q8JHH4|Q8JHH4_DANRE Vacuolar ATP synthase subunit E OS=Danio rerio GN=atp6v1e1b PE=2 SV=1	Q6NWK4_DANRE	atp6v1e1b atp6v1e1	ATPase; H+-transporting; lysosomal; V1 subunit E1b (Atp6v1e1 protein)	-0.3856	-0.1488	0.0410531	0.317841
Q568F8	tr|Q568F8|Q568F8_DANRE Zgc:110325 OS=Danio rerio GN=ssbp1 PE=2 SV=1;tr|B8A5I7|B8A5I7_DANRE Single-stranded DNA-binding protein 1 OS=Danio rerio GN=ssbp1 PE=1 SV=1	Q568F8_DANRE	ssbp1 zgc:110325	Zgc:110325 (Zgc:110325 protein)	7.4922	-0.1487	2.05237e-06	0.361144
F1Q5H4	tr|F1Q5H4|F1Q5H4_DANRE UDP-galactose-4-epimerase OS=Danio rerio GN=gale PE=1 SV=1;tr|Q1RM15|Q1RM15_DANRE UDP-galactose-4-epimerase OS=Danio rerio GN=gale PE=2 SV=1	F1Q5H4_DANRE	gale	UDP-galactose-4-epimerase	1.0623	-0.1485	0.000814137	0.512972
E9QEV7	tr|E9QEV7|E9QEV7_DANRE Tumor protein D52-like 2b (Fragment) OS=Danio rerio GN=tpd52l2b PE=1 SV=1;tr|Q6P3J1|Q6P3J1_DANRE Tumor protein D52-like 2b OS=Danio rerio GN=tpd52l2b PE=1 SV=1;tr|E9QEK2|E9QEK2_DANRE Tumor protein D52-like 2b OS=Danio rerio GN=tpd52l	E9QEV7_DANRE	tpd52l2b	Tumor protein D52-like 2b (Fragment)	-0.0177	-0.1484	0.494295	0.289364
Q98874	sp|Q98874|ERH_DANRE Enhancer of rudimentary homolog OS=Danio rerio GN=erh PE=3 SV=1	ERH_DANRE	erh e(r) zgc:86761	Enhancer of rudimentary homolog	0.453	-0.1481	0.170639	0.38245
Q90474	sp|Q90474|H90A1_DANRE Heat shock protein HSP 90-alpha 1 OS=Danio rerio GN=hsp90a.1 PE=1 SV=3	H90A1_DANRE	hsp90a.1 hsp90 hsp90a hsp90aa1 zgc:86652	Heat shock protein HSP 90-alpha 1	-0.2014	-0.1476	0.193205	0.0479624
A0A0R4IXL8	tr|A0A0R4IXL8|A0A0R4IXL8_DANRE Talin 1 OS=Danio rerio GN=tln1 PE=1 SV=1;tr|A0A0R4IXS5|A0A0R4IXS5_DANRE Talin 1 OS=Danio rerio GN=tln1 PE=1 SV=1;tr|A0A0R4IDZ8|A0A0R4IDZ8_DANRE Talin 1 OS=Danio rerio GN=tln1 PE=1 SV=1;tr|Q5U7N6|Q5U7N6_DANRE Talin 1 OS=Danio	A0A0R4IXL8_DANRE	tln1	Talin 1	-0.1862	-0.147	0.0469523	0.198206
B2GP30	tr|B2GP30|B2GP30_DANRE Fructose-bisphosphate aldolase OS=Danio rerio GN=aldocb PE=2 SV=1;sp|Q8JH70|ALDCB_DANRE Fructose-bisphosphate aldolase C-B OS=Danio rerio GN=aldocb PE=2 SV=1	B2GP30_DANRE	aldocb aldoc	Fructose-bisphosphate aldolase (EC 4.1.2.13)	-0.5259	-0.1469	0.0647753	0.392947
Q9W6T5	tr|Q9W6T5|Q9W6T5_DANRE Lamin B2 OS=Danio rerio GN=lmnb2 PE=2 SV=1;tr|B3DFN3|B3DFN3_DANRE Lamin B2 OS=Danio rerio GN=lmnb2 PE=1 SV=1	Q9W6T5_DANRE	lmnb2 lamin B2	Lamin B2	0.032	-0.1466	0.695678	0.286729
Q802X3	tr|Q802X3|Q802X3_DANRE Calrl protein OS=Danio rerio GN=calr3b PE=2 SV=1	Q802X3_DANRE	calr3b calrl	Calrl protein	7.2871	-0.1465	5.58047e-06	0.617251
Q7ZVS0	tr|Q7ZVS0|Q7ZVS0_DANRE DnaJ (Hsp40) homolog, subfamily A, member 2, like OS=Danio rerio GN=dnaja2l PE=2 SV=1;tr|A5WVI9|A5WVI9_DANRE DnaJ (Hsp40) homolog, subfamily A, member 2,-like OS=Danio rerio GN=dnaja2l PE=1 SV=1	Q7ZVS0_DANRE	dnaja2l	DnaJ (Hsp40) homolog; subfamily A; member 2; like (Dnaja2l protein)	0.2407	-0.1463	0.287686	0.431063
Q6DEG5	tr|Q6DEG5|Q6DEG5_DANRE Polymerase (RNA) II (DNA directed) polypeptide E OS=Danio rerio GN=polr2eb PE=1 SV=1	Q6DEG5_DANRE	polr2eb polr2e	Polymerase (RNA) II (DNA directed) polypeptide E (Polymerase (RNA) II (DNA directed) polypeptide E; b)	0.4294	-0.1459	0.175206	0.388537
Q7ZW39	tr|Q7ZW39|Q7ZW39_DANRE Phosphoribosyl pyrophosphate synthetase 1A OS=Danio rerio GN=prps1a PE=2 SV=1;tr|Q4KME9|Q4KME9_DANRE Phosphoribosyl pyrophosphate synthetase 1A OS=Danio rerio GN=prps1a PE=1 SV=1;tr|Q6NYR9|Q6NYR9_DANRE Phosphoribosyl pyrophosphate sy	Q7ZW39_DANRE	prps1a	Phosphoribosyl pyrophosphate synthetase 1A	0.3154	-0.1452	0.0316039	0.243498
Q6PBX8	tr|Q6PBX8|Q6PBX8_DANRE NADH dehydrogenase (ubiquinone) flavoprotein 2 OS=Danio rerio GN=ndufv2 PE=1 SV=1	Q6PBX8_DANRE	ndufv2 zgc:73198	NADH dehydrogenase (ubiquinone) flavoprotein 2 (Zgc:73198)	0.1322	-0.1435	0.396751	0.0755692
Q802Z2	tr|Q802Z2|Q802Z2_DANRE Protein kinase C substrate 80K-H OS=Danio rerio GN=prkcsh PE=2 SV=1;tr|F1RBW3|F1RBW3_DANRE Protein kinase C substrate 80K-H OS=Danio rerio GN=prkcsh PE=1 SV=1;tr|A0A0R4ILT4|A0A0R4ILT4_DANRE Protein kinase C substrate 80K-H OS=Danio r	Q802Z2_DANRE	prkcsh	Protein kinase C substrate 80K-H	1.0978	-0.1434	0.0143317	0.527806
E7F071	tr|E7F071|E7F071_DANRE Uncharacterized protein OS=Danio rerio PE=1 SV=2	E7F071_DANRE		Uncharacterized protein	0.7181	-0.1425	0.00341019	0.256018
Q7T334	tr|Q7T334|Q7T334_DANRE Malate dehydrogenase OS=Danio rerio GN=mdh2 PE=1 SV=1	Q7T334_DANRE	mdh2 zgc:64133	Malate dehydrogenase (EC 1.1.1.37)	0.5152	-0.1423	0.000991092	0.15129
Q66IB3	tr|Q66IB3|Q66IB3_DANRE Zgc:152808 protein (Fragment) OS=Danio rerio GN=zgc:152808 PE=2 SV=1;tr|Q0IIP9|Q0IIP9_DANRE Zgc:152808 OS=Danio rerio GN=zgc:152808 PE=2 SV=1;tr|E7EZP8|E7EZP8_DANRE Uncharacterized protein OS=Danio rerio PE=1 SV=2	Q66IB3_DANRE	zgc:152808	Zgc:152808 protein (Fragment)	-0.2372	-0.1419	0.206574	0.269472
F1QDL1	tr|F1QDL1|F1QDL1_DANRE Collagen, type I, alpha 1b OS=Danio rerio GN=col1a1b PE=1 SV=1;tr|Q6PEI9|Q6PEI9_DANRE Collagen, type I, alpha 3 OS=Danio rerio GN=col1a1b PE=2 SV=1	F1QDL1_DANRE	col1a1b	Collagen; type I; alpha 1b	-0.2271	-0.1409	0.122644	0.525188
Q6DHD5	tr|Q6DHD5|Q6DHD5_DANRE Zgc:92502 OS=Danio rerio GN=akr7a3 PE=2 SV=1;tr|F6NHB2|F6NHB2_DANRE Aldo-keto reductase family 7, member A3 (aflatoxin aldehyde reductase) OS=Danio rerio GN=akr7a3 PE=1 SV=1	Q6DHD5_DANRE	akr7a3 zgc:92502	Zgc:92502	0.2844	-0.1402	0.455716	0.430496
Q568M0	tr|Q568M0|Q568M0_DANRE Related RAS viral (R-ras) oncogene homolog 2 OS=Danio rerio GN=rras2 PE=1 SV=1	Q568M0_DANRE	rras2	Related RAS viral (R-ras) oncogene homolog 2 (Related RAS viral (r-ras) oncogene homolog 2) (Rras2 protein)	6.6238	-0.1402	1.75057e-06	0.596909
Q6PHD6	tr|Q6PHD6|Q6PHD6_DANRE Integrin linked kinase OS=Danio rerio GN=ilk PE=1 SV=1	Q6PHD6_DANRE	ilk	Integrin linked kinase (Integrin-linked kinase)	-0.3649	-0.1396	0.397325	0.19072
F1QF30	tr|F1QF30|F1QF30_DANRE Transcription elongation factor B (SIII), polypeptide 2 OS=Danio rerio GN=tceb2 PE=1 SV=1;tr|E9QFI0|E9QFI0_DANRE Transcription elongation factor B (SIII), polypeptide 2 OS=Danio rerio GN=tceb2 PE=1 SV=1;tr|Q7SYJ8|Q7SYJ8_DANRE Tceb2 p	F1QF30_DANRE	tceb2	Transcription elongation factor B (SIII); polypeptide 2	0.1958	-0.1395	0.187308	0.525291
E7F8Y5	tr|E7F8Y5|E7F8Y5_DANRE Translationally-controlled tumor protein homolog OS=Danio rerio GN=tpt1 PE=1 SV=2;sp|Q9DGK4|TCTP_DANRE Translationally-controlled tumor protein homolog OS=Danio rerio GN=tpt1 PE=2 SV=1;tr|B8JHR2|B8JHR2_DANRE Translationally-controlle	E7F8Y5_DANRE	tpt1	Translationally-controlled tumor protein homolog	-0.3496	-0.1387	0.0682106	0.368356
B8JLL1	tr|B8JLL1|B8JLL1_DANRE Uridine monophosphate synthetase OS=Danio rerio GN=umps PE=1 SV=1;tr|F1QQ95|F1QQ95_DANRE Uridine monophosphate synthetase OS=Danio rerio GN=umps PE=1 SV=1	B8JLL1_DANRE	umps	Uridine monophosphate synthetase	0.06	-0.1387	0.71015	0.557939
F1QIP3	tr|F1QIP3|F1QIP3_DANRE Importin 4 OS=Danio rerio GN=ipo4 PE=1 SV=1;tr|F1R750|F1R750_DANRE Importin 4 (Fragment) OS=Danio rerio GN=ipo4 PE=1 SV=1	F1QIP3_DANRE	ipo4 si:ch211-196f5.1	Importin 4	1.0671	-0.1386	0.0100607	0.736176
F1QUV7	tr|F1QUV7|F1QUV7_DANRE Glycyl-tRNA synthetase OS=Danio rerio GN=gars PE=1 SV=2	F1QUV7_DANRE	gars	Glycyl-tRNA synthetase	-0.1599	-0.1379	0.148879	0.353048
Q6PD83	sp|Q6PD83|BZW1A_DANRE Basic leucine zipper and W2 domain-containing protein 1-A OS=Danio rerio GN=bzw1a PE=2 SV=1	BZW1A_DANRE	bzw1a bzw1 si:ch211-246m6.3 zgc:63787	Basic leucine zipper and W2 domain-containing protein 1-A	0.0773	-0.1379	0.783635	0.386147
B8A5K9	tr|B8A5K9|B8A5K9_DANRE Structural maintenance of chromosomes protein OS=Danio rerio GN=smc2 PE=1 SV=1	B8A5K9_DANRE	smc2	Structural maintenance of chromosomes protein	-0.1281	-0.1368	0.58095	0.588789
A0A0R4IXY4	tr|A0A0R4IXY4|A0A0R4IXY4_DANRE Cullin 3b (Fragment) OS=Danio rerio GN=cul3b PE=1 SV=1;tr|Q6TEL5|Q6TEL5_DANRE Cullin 3 OS=Danio rerio GN=cul3a PE=2 SV=1;tr|Q6P0Z1|Q6P0Z1_DANRE Cullin 3 OS=Danio rerio GN=cul3a PE=2 SV=1;tr|B3DIU1|B3DIU1_DANRE Cullin 3 OS=Dan	A0A0R4IXY4_DANRE	cul3b	Cullin 3b (Fragment)	5.698	-0.1368	7.46222e-06	0.250891
Q6PBJ6	tr|Q6PBJ6|Q6PBJ6_DANRE NADH dehydrogenase (ubiquinone) 1 beta subcomplex, 6 OS=Danio rerio GN=ndufb6 PE=1 SV=1	Q6PBJ6_DANRE	ndufb6 zgc:73375	NADH dehydrogenase (ubiquinone) 1 beta subcomplex; 6 (Zgc:73375)	-0.3502	-0.1367	0.0479316	0.342214
A3QJW5	tr|A3QJW5|A3QJW5_DANRE CTP synthase OS=Danio rerio GN=ctps1a PE=3 SV=1;sp|Q6PEI7|PYRG1_DANRE CTP synthase 1 OS=Danio rerio GN=ctps1 PE=1 SV=1	A3QJW5_DANRE	ctps1a	CTP synthase (EC 6.3.4.2) (UTP--ammonia ligase)	-0.1755	-0.1367	0.0717961	0.158334
Q7ZUG4	tr|Q7ZUG4|Q7ZUG4_DANRE RAB5A, member RAS oncogene family like OS=Danio rerio GN=rab5ab PE=1 SV=1;tr|Q7ZUW5|Q7ZUW5_DANRE RAB5A, member RAS oncogene family OS=Danio rerio GN=rab5aa PE=1 SV=1;tr|B2GTJ4|B2GTJ4_DANRE Rab5a protein OS=Danio rerio GN=rab5aa PE=2	Q7ZUG4_DANRE	rab5ab rab5al	RAB5A; member RAS oncogene family like (RAB5A; member RAS oncogene family; b)	-0.4269	-0.1359	0.10211	0.640634
B0S5J9	tr|B0S5J9|B0S5J9_DANRE Inositol(myo)-1(or 4)-monophosphatase 1 (Fragment) OS=Danio rerio GN=impa1 PE=1 SV=1;tr|Q6DGB2|Q6DGB2_DANRE Inositol(Myo)-1(Or 4)-monophosphatase 1 OS=Danio rerio GN=impa1 PE=1 SV=1;tr|B0S5J8|B0S5J8_DANRE Inositol(myo)-1(or 4)-monoph	B0S5J9_DANRE	impa1	Inositol(myo)-1(or 4)-monophosphatase 1 (Fragment)	-0.0283	-0.1358	0.895907	0.696244
Q6NWL6	tr|Q6NWL6|Q6NWL6_DANRE Ubiquitin carboxyl-terminal hydrolase OS=Danio rerio GN=uchl5 PE=1 SV=1	Q6NWL6_DANRE	uchl5	Ubiquitin carboxyl-terminal hydrolase (EC 3.4.19.12)	0.0132	-0.1358	0.896691	0.0412836
O57521	sp|O57521|HS90B_DANRE Heat shock protein HSP 90-beta OS=Danio rerio GN=hsp90ab1 PE=1 SV=2	HS90B_DANRE	hsp90ab1 hsp90b	Heat shock protein HSP 90-beta	-0.2203	-0.1323	0.0425765	0.20818
F6PB81	tr|F6PB81|F6PB81_DANRE Calcium-transporting ATPase OS=Danio rerio GN=atp2b1a PE=1 SV=1;tr|Q5RGZ4|Q5RGZ4_DANRE Calcium-transporting ATPase OS=Danio rerio GN=atp2b1a PE=1 SV=2;tr|F6PDY7|F6PDY7_DANRE Calcium-transporting ATPase OS=Danio rerio GN=atp2b1a PE=1	F6PB81_DANRE	atp2b1a	Calcium-transporting ATPase (EC 3.6.3.8)	0.3079	-0.1311	0.102208	1
F1Q4N7	tr|F1Q4N7|F1Q4N7_DANRE Acidic (leucine-rich) nuclear phosphoprotein 32 family, member B OS=Danio rerio GN=anp32b PE=1 SV=1	F1Q4N7_DANRE	anp32b	Acidic (leucine-rich) nuclear phosphoprotein 32 family; member B	2.3023	-0.1311	1	0.362634
Q66HV4	sp|Q66HV4|COPB_DANRE Coatomer subunit beta OS=Danio rerio GN=copb1 PE=2 SV=1	COPB_DANRE	copb1 hap happy	Coatomer subunit beta (Beta-coat protein) (Beta-COP)	0	-0.1302	1	0.104585
Q7T303	tr|Q7T303|Q7T303_DANRE Calponin OS=Danio rerio GN=cnn3a PE=1 SV=1;tr|Q502K8|Q502K8_DANRE Calponin OS=Danio rerio GN=cnn3b PE=1 SV=1;tr|Q32PU2|Q32PU2_DANRE Calponin OS=Danio rerio GN=cnn3b PE=1 SV=1	Q7T303_DANRE	cnn3a cnn3	Calponin	0.1764	-0.1289	0.478712	0.269103
A0A0R4IW87	tr|A0A0R4IW87|A0A0R4IW87_DANRE Nudix (nucleoside diphosphate-linked moiety X)-type motif 5 OS=Danio rerio GN=nudt5 PE=1 SV=1;tr|A0A0R4IJK0|A0A0R4IJK0_DANRE Nudix (nucleoside diphosphate-linked moiety X)-type motif 5 OS=Danio rerio GN=nudt5 PE=1 SV=1;tr|A0A	A0A0R4IW87_DANRE	nudt5	Nudix (nucleoside diphosphate-linked moiety X)-type motif 5	0.7547	-0.1284	1	0.517543
F1Q529	tr|F1Q529|F1Q529_DANRE E3 ubiquitin-protein ligase TRIP12 OS=Danio rerio GN=trip12 PE=1 SV=2;sp|F1RCR6|TRIPC_DANRE E3 ubiquitin-protein ligase TRIP12 OS=Danio rerio GN=trip12 PE=3 SV=1	F1Q529_DANRE	trip12	E3 ubiquitin-protein ligase TRIP12	-0.0425	-0.128	0.839993	0.354124
Q7ZW20	tr|Q7ZW20|Q7ZW20_DANRE Tyrosine 3-monooxygenase/tryptophan 5-monooxygenase activation protein, epsilon polypeptide 1 OS=Danio rerio GN=ywhae1 PE=1 SV=1	Q7ZW20_DANRE	ywhae1	Tyrosine 3-monooxygenase/tryptophan 5-monooxygenase activation protein; epsilon polypeptide 1 (Ywhae1 protein)	0.3826	-0.1273	0.0195691	0.272285
Q6NYZ1	tr|Q6NYZ1|Q6NYZ1_DANRE Setb protein OS=Danio rerio GN=setb PE=2 SV=1;tr|Q6TGU0|Q6TGU0_DANRE Myeloid leukemia-associated SET translocation protein OS=Danio rerio GN=setb PE=2 SV=1;tr|F1R3I6|F1R3I6_DANRE SET translocation (myeloid leukemia-associated) B OS=D	Q6NYZ1_DANRE	setb	Setb protein	2.4345	-0.1272	1.02393e-05	0.466084
A0A0R4ICN9	tr|A0A0R4ICN9|A0A0R4ICN9_DANRE Obg-like ATPase 1 OS=Danio rerio GN=ola1 PE=1 SV=1;sp|Q7ZU42|OLA1_DANRE Obg-like ATPase 1 OS=Danio rerio GN=ola1 PE=2 SV=1;tr|E9QI77|E9QI77_DANRE Obg-like ATPase 1 (Fragment) OS=Danio rerio GN=ola1 PE=1 SV=1	A0A0R4ICN9_DANRE	ola1	Obg-like ATPase 1	-0.438	-0.127	0.0236239	0.333554
Q499A0	tr|Q499A0|Q499A0_DANRE Transmembrane emp24 protein transport domain containing 9 OS=Danio rerio GN=tmed9 PE=2 SV=1;tr|Q561X2|Q561X2_DANRE Tmed9 protein OS=Danio rerio GN=tmed9 PE=1 SV=1;tr|Q6IQJ4|Q6IQJ4_DANRE Tmed9 protein (Fragment) OS=Danio rerio GN=tmed	Q499A0_DANRE	tmed9	Transmembrane emp24 protein transport domain containing 9	0.4703	-0.1268	0.0149894	0.692581
A0A0R4IKW3	tr|A0A0R4IKW3|A0A0R4IKW3_DANRE Eukaryotic initiation factor 4A-III OS=Danio rerio GN=eif4a3 PE=1 SV=1;tr|B2GTC1|B2GTC1_DANRE Eif4a3 protein OS=Danio rerio GN=eif4a3 PE=2 SV=1;sp|Q7ZVA6|IF4A3_DANRE Eukaryotic initiation factor 4A-III OS=Danio rerio GN=eif4a	A0A0R4IKW3_DANRE	eif4a3	Eukaryotic initiation factor 4A-III	0.3345	-0.1258	0.340365	0.253453
B0UY86	tr|B0UY86|B0UY86_DANRE Crystallin, gamma M2d11 OS=Danio rerio GN=crygm2d11 PE=3 SV=1;tr|A7MC01|A7MC01_DANRE Zgc:171793 protein OS=Danio rerio GN=crygm2d11 PE=2 SV=1	B0UY86_DANRE	crygm2d11	Crystallin; gamma M2d11	9.714	-0.1255	1.5127e-06	0.641991
Q502M9	tr|Q502M9|Q502M9_DANRE Transcription elongation factor B (SIII), polypeptide 1b OS=Danio rerio GN=tceb1b PE=1 SV=1;tr|Q6DH59|Q6DH59_DANRE Transcription elongation factor B (SIII), polypeptide 1b OS=Danio rerio GN=tceb1b PE=1 SV=1;tr|E9QCI1|E9QCI1_DANRE Tra	Q502M9_DANRE	tceb1b zgc:92635	Transcription elongation factor B (SIII); polypeptide 1b (Zgc:92635) (Zgc:92635 protein)	0	-0.1252	1	1
F6NL35	tr|F6NL35|F6NL35_DANRE Si:ch211-214j24.9 OS=Danio rerio GN=si:ch211-214j24.9 PE=1 SV=1	F6NL35_DANRE	si:ch211-214j24.9	Si:ch211-214j24.9	-0.4863	-0.1251	0.101772	0.661351
Q5RGY8	tr|Q5RGY8|Q5RGY8_DANRE Dihydropyrimidinase-like 5b OS=Danio rerio GN=dpysl5b PE=1 SV=1;tr|Q52PJ8|Q52PJ8_DANRE Collapsin response mediator protein 5.2 OS=Danio rerio GN=dpysl5b PE=2 SV=1	Q5RGY8_DANRE	dpysl5b	Dihydropyrimidinase-like 5b	0.7377	-0.1251	0.198841	0.809472
B5DDL4	tr|B5DDL4|B5DDL4_DANRE Bud31 protein OS=Danio rerio GN=bud31 PE=2 SV=1;tr|A0A0R4I9A3|A0A0R4I9A3_DANRE Protein BUD31 homolog OS=Danio rerio GN=bud31 PE=1 SV=1;sp|Q567Z7|BUD31_DANRE Protein BUD31 homolog OS=Danio rerio GN=bud31 PE=2 SV=1	B5DDL4_DANRE	bud31	Bud31 protein	0.8924	-0.1248	0.0282765	0.303482
Q9PU58	sp|Q9PU58|NIPS2_DANRE Protein NipSnap homolog 2 OS=Danio rerio GN=gbas PE=2 SV=2	NIPS2_DANRE	gbas nipsnap2	Protein NipSnap homolog 2 (NipSnap2) (Glioblastoma-amplified sequence)	7.9579	-0.1229	1.69809e-07	0.316881
A5PL98	sp|A5PL98|SDHB_DANRE Succinate dehydrogenase [ubiquinone] iron-sulfur subunit, mitochondrial OS=Danio rerio GN=sdhb PE=2 SV=1	SDHB_DANRE	sdhb	Succinate dehydrogenase [ubiquinone] iron-sulfur subunit; mitochondrial (EC 1.3.5.1) (Iron-sulfur subunit of complex II) (Ip)	-0.0223	-0.1228	0.910416	0.342439
A0A0R4IQ20	tr|A0A0R4IQ20|A0A0R4IQ20_DANRE Prolyl 4-hydroxylase, alpha polypeptide I a OS=Danio rerio GN=p4ha1a PE=1 SV=1;tr|F1QCL7|F1QCL7_DANRE Prolyl 4-hydroxylase, alpha polypeptide I a OS=Danio rerio GN=p4ha1a PE=1 SV=2;tr|E7FEB4|E7FEB4_DANRE Prolyl 4-hydroxylase,	A0A0R4IQ20_DANRE	p4ha1a	Prolyl 4-hydroxylase; alpha polypeptide I a	-0.2631	-0.1226	1	1
F1QUQ0	tr|F1QUQ0|F1QUQ0_DANRE Isoleucyl-tRNA synthetase 2, mitochondrial OS=Danio rerio GN=iars2 PE=1 SV=1	F1QUQ0_DANRE	iars2	Isoleucyl-tRNA synthetase 2; mitochondrial	6.5362	-0.1226	1.63e-08	0.710596
Q802V5	tr|Q802V5|Q802V5_DANRE Cullin-associated and neddylation-dissociated 1 OS=Danio rerio GN=cand1 PE=2 SV=1;tr|Q5TYZ5|Q5TYZ5_DANRE Cullin-associated and neddylation-dissociated 1 OS=Danio rerio GN=cand1 PE=1 SV=1	Q802V5_DANRE	cand1	Cullin-associated and neddylation-dissociated 1	0.138	-0.1219	0.283458	0.0748596
Q6TH32	tr|Q6TH32|Q6TH32_DANRE Cofilin 1 OS=Danio rerio GN=cfl1 PE=1 SV=1	Q6TH32_DANRE	cfl1 CFL2 cfl2l	Cofilin 1 (Muscle cofilin 2)	-0.4368	-0.1215	0.0391831	0.525431
B2GNT1	tr|B2GNT1|B2GNT1_DANRE 40S ribosomal protein SA OS=Danio rerio GN=rpsa PE=2 SV=1;sp|Q803F6|RSSA_DANRE 40S ribosomal protein SA OS=Danio rerio GN=rpsa PE=2 SV=1	B2GNT1_DANRE	rpsa RPSA	40S ribosomal protein SA (37 kDa laminin receptor precursor) (37LRP) (37/67 kDa laminin receptor) (LRP/LR) (67 kDa laminin receptor) (67LR) (Laminin receptor 1) (LamR) (Laminin-binding protein precursor p40) (LBP/p40)	-0.1533	-0.1207	0.300252	0.160683
Q08BX5	tr|Q08BX5|Q08BX5_DANRE Basal cell adhesion molecule (Lutheran blood group) OS=Danio rerio GN=bcam PE=1 SV=1;tr|F1QN52|F1QN52_DANRE Basal cell adhesion molecule (Lutheran blood group) OS=Danio rerio GN=bcam PE=1 SV=2	Q08BX5_DANRE	bcam	Basal cell adhesion molecule (Lutheran blood group)	0.1231	-0.1204	0.468379	0.100108
Q6DGK1	tr|Q6DGK1|Q6DGK1_DANRE ADP-ribosylation factor-like 1 OS=Danio rerio GN=arl1 PE=1 SV=1	Q6DGK1_DANRE	arl1 zgc:92883	ADP-ribosylation factor-like 1 (Zgc:92883) (Zgc:92883 protein)	0.2278	-0.1204	0.348637	0.531708
Q7ZU89	tr|Q7ZU89|Q7ZU89_DANRE Coatomer subunit delta OS=Danio rerio GN=arcn1b PE=1 SV=1	Q7ZU89_DANRE	arcn1b arcn1l	Coatomer subunit delta	-0.113	-0.1202	0.476893	0.489468
Q6DC04	sp|Q6DC04|CARM1_DANRE Histone-arginine methyltransferase CARM1 OS=Danio rerio GN=carm1 PE=2 SV=1	CARM1_DANRE	carm1 si:dkey-204f11.63 zgc:100805	Histone-arginine methyltransferase CARM1 (EC 2.1.1.319) (Coactivator-associated arginine methyltransferase 1) (Protein arginine N-methyltransferase 4)	0.071	-0.1201	0.613877	0.364696
B3DKL6	tr|B3DKL6|B3DKL6_DANRE DNA (cytosine-5)-methyltransferase OS=Danio rerio GN=dnmt1 PE=2 SV=1;tr|B3DKL7|B3DKL7_DANRE DNA (cytosine-5)-methyltransferase OS=Danio rerio GN=dnmt1 PE=2 SV=1;tr|Q8QGB8|Q8QGB8_DANRE DNA (cytosine-5)-methyltransferase OS=Danio rerio	B3DKL6_DANRE	dnmt1	DNA (cytosine-5)-methyltransferase (EC 2.1.1.37)	0.2701	-0.1199	0.273852	0.67741
A0A0G2KZ18	tr|A0A0G2KZ18|A0A0G2KZ18_DANRE Microtubule-associated protein OS=Danio rerio GN=LOC100001114 PE=1 SV=1	A0A0G2KZ18_DANRE	LOC100001114	Microtubule-associated protein	0.6338	-0.1197	0.25985	1
E7FH67	tr|E7FH67|E7FH67_DANRE Si:ch73-244f7.4 OS=Danio rerio GN=si:ch73-244f7.4 PE=1 SV=1;tr|R4GDQ0|R4GDQ0_DANRE Si:ch73-244f7.4 OS=Danio rerio GN=si:ch73-244f7.4 PE=1 SV=1	E7FH67_DANRE	si:ch73-244f7.4	Si:ch73-244f7.4	-0.2534	-0.1181	0.0256303	0.382017
F1R5E6	tr|F1R5E6|F1R5E6_DANRE Calumenin-B OS=Danio rerio GN=calub PE=1 SV=1;sp|Q7SXV9|CALUB_DANRE Calumenin-B OS=Danio rerio GN=calub PE=2 SV=1;tr|E7FD28|E7FD28_DANRE Calumenin-B OS=Danio rerio GN=calub PE=1 SV=1;tr|F8W616|F8W616_DANRE Calumenin-B (Fragment) OS=D	F1R5E6_DANRE	calub	Calumenin-B	7.9374	-0.1181	4.60962e-06	1
Q803L1	tr|Q803L1|Q803L1_DANRE Dihydrolipoyl dehydrogenase OS=Danio rerio GN=dldh PE=2 SV=1;tr|Q6TNU6|Q6TNU6_DANRE Dihydrolipoyl dehydrogenase OS=Danio rerio GN=dldh PE=1 SV=1	Q803L1_DANRE	dldh	Dihydrolipoyl dehydrogenase (EC 1.8.1.4)	2.4662	-0.1172	0.000360783	0.547863
A0A0R4IBA9	tr|A0A0R4IBA9|A0A0R4IBA9_DANRE Eukaryotic translation initiation factor 4, gamma 2a OS=Danio rerio GN=eif4g2a PE=1 SV=1;tr|Q5KTT7|Q5KTT7_DANRE eIF4G-related protein NAT1A OS=Danio rerio GN=eif4g2a PE=2 SV=1;tr|F1R9I0|F1R9I0_DANRE Eukaryotic translation ini	A0A0R4IBA9_DANRE	eif4g2a	Eukaryotic translation initiation factor 4; gamma 2a	6.1264	-0.1172	6.62358e-08	0.171575
Q7SZR4	tr|Q7SZR4|Q7SZR4_DANRE Phosphoglycerate mutase OS=Danio rerio GN=pgam1a PE=1 SV=1	Q7SZR4_DANRE	pgam1a	Phosphoglycerate mutase (EC 5.4.2.11) (EC 5.4.2.4)	-0.0355	-0.1167	0.79248	0.358573
Q7ZUM5	tr|Q7ZUM5|Q7ZUM5_DANRE Heat shock protein 4 OS=Danio rerio GN=hspa4b PE=2 SV=1;tr|Q6NZU0|Q6NZU0_DANRE Heat shock protein 4 OS=Danio rerio GN=hspa4b PE=1 SV=1	Q7ZUM5_DANRE	hspa4b hspa4	Heat shock protein 4	1.845	-0.1155	0.000244756	0.0573774
Q7ZU99	sp|Q7ZU99|TERA_DANRE Transitional endoplasmic reticulum ATPase OS=Danio rerio GN=vcp PE=1 SV=1	TERA_DANRE	vcp cdc48 si:ch211-113n10.2	Transitional endoplasmic reticulum ATPase (TER ATPase) (EC 3.6.4.6) (Protein CDC48) (Valosin-containing protein) (VCP)	-0.1343	-0.1152	0.0561372	0.247796
Q7T340	tr|Q7T340|Q7T340_DANRE Developmentally regulated GTP binding protein 1 OS=Danio rerio GN=drg1 PE=1 SV=1;tr|Q6XMI5|Q6XMI5_DANRE Developmentally regulated GTP-binding protein 1 OS=Danio rerio GN=drg1 PE=2 SV=1	Q7T340_DANRE	drg1	Developmentally regulated GTP binding protein 1 (Developmentally-regulated GTP-binding protein 1)	-0.0017	-0.1142	0.992578	0.359471
Q52PJ3	tr|Q52PJ3|Q52PJ3_DANRE Collapsin response mediator protein 2 OS=Danio rerio GN=dpysl2b PE=2 SV=1	Q52PJ3_DANRE	dpysl2b CRMP2 dpysl2	Collapsin response mediator protein 2 (Dihydropyrimidinase-like 2)	7.7369	-0.1136	1	1
Q5PRD0	sp|Q5PRD0|143BA_DANRE 14-3-3 protein beta/alpha-A OS=Danio rerio GN=ywhaba PE=2 SV=2;tr|E9QJ96|E9QJ96_DANRE 14-3-3 protein beta/alpha-A (Fragment) OS=Danio rerio GN=ywhaba PE=1 SV=1	143BA_DANRE	ywhaba ywhab1 wu:fb80c08	14-3-3 protein beta/alpha-A	0.1677	-0.1132	0.278609	0.348599
F1Q5K3	tr|F1Q5K3|F1Q5K3_DANRE Sarcosine dehydrogenase OS=Danio rerio GN=sardh PE=1 SV=1;tr|E7EZU7|E7EZU7_DANRE Sarcosine dehydrogenase OS=Danio rerio GN=sardh PE=1 SV=1;tr|F1Q4Q8|F1Q4Q8_DANRE Sarcosine dehydrogenase OS=Danio rerio GN=sardh PE=3 SV=2;tr|Q7ZTU7|Q7Z	F1Q5K3_DANRE	sardh	Sarcosine dehydrogenase	1.2975	-0.113	0.000386922	0.658625
I3ITJ1	tr|I3ITJ1|I3ITJ1_DANRE 60S ribosome subunit biogenesis protein NIP7 homolog OS=Danio rerio GN=nip7 PE=1 SV=1;tr|B2GR20|B2GR20_DANRE 60S ribosome subunit biogenesis protein NIP7 homolog OS=Danio rerio GN=nip7 PE=2 SV=1;sp|Q503P2|NIP7_DANRE 60S ribosome subu	I3ITJ1_DANRE	nip7	60S ribosome subunit biogenesis protein NIP7 homolog	5.5953	-0.1121	1	1
Q7SXN2	tr|Q7SXN2|Q7SXN2_DANRE Heterogeneous nuclear ribonucleoprotein D-like OS=Danio rerio GN=hnrpdl PE=1 SV=1	Q7SXN2_DANRE	hnrpdl	Heterogeneous nuclear ribonucleoprotein D-like	0.7246	-0.1112	0.00411813	0.195791
Q9IAD3	tr|Q9IAD3|Q9IAD3_DANRE Nucleoside diphosphate kinase OS=Danio rerio GN=nme2b.1 PE=2 SV=1;tr|Q7SXG5|Q7SXG5_DANRE Nucleoside diphosphate kinase OS=Danio rerio GN=nme2b.1 PE=2 SV=1;tr|F1RBS6|F1RBS6_DANRE Nucleoside diphosphate kinase OS=Danio rerio GN=nme2b.2	Q9IAD3_DANRE	nme2b.1 nme2	Nucleoside diphosphate kinase (EC 2.7.4.6)	1.8509	-0.111	0.000146038	0.62973
F1R790	tr|F1R790|F1R790_DANRE Calcium-transporting ATPase OS=Danio rerio GN=atp2b4 PE=1 SV=1;tr|F1QKF2|F1QKF2_DANRE Calcium-transporting ATPase OS=Danio rerio GN=atp2b4 PE=3 SV=1;tr|B2CZC1|B2CZC1_DANRE Calcium-transporting ATPase OS=Danio rerio GN=atp2b4 PE=2 SV=	F1R790_DANRE	atp2b4	Calcium-transporting ATPase (EC 3.6.3.8)	0.0305	-0.1103	0.771523	0.411481
B3DKL4	tr|B3DKL4|B3DKL4_DANRE Carboxylic ester hydrolase OS=Danio rerio GN=ache PE=2 SV=1;sp|Q9DDE3|ACES_DANRE Acetylcholinesterase OS=Danio rerio GN=ache PE=3 SV=1	B3DKL4_DANRE	ache	Carboxylic ester hydrolase (EC 3.1.1.-)	7.1813	-0.1103	9.1505e-08	0.612663
A9JRC7	sp|A9JRC7|PP4CB_DANRE Serine/threonine-protein phosphatase 4 catalytic subunit B OS=Danio rerio GN=ppp4cb PE=2 SV=1	PP4CB_DANRE	ppp4cb zgc:172126	Serine/threonine-protein phosphatase 4 catalytic subunit B (PP4C-B) (EC 3.1.3.16)	6.5045	-0.1099	3.73266e-09	0.367522
Q6P6E5	tr|Q6P6E5|Q6P6E5_DANRE NADH dehydrogenase (ubiquinone) 1 beta subcomplex, 7 OS=Danio rerio GN=ndufb7 PE=1 SV=1	Q6P6E5_DANRE	ndufb7 zgc:77820	NADH dehydrogenase (ubiquinone) 1 beta subcomplex; 7 (Zgc:77820)	-0.3423	-0.1098	0.0315415	0.117094
Q9PVK5	sp|Q9PVK5|LDHA_DANRE L-lactate dehydrogenase A chain OS=Danio rerio GN=ldha PE=2 SV=3;tr|Q7ZVJ4|Q7ZVJ4_DANRE L-lactate dehydrogenase OS=Danio rerio GN=ldha PE=2 SV=1	LDHA_DANRE	ldha	L-lactate dehydrogenase A chain (LDH-A) (EC 1.1.1.27)	1.454	-0.1097	0.000623313	0.66762
Q803W0	tr|Q803W0|Q803W0_DANRE DEAD (Asp-Glu-Ala-Asp) box polypeptide 39Ab OS=Danio rerio GN=ddx39ab PE=1 SV=1	Q803W0_DANRE	ddx39ab ddx39b CH211-106H11.2-001	DEAD (Asp-Glu-Ala-Asp) box polypeptide 39Ab (DEAD (Asp-Glu-Ala-Asp) box polypeptide 39b) (Ddx39b protein)	0.1089	-0.1092	0.40114	0.366048
E7EXT3	tr|E7EXT3|E7EXT3_DANRE Alpha-1,4 glucan phosphorylase OS=Danio rerio GN=pygmb PE=1 SV=1	E7EXT3_DANRE	pygmb	Alpha-1;4 glucan phosphorylase (EC 2.4.1.1)	-0.2415	-0.1079	0.0796016	0.384197
Q802C9	tr|Q802C9|Q802C9_DANRE Eukaryotic translation initiation factor 4A, isoform 1A OS=Danio rerio GN=eif4a1a PE=1 SV=1	Q802C9_DANRE	eif4a1a	Eukaryotic translation initiation factor 4A; isoform 1A (Eukaryotic translation initiation factor 4A1A)	-0.0452	-0.1068	0.434498	0.25603
Q7SZR6	tr|Q7SZR6|Q7SZR6_DANRE Ewsr1a protein (Fragment) OS=Danio rerio GN=ewsr1a PE=2 SV=1;tr|Q6NUX1|Q6NUX1_DANRE Ewsr1a protein (Fragment) OS=Danio rerio GN=ewsr1a PE=2 SV=1;tr|A0A0R4IRM2|A0A0R4IRM2_DANRE EWS RNA-binding protein 1a OS=Danio rerio GN=ewsr1a PE=1	Q7SZR6_DANRE	ewsr1a	Ewsr1a protein (Fragment)	-0.5448	-0.1064	0.0448303	0.799326
F1R6C8	tr|F1R6C8|F1R6C8_DANRE Catenin (cadherin-associated protein), delta 1 OS=Danio rerio GN=ctnnd1 PE=1 SV=2;tr|A0A0R4IV39|A0A0R4IV39_DANRE Catenin (cadherin-associated protein), delta 1 OS=Danio rerio GN=ctnnd1 PE=1 SV=1;tr|B1WB97|B1WB97_DANRE LOC556726 prote	F1R6C8_DANRE	ctnnd1	Catenin (cadherin-associated protein); delta 1	-0.0747	-0.1063	0.600065	0.202851
A0A0R4IN26	tr|A0A0R4IN26|A0A0R4IN26_DANRE Septin 15 OS=Danio rerio GN=sept15 PE=1 SV=1;tr|A0JMF4|A0JMF4_DANRE Septin 15 OS=Danio rerio GN=sept15 PE=1 SV=1;tr|A0A0R4IPW8|A0A0R4IPW8_DANRE Septin 15 (Fragment) OS=Danio rerio GN=sept15 PE=1 SV=1	A0A0R4IN26_DANRE	sept15	Septin 15	0.0027	-0.106	1	0.423022
F1R6L1	tr|F1R6L1|F1R6L1_DANRE Adducin 3 (gamma) a OS=Danio rerio GN=add3a PE=1 SV=1;tr|Q7ZVW4|Q7ZVW4_DANRE Add3a protein OS=Danio rerio GN=add3a PE=2 SV=1;tr|Q6TNW1|Q6TNW1_DANRE Adducin 3 gamma OS=Danio rerio GN=add3a PE=2 SV=1;tr|Q6P0G4|Q6P0G4_DANRE Add3a protei	F1R6L1_DANRE	add3a	Adducin 3 (gamma) a	-0.4463	-0.1056	0.13687	0.525673
Q4V9P8	tr|Q4V9P8|Q4V9P8_DANRE Calcium/calmodulin-dependent protein kinase (CaM kinase) II gamma 1 OS=Danio rerio GN=camk2g1 PE=1 SV=1;tr|A0A0R4IUL7|A0A0R4IUL7_DANRE Calcium/calmodulin-dependent protein kinase (CaM kinase) II gamma 1 OS=Danio rerio GN=camk2g1 PE=1	Q4V9P8_DANRE	camk2g1 camk2ga	Calcium/calmodulin-dependent protein kinase (CaM kinase) II gamma 1	-0.0516	-0.1054	0.676866	0.586901
Q6NUY9	tr|Q6NUY9|Q6NUY9_DANRE Microtubule-associated protein, RP/EB family, member 1 OS=Danio rerio GN=mapre1b PE=1 SV=1;tr|E9QIF0|E9QIF0_DANRE Microtubule-associated protein, RP/EB family, member 1b (Fragment) OS=Danio rerio GN=mapre1b PE=1 SV=1;tr|E7F5C5|E7F5C5	Q6NUY9_DANRE	mapre1b mapre1	Microtubule-associated protein; RP/EB family; member 1 (Microtubule-associated protein; RP/EB family; member 1b)	-0.2517	-0.1053	0.0173859	0.178999
Q6P0I2	tr|Q6P0I2|Q6P0I2_DANRE Proteasome subunit alpha type OS=Danio rerio GN=psma8 PE=1 SV=1	Q6P0I2_DANRE	psma8 zgc:77139	Proteasome subunit alpha type (EC 3.4.25.1)	2.3461	-0.1052	0.000200209	0.5058
E9QB97	tr|E9QB97|E9QB97_DANRE Carbonic anhydrase VI OS=Danio rerio GN=ca6 PE=1 SV=1;tr|A0A1R4AHH7|A0A1R4AHH7_DANRE Carbonic anhydrase VI (Fragment) OS=Danio rerio GN=ca6 PE=2 SV=1;tr|E7F742|E7F742_DANRE Carbonic anhydrase VI OS=Danio rerio GN=ca6 PE=1 SV=1	E9QB97_DANRE	ca6	Carbonic anhydrase VI	6.5955	-0.1037	2.75797e-06	0.487442
F6NXE7	tr|F6NXE7|F6NXE7_DANRE Cleavage and polyadenylation-specific factor 1 OS=Danio rerio GN=cpsf1 PE=1 SV=1;tr|F1QCJ8|F1QCJ8_DANRE Cleavage and polyadenylation-specific factor 1 OS=Danio rerio GN=cpsf1 PE=1 SV=1;tr|A4IGB2|A4IGB2_DANRE LOC564406 protein (Fragme	F6NXE7_DANRE	cpsf1	Cleavage and polyadenylation-specific factor 1	-0.2512	-0.1025	1	0.5425
Q6P948	tr|Q6P948|Q6P948_DANRE Pyruvate dehydrogenase E1 component subunit alpha OS=Danio rerio GN=pdha1a PE=1 SV=1;tr|A0A0R4IT09|A0A0R4IT09_DANRE Pyruvate dehydrogenase E1 component subunit alpha OS=Danio rerio GN=pdha1a PE=1 SV=1;tr|E7F9W7|E7F9W7_DANRE Pyruvate	Q6P948_DANRE	pdha1a pdha1	Pyruvate dehydrogenase E1 component subunit alpha (EC 1.2.4.1)	0.0187	-0.1025	0.899522	0.401649
Q7T391	tr|Q7T391|Q7T391_DANRE Annexin OS=Danio rerio GN=anxa11a PE=1 SV=1;tr|Q804G4|Q804G4_DANRE Annexin OS=Danio rerio GN=anxa11a PE=2 SV=1;tr|B8A4V2|B8A4V2_DANRE Annexin OS=Danio rerio GN=anxa11a PE=1 SV=1	Q7T391_DANRE	anxa11a	Annexin	-0.4603	-0.102	0.0173937	0.54686
Q5RGK8	tr|Q5RGK8|Q5RGK8_DANRE Staphylococcal nuclease domain-containing protein 1 OS=Danio rerio GN=snd1 PE=1 SV=2;tr|F1QXG4|F1QXG4_DANRE Staphylococcal nuclease domain-containing protein 1 OS=Danio rerio GN=snd1 PE=1 SV=1;tr|C9QNV7|C9QNV7_DANRE 4SNc-Tudor domain	Q5RGK8_DANRE	snd1	Staphylococcal nuclease domain-containing protein 1	-0.1083	-0.1019	0.0460441	0.205423
E7FEH9	tr|E7FEH9|E7FEH9_DANRE Uncharacterized protein OS=Danio rerio GN=pea15 PE=1 SV=1	E7FEH9_DANRE	pea15	Uncharacterized protein	0.6055	-0.1015	0.160616	0.614966
Q7ZVM6	tr|Q7ZVM6|Q7ZVM6_DANRE Cytotoxic granule-associated RNA binding protein 1, like OS=Danio rerio GN=tia1l PE=1 SV=1;tr|Q6TGT2|Q6TGT2_DANRE Cytotoxic granule-associated RNA binding protein 1, like OS=Danio rerio GN=tia1l PE=2 SV=1	Q7ZVM6_DANRE	tia1l	Cytotoxic granule-associated RNA binding protein 1; like (Cytotoxic granule-associated RNA-binding protein 1;-like)	-0.0026	-0.1014	0.976825	0.34467
Q6PBW7	tr|Q6PBW7|Q6PBW7_DANRE Ribosomal protein S19 OS=Danio rerio GN=rps19 PE=1 SV=1;tr|E9QHH0|E9QHH0_DANRE Ribosomal protein S19 OS=Danio rerio GN=rps19 PE=1 SV=1	Q6PBW7_DANRE	rps19	Ribosomal protein S19	0.0107	-0.1013	0.947249	0.332101
E7EYR8	tr|E7EYR8|E7EYR8_DANRE Si:dkey-250d21.1 (Fragment) OS=Danio rerio GN=si:dkey-250d21.1 PE=1 SV=2;tr|Q7SYE3|Q7SYE3_DANRE Wu:fj64b09 protein (Fragment) OS=Danio rerio GN=si:dkey-250d21.1 PE=2 SV=1;tr|F1QRG5|F1QRG5_DANRE Si:dkey-250d21.1 OS=Danio rerio GN=si:d	E7EYR8_DANRE	si:dkey-250d21.1	Si:dkey-250d21.1 (Fragment)	6.3257	-0.1009	5.62921e-09	0.567495
Q6NYE2	sp|Q6NYE2|RCC2_DANRE Protein RCC2 homolog OS=Danio rerio GN=rcc2 PE=2 SV=1;tr|E9QGE3|E9QGE3_DANRE Protein RCC2 homolog (Fragment) OS=Danio rerio GN=rcc2 PE=1 SV=1;tr|E9QCP1|E9QCP1_DANRE Protein RCC2 homolog (Fragment) OS=Danio rerio GN=rcc2 PE=1 SV=1	RCC2_DANRE	rcc2 zgc:77115	Protein RCC2 homolog	0.0636	-0.1006	0.425296	0.343209
A8DZ95	tr|A8DZ95|A8DZ95_DANRE Dihydropyrimidinase-like 2b OS=Danio rerio GN=dpysl2b PE=1 SV=1	A8DZ95_DANRE	dpysl2b	Dihydropyrimidinase-like 2b	0.0061	-0.1	0.976618	0.639241
Q08C76	tr|Q08C76|Q08C76_DANRE Zgc:153440 OS=Danio rerio GN=ssuh2rs1 PE=2 SV=1;tr|F1QCJ3|F1QCJ3_DANRE Ssu-2 homolog,-related sequence 1 OS=Danio rerio GN=ssuh2rs1 PE=1 SV=1;tr|A0A0R4IG68|A0A0R4IG68_DANRE Ssu-2 homolog,-related sequence 1 OS=Danio rerio GN=ssuh2rs1	Q08C76_DANRE	ssuh2rs1 zgc:153440	Zgc:153440	0.1849	-0.099	0.0839859	0.252538
F1QKI4	tr|F1QKI4|F1QKI4_DANRE Zgc:56576 OS=Danio rerio GN=zgc:56576 PE=1 SV=1;sp|Q7ZUH1|CN166_DANRE UPF0568 protein C14orf166 homolog OS=Danio rerio GN=zgc:56576 PE=2 SV=1	F1QKI4_DANRE	zgc:56576	Zgc:56576	0.4623	-0.099	1	0.368449
F1QTB5	tr|F1QTB5|F1QTB5_DANRE Dolichyl-diphosphooligosaccharide--protein glycosyltransferase subunit 1 OS=Danio rerio GN=rpn1 PE=1 SV=1;tr|F1QEI0|F1QEI0_DANRE Dolichyl-diphosphooligosaccharide--protein glycosyltransferase subunit 1 OS=Danio rerio GN=rpn1 PE=1 SV=	F1QTB5_DANRE	rpn1	Dolichyl-diphosphooligosaccharide--protein glycosyltransferase subunit 1 (EC 2.4.99.18)	0.612	-0.0987	0.307928	0.485688
Q7SZC2	sp|Q7SZC2|XPO2_DANRE Exportin-2 OS=Danio rerio GN=cse1l PE=2 SV=1;tr|G1K2H9|G1K2H9_DANRE Exportin-2 OS=Danio rerio GN=cse1l PE=1 SV=1	XPO2_DANRE	cse1l xpo2	Exportin-2 (Exp2) (Chromosome segregation 1-like protein) (Importin-alpha re-exporter)	0.2453	-0.0986	0.342568	0.574295
A0A0R4ILN2	tr|A0A0R4ILN2|A0A0R4ILN2_DANRE Glutaryl-CoA dehydrogenase b (Fragment) OS=Danio rerio GN=gcdhb PE=1 SV=1;tr|A0A0R4IXY0|A0A0R4IXY0_DANRE Glutaryl-CoA dehydrogenase b OS=Danio rerio GN=gcdhb PE=1 SV=1;tr|Q5XJA7|Q5XJA7_DANRE Gcdhl protein OS=Danio rerio GN=gc	A0A0R4ILN2_DANRE	gcdhb	Glutaryl-CoA dehydrogenase b (Fragment)	-0.1906	-0.0972	1	0.774387
Q6P0H1	tr|Q6P0H1|Q6P0H1_DANRE Bsg protein OS=Danio rerio GN=bsg PE=2 SV=1;tr|Q6PH44|Q6PH44_DANRE Basigin OS=Danio rerio GN=bsg PE=1 SV=1;tr|A0A0R4ICR8|A0A0R4ICR8_DANRE Basigin OS=Danio rerio GN=bsg PE=1 SV=1;tr|B0CLY2|B0CLY2_DANRE cDNA, clone cssl:d0653 (Fragment	Q6P0H1_DANRE	bsg	Bsg protein	-0.2213	-0.0959	0.171058	0.420948
[truncated: 1,611 more rows]
