# Supplementary material for: Development and Characterization of an Endotoxemia Model in Zebra Fish
Source: Front Immunol. 2018 Mar 29;9:607. doi: 10.3389/fimmu.2018.00607 (PMC5884884; doi:10.3389/fimmu.2018.00607)
Supplement: Supplementary file 6 [file Table_3.xls]

## Sheet: 8hpi global pathway
Enrichment analysis report
Enrichment by Pathway Maps					Metacore_8_1.csv
#	Maps	Total	pValue	Min FDR	p-value	FDR	In Data	Network Objects from Active Data
1	Transport_HDL-mediated reverse cholesterol transport	44	9.90816e-07	0.000366602	9.90816e-07	0.000366602	7	Pre beta-1 HDL, HDL, APOE, APOA1, Nascent HDL, APOA2, Large apoE-rich HDL
2	Cytoskeleton remodeling_Regulation of actin cytoskeleton by Rho GTPases	23	7.58634e-06	0.00140347	7.58634e-06	0.00140347	5	MLCP (cat), Cofilin, MyHC, Profilin, Filamin A
3	Cytoskeleton remodeling_Cytoskeleton remodeling	102	3.66925e-05	0.0045254	3.66925e-05	0.0045254	8	Alpha-actinin, Casein kinase II, alpha chains, MLCP (cat), Cofilin, MyHC, ITGAV, Alpha-actinin 1, Filamin A
4	Transport_RAN regulation pathway	18	6.01303e-05	0.0055294	6.01303e-05	0.0055294	4	RanBP1, NTF2, Importin (karyopherin)-alpha, Ran
5	Cytoskeleton remodeling_Keratin filaments	36	7.47216e-05	0.0055294	7.47216e-05	0.0055294	5	Epiplakin, Keratin 8, Keratin 17, Keratin 5, Keratin 4
6	Cell adhesion_Endothelial cell contacts by junctional mechanisms	26	0.000272089	0.0167788	0.000272089	0.0167788	4	Alpha-actinin, ZO-1, Plakoglobin, N-cadherin
7	Immune response_Antigen presentation by MHC class I, classical pathway	54	0.000524747	0.0277366	0.000524747	0.0277366	5	PDIA3, HSP90 alpha, HSP70, Calreticulin, Sec23
8	LRRK2 in neurons in Parkinson's disease	33	0.000696533	0.0322147	0.000696533	0.0322147	4	HSP90, AP-2 alpha subunits, AP2A1, 14-3-3
9	Cell adhesion_Histamine H1 receptor signaling in the interruption of cell barrier integrity	45	0.00226215	0.0767302	0.00226215	0.0767302	4	Alpha-actinin, MLCP (cat), Cofilin, ZO-1
10	Immune response _CCR3 signaling in eosinophils	77	0.00261516	0.0767302	0.00261516	0.0767302	5	MLCP (cat), Cofilin, Profilin I, MyHC, Profilin
11	Mechanisms of deltaF508 CFTR activation by S-nitrosoglutathione	47	0.00265707	0.0767302	0.00265707	0.0767302	4	HSP90, HSP90 alpha, HSC70, HSP70
12	wtCFTR and deltaF508 traffic / Membrane expression (normal and CF)	47	0.00265707	0.0767302	0.00265707	0.0767302	4	Keratin 8, Rab-11A, Calreticulin, Filamin A
13	Cell adhesion_Integrin-mediated cell adhesion and migration	48	0.00287122	0.0767302	0.00287122	0.0767302	4	Alpha-actinin, MLCP (cat), Cofilin, MyHC
14	Cell adhesion_Endothelial cell contacts by non-junctional mechanisms	24	0.00311068	0.0767302	0.00311068	0.0767302	3	Alpha-actinin, Plakoglobin, N-cadherin
15	Cholesterol and Sphingolipid transport / Recycling to plasma membrane in lung (normal and CF)	24	0.00311068	0.0767302	0.00311068	0.0767302	3	HDL proteins, APOA1, Rab-11A
16	Development_Glucocorticoid receptor signaling	25	0.00350317	0.0810108	0.00350317	0.0810108	3	HSP90, HSP70, FKBP4
17	Cell adhesion_Cadherin-mediated cell adhesion	26	0.00392462	0.0854181	0.00392462	0.0854181	3	Cortactin, Plakoglobin, N-cadherin
18	Hyaluronic acid/ CD44 signaling in cancer	58	0.00569433	0.115128	0.00569433	0.115128	4	STAT3, IQGAP1, MMP-9, Filamin A
19	Development_Slit-Robo signaling	30	0.00591199	0.115128	0.00591199	0.115128	3	Cortactin, Cofilin, Profilin I
20	Cytoskeleton remodeling_Fibronectin-binding integrins in cell motility	31	0.00648693	0.120008	0.00648693	0.120008	3	Alpha-actinin, Cofilin, ITGAV
21	Immune response_Antigen presentation by MHC class I: cross-presentation	99	0.00763577	0.133868	0.00763577	0.133868	5	HSP90, HSP90 alpha, Rab-11A, HSP70, Calreticulin
22	Cell adhesion_Chemokines and adhesion	100	0.00795975	0.133868	0.00795975	0.133868	5	Alpha-actinin, Cofilin, ITGAV, Alpha-actinin 1, Filamin A
23	Oxidative stress_Role of ASK1 under oxidative stress	34	0.00840658	0.135236	0.00840658	0.135236	3	HSP90, Stathmin, HSP70
24	Development_MAG-dependent inhibition of neurite outgrowth	37	0.0106264	0.163824	0.0106264	0.163824	3	MLCP (cat), Cofilin, MyHC
25	Cytoskeleton remodeling_TGF, WNT and cytoskeletal remodeling	111	0.0121756	0.168244	0.0121756	0.168244	5	Alpha-actinin, Casein kinase II, alpha chains, MLCP (cat), Cofilin, Alpha-actinin 1
26	Regulation of degradation of deltaF508-CFTR in CF	39	0.0122773	0.168244	0.0122773	0.168244	3	HSP90, HSC70, HSP70
27	Translation _Regulation of EIF2 activity	39	0.0122773	0.168244	0.0122773	0.168244	3	Casein kinase II, alpha chains, PP1-cat alpha, PP1-cat
28	Blood coagulation_GPIb-IX-V-dependent platelet activation	78	0.0158558	0.209523	0.0158558	0.209523	4	Alpha-actinin, Cofilin, 14-3-3 zeta/delta, Filamin A
29	Pentose phosphate pathway	44	0.017016	0.2171	0.017016	0.2171	3	PGMU, 6PGD, G6PD
30	Neurophysiological process_Receptor-mediated axon growth repulsion	45	0.0180698	0.222861	0.0180698	0.222861	3	Cortactin, Cofilin, Plexin A1
31	High shear stress-induced platelet activation	46	0.0191593	0.225364	0.0191593	0.225364	3	Alpha-actinin, 14-3-3 zeta/delta, Filamin A
32	Transport_Intracellular cholesterol transport	83	0.0194909	0.225364	0.0194909	0.225364	4	HDL proteins, APOA1, Rab-11A, NPC2
33	Glycolysis and gluconeogenesis	86	0.0219	0.245545	0.0219	0.245545	4	G3P2, PGAM2, PGK1, ALDOB
34	Signal transduction_Soluble CXCL16 signaling	49	0.022642	0.246398	0.022642	0.246398	3	STAT3, MMP-9, Cofilin
35	Regulation of degradation of wtCFTR	20	0.0250364	0.26361	0.0250364	0.26361	2	HSP90, HSC70
36	Development_Role of G-CSF in hematopoietic stem cell mobilization	21	0.0274508	0.26361	0.0274508	0.26361	2	STAT3, MMP-9
37	Cell cycle_Chromosome condensation in prometaphase	21	0.0274508	0.26361	0.0274508	0.26361	2	TOP2, Histone H1
38	Role of ZNF202 in regulation of expression of genes involved in atherosclerosis	21	0.0274508	0.26361	0.0274508	0.26361	2	HDL proteins, APOE
39	Chemotaxis_Inhibitory action of lipoxins on IL-8- and Leukotriene B4-induced neutrophil migration	53	0.0277859	0.26361	0.0277859	0.26361	3	Alpha-actinin, MLCP (cat), Cofilin
40	Cell cycle_Sister chromatid cohesion	22	0.0299549	0.277082	0.0299549	0.277082	2	Histone H1, Rad21
41	Impaired inhibitory action of lipoxins on neutrophil migration in CF	56	0.0320178	0.286716	0.0320178	0.286716	3	Alpha-actinin, MLCP (cat), Cofilin
42	Immune response_IL-12 signaling pathway	23	0.0325461	0.286716	0.0325461	0.286716	2	STAT3, Perforin
43	Development_Cytokine-mediated regulation of megakaryopoiesis	57	0.0334993	0.288249	0.0334993	0.288249	3	STAT3, 14-3-3 zeta/delta, PP1-cat
44	Development_Regulation of cytoskeleton proteins in oligodendrocyte differentiation and myelination	58	0.0350159	0.289604	0.0350159	0.289604	3	Cortactin, MLCP (cat), Cofilin
45	CFTR folding and maturation (normal and CF)	24	0.0352221	0.289604	0.0352221	0.289604	2	HSP90 alpha, HSP70
46	Resolution of inflammation in healing myocardial infarction	25	0.0379802	0.305493	0.0379802	0.305493	2	STAT3, MMP-9
47	Transcription_Role of VDR in regulation of genes involved in osteoporosis	61	0.0397755	0.313127	0.0397755	0.313127	3	Carbonic anhydrase II, APOE, Calreticulin
48	Glucocorticoid-induced elevation of intraocular pressure as glaucoma risk factor	62	0.0414315	0.319098	0.0414315	0.319098	3	Alpha-actinin, CLIM1, Filamin A
49	Transport_Macropinocytosis regulation by growth factors	63	0.0431217	0.319098	0.0431217	0.319098	3	Cofilin, Profilin I, Profilin
50	Cell cycle_Transition and termination of DNA replication	27	0.0437336	0.319098	0.0437336	0.319098	2	TOP2, DNA ligase I
51	Neurophysiological process_Constitutive and regulated NMDA receptor trafficking	64	0.0448462	0.319098	0.0448462	0.319098	3	Casein kinase II, alpha chains, SNAP-25, PP1-cat
52	Development_Regulation of epithelial-to-mesenchymal transition (EMT)	64	0.0448462	0.319098	0.0448462	0.319098	3	MMP-9, ZO-1, N-cadherin
53	Development_Role of CNTF and LIF in regulation of oligodendrocyte development	28	0.0467241	0.326187	0.0467241	0.326187	2	STAT3, 14-3-3
54	Role of Tissue factor-induced Thrombin signaling in cancerogenesis	66	0.0483968	0.331608	0.0483968	0.331608	3	MLCP (cat), Tissue factor, ITGAV
55	Apoptosis and survival_Granzyme A signaling	30	0.0529215	0.34966	0.0529215	0.34966	2	Histone H1, Perforin
56	Inter-cellular relations in COPD (general schema)	30	0.0529215	0.34966	0.0529215	0.34966	2	MMP-9, Perforin
57	Glutathione metabolism	70	0.0558981	0.358031	0.0558981	0.358031	3	GSTP1, G6PD, GSTO2
58	NETosis in SLE	31	0.0561238	0.358031	0.0561238	0.358031	2	Histone H1, Pin1
59	Cell cycle_Role of Nek in cell cycle regulation	32	0.0593925	0.369042	0.0593925	0.369042	2	Ran, Histone H1
60	Blood coagulation_Platelet microparticle generation	72	0.0598447	0.369042	0.0598447	0.369042	3	Tissue factor, MyHC, Filamin A
61	Chemotaxis_CCL19- and CCL21-mediated chemotaxis	33	0.0627253	0.374328	0.0627253	0.374328	2	MMP-9, Cofilin
62	Cell cycle_Spindle assembly and chromosome separation	33	0.0627253	0.374328	0.0627253	0.374328	2	Importin (karyopherin)-alpha, Ran
63	Cell adhesion_Alpha-4 integrins in cell migration and adhesion	34	0.0661202	0.382321	0.0661202	0.382321	2	Cofilin, Filamin A
64	Role of Tissue factor in cancer independent of coagulation protease signaling	35	0.0695752	0.382321	0.0695752	0.382321	2	Tissue factor, Filamin A
65	Development_TGF-beta-dependent induction of EMT via SMADs	35	0.0695752	0.382321	0.0695752	0.382321	2	HMGA2, N-cadherin
66	Development_Regulation of telomere length and cellular immortalization	35	0.0695752	0.382321	0.0695752	0.382321	2	HSP90, Staufen
67	Neurophysiological process_Ephrin-B receptors in dendritic spine morphogenesis and synaptogenesis	35	0.0695752	0.382321	0.0695752	0.382321	2	Cortactin, SNAP-25
68	Apoptosis and survival_NGF/ TrkA PI3K-mediated signaling	77	0.0702644	0.382321	0.0702644	0.382321	3	MLCP (cat), Cofilin, Cofilin, non-muscle
69	HBV signaling via protein kinases leading to HCC	36	0.0730883	0.391923	0.0730883	0.391923	2	MMP-9, Pin1
70	Cell adhesion_Role of tetraspanins in the integrin-mediated cell adhesion	37	0.0766576	0.40519	0.0766576	0.40519	2	Cofilin, Filamin A
71	wtCFTR and deltaF508-CFTR traffic / Generic schema (normal and CF)	38	0.0802811	0.412556	0.0802811	0.412556	2	Rab-11A, SNAP-25
72	Role of Endothelin-1 in inflammation and vasoconstriction in Sickle cell disease	38	0.0802811	0.412556	0.0802811	0.412556	2	P4HB, Casein kinase II
73	Immune response_Differentiation and clonal expansion of CD8+ T cells	39	0.083957	0.414188	0.083957	0.414188	2	STAT3, Perforin
74	Blood coagulation_Blood coagulation	39	0.083957	0.414188	0.083957	0.414188	2	Tissue factor, Alpha 1-antitrypsin
75	Transport_Regulation of ATP-binding transporters by Retinoic acid and orphan nuclear receptor PXR	39	0.083957	0.414188	0.083957	0.414188	2	APOE, APOA2
76	Cytoskeleton remodeling_Role of PKA in cytoskeleton reorganisation	40	0.0876834	0.42688	0.0876834	0.42688	2	MLCP (cat), Cofilin
77	Signal transduction_PTMs (phosphorylation) in TNF-alpha-induced NF-kB signaling	41	0.0914586	0.439476	0.0914586	0.439476	2	Casein kinase II, alpha chain (CSNK2A1), Pin1
78	Apoptosis and survival_BAD phosphorylation	42	0.0952808	0.451973	0.0952808	0.451973	2	PP1-cat alpha, 14-3-3
79	Nicotine signaling in dopaminergic neurons, Pt. 2 - axon terminal	43	0.0991482	0.458561	0.0991482	0.458561	2	SNAP-25, PP1-cat
80	Apoptosis and survival_TNF-alpha-induced Caspase-8 signaling	43	0.0991482	0.458561	0.0991482	0.458561	2	HSP90, HSP90 alpha
81	Development_Adiponectin signaling	45	0.107012	0.472093	0.107012	0.472093	2	HSP90, STAT3
82	Role of alpha-6/beta-4 integrins in carcinoma progression	45	0.107012	0.472093	0.107012	0.472093	2	Cofilin, ITGB4
83	Nicotine signaling in chromaffin cells	46	0.111006	0.472093	0.111006	0.472093	2	N-cadherin, SNAP-25
84	Niacin-HDL metabolism	46	0.111006	0.472093	0.111006	0.472093	2	HDL proteins, APOA1
85	Development_TGF-beta-dependent induction of EMT via RhoA, PI3K and ILK	46	0.111006	0.472093	0.111006	0.472093	2	Cofilin, ZO-1
86	Immune response_Inhibitory action of Lipoxins on pro-inflammatory TNF-alpha signaling	46	0.111006	0.472093	0.111006	0.472093	2	STAT3, 14-3-3
87	Signal transduction_Calcium signaling	46	0.111006	0.472093	0.111006	0.472093	2	FKBP12, PP1-cat
88	Stimulation of TGF-beta signaling in lung cancer	48	0.119107	0.489662	0.119107	0.489662	2	MMP-9, N-cadherin
89	Chemotaxis_CCR1 signaling	48	0.119107	0.489662	0.119107	0.489662	2	STAT3, MMP-9
90	Immune response_Histamine H1 receptor signaling in immune response	48	0.119107	0.489662	0.119107	0.489662	2	Tissue factor, MMP-9
91	Cytoskeleton remodeling_Integrin outside-in signaling	49	0.123212	0.500971	0.123212	0.500971	2	Alpha-actinin, Filamin A
92	Development_GM-CSF signaling	50	0.127351	0.506665	0.127351	0.506665	2	STAT3, 14-3-3 zeta/delta
93	Modulation of tumor response to cytotoxic T cells by hypoxia in tumors	50	0.127351	0.506665	0.127351	0.506665	2	STAT3, Perforin
94	Signal transduction_Additional pathways of NF-kB activation (in the cytoplasm)	52	0.135726	0.528415	0.135726	0.528415	2	Casein kinase II, alpha chain (CSNK2A1), Pin1
95	Neurophysiological process_Synaptic vesicle fusion and recycling in nerve terminals	52	0.135726	0.528415	0.135726	0.528415	2	HSC70, SNAP-25
96	Development_Role of HDAC and calcium/calmodulin-dependent kinase (CaMK) in control of skeletal myogenesis	53	0.139959	0.528415	0.139959	0.528415	2	PGAM2, 14-3-3
97	Cell cycle_Influence of Ras and Rho proteins on G1/S Transition	53	0.139959	0.528415	0.139959	0.528415	2	STAT3, MLCP (cat)
98	Development_WNT signaling pathway. Part 2	53	0.139959	0.528415	0.139959	0.528415	2	Casein kinase II, alpha chains, BRG1
99	Neurophysiological process_Dynein-dynactin motor complex in axonal transport in neurons	54	0.14422	0.539004	0.14422	0.539004	2	Importin (karyopherin)-alpha, DYNLL
100	Immune response_Platelet activating factor/ PTAFR pathway signaling	55	0.148509	0.544042	0.148509	0.544042	2	STAT3, MMP-9
101	Immune response_IL-16 signaling pathway	55	0.148509	0.544042	0.148509	0.544042	2	MLCP (cat), HSC70
102	Apoptosis and survival_Endoplasmic reticulum stress response pathway	56	0.152823	0.548976	0.152823	0.548976	2	PP1-cat alpha, PP1-cat
103	Airway smooth muscle contraction in asthma	56	0.152823	0.548976	0.152823	0.548976	2	MLCP (cat), MyHC
104	Cell cycle_Nucleocytoplasmic transport of CDK/Cyclins	14	0.160348	0.570468	0.160348	0.570468	1	Importin (karyopherin)-alpha
105	Aberrant lipid trafficking and metabolism in age-related macular degeneration pathogenesis	60	0.170314	0.585099	0.170314	0.585099	2	HDL, APOE
106	Immune response_Regulatory role of C1q in platelet activation	15	0.170772	0.585099	0.170772	0.585099	1	GC1QBP
107	Immune response_iC3b-induced phagocytosis via alpha-M/beta-2 integrin	61	0.174739	0.585099	0.174739	0.585099	2	Profilin I, Profilin II
108	Signal transduction_mTORC1 downstream signaling	61	0.174739	0.585099	0.174739	0.585099	2	STAT3, G6PD
109	Development_c-Kit ligand signaling pathway during hemopoiesis	61	0.174739	0.585099	0.174739	0.585099	2	STAT3, MMP-9
110	Regulation of CFTR activity (normal and CF)	62	0.179183	0.585099	0.179183	0.585099	2	Casein kinase II, alpha chains, Filamin A
111	Immune response_IL-10 signaling pathway	62	0.179183	0.585099	0.179183	0.585099	2	STAT3, MMP-9
112	Development_Negative regulation of STK3/4 (Hippo) pathway and positive regulation of YAP/TAZ function	62	0.179183	0.585099	0.179183	0.585099	2	MLCP (cat), PP1-cat alpha
113	Cytoskeleton remodeling_Substance P mediated membrane blebbing	16	0.181069	0.585099	0.181069	0.585099	1	MLCP (cat)
114	Neurophysiological process_Activity-dependent synaptic AMPA receptor removal	63	0.183644	0.585099	0.183644	0.585099	2	AP-2 alpha subunits, PP1-cat
115	Neuroprotective action of lithium	63	0.183644	0.585099	0.183644	0.585099	2	HSP70, PP1-cat
116	DeltaF508-CFTR traffic / ER-to-Golgi in CF	17	0.191238	0.585099	0.191238	0.585099	1	Sec23
117	wtCFTR traffic / ER-to-Golgi (normal)	17	0.191238	0.585099	0.191238	0.585099	1	Sec23
118	Signal transduction_mTORC2 upstream signaling	65	0.192614	0.585099	0.192614	0.585099	2	HSP70, RPL26
119	Development_Role of proteases in hematopoietic stem cell mobilization	18	0.201282	0.585099	0.201282	0.585099	1	MMP-9
120	Signal transduction_mTORC2 downstream signaling	68	0.206173	0.585099	0.206173	0.585099	2	Filamin A, IMP1(ZBP1)
121	DNA damage_NHEJ mechanisms of DSBs repair	19	0.211203	0.585099	0.211203	0.585099	1	Casein kinase II, alpha chains
122	Development_EGFR signaling pathway	71	0.219832	0.585099	0.219832	0.585099	2	STAT3, MMP-9
123	Blood coagulation_GPCRs in platelet aggregation	71	0.219832	0.585099	0.219832	0.585099	2	MLCP (cat), Cofilin
124	Transport_Clathrin-coated vesicle cycle	71	0.219832	0.585099	0.219832	0.585099	2	Rab-11A, SNAP-25
125	N-Glycan biosynthesis p1	72	0.224403	0.585099	0.224403	0.585099	2	OST48, RIB2
126	Development_Role of HGF in hematopoietic stem cell mobilization	21	0.230678	0.585099	0.230678	0.585099	1	MMP-9
127	Transcription_Role of Akt in hypoxia induced HIF1 activation	21	0.230678	0.585099	0.230678	0.585099	1	PGK1
128	Immune response_IL-15 signaling via JAK-STAT cascade	22	0.240237	0.585099	0.240237	0.585099	1	STAT3
129	Cell cycle_Role of 14-3-3 proteins in cell cycle regulation	22	0.240237	0.585099	0.240237	0.585099	1	14-3-3 zeta/delta
130	Development_Mu-type opioid receptor signaling via Beta-arrestin	22	0.240237	0.585099	0.240237	0.585099	1	STAT3
131	Expression targets of Tissue factor signaling in cancer	22	0.240237	0.585099	0.240237	0.585099	1	Tissue factor
132	Immune response_Oncostatin M signaling via JAK-Stat	22	0.240237	0.585099	0.240237	0.585099	1	STAT3
133	Development_Thrombopoetin signaling via JAK-STAT pathway	22	0.240237	0.585099	0.240237	0.585099	1	STAT3
134	LRRK2 and immune function in Parkinson's disease	22	0.240237	0.585099	0.240237	0.585099	1	IQGAP1
135	Cytoskeleton remodeling_CDC42 in cellular processes	22	0.240237	0.585099	0.240237	0.585099	1	Cofilin
136	Nociception_Nociceptin receptor signaling	76	0.242753	0.585099	0.242753	0.585099	2	STAT3, Cofilin
137	Immune response_IL-5 signaling via PI3K, MAPK and NF-kB	77	0.247353	0.585099	0.247353	0.585099	2	MMP-9, Pin1
138	wtCFTR traffic / Sorting endosome formation (normal)	23	0.249677	0.585099	0.249677	0.585099	1	SNAP-25
139	Proteolysis_Putative ubiquitin pathway	23	0.249677	0.585099	0.249677	0.585099	1	HSP70
140	Apoptosis and survival_NO signaling in apoptosis	23	0.249677	0.585099	0.249677	0.585099	1	G3P2
141	Proteolysis_Role of Parkin in the Ubiquitin-Proteasomal Pathway	24	0.259001	0.585099	0.259001	0.585099	1	HSP70
142	Immune response_IL-27 signaling pathway	24	0.259001	0.585099	0.259001	0.585099	1	STAT3
143	Role of Nicotine-induced Leptin resistance in hypothalamus in development of obesity	25	0.26821	0.585099	0.26821	0.585099	1	STAT3
144	Immune response_IL-23 signaling pathway	25	0.26821	0.585099	0.26821	0.585099	1	STAT3
145	Development_Leptin signaling via JAK/STAT and MAPK cascades	25	0.26821	0.585099	0.26821	0.585099	1	STAT3
146	Muscle contraction_GPCRs in the regulation of smooth muscle tone	83	0.274993	0.585099	0.274993	0.585099	2	MLCP (cat), MyHC
147	Cell cycle_Initiation of mitosis	26	0.277306	0.585099	0.277306	0.585099	1	Histone H1
148	Muscle contraction_Delta-type opioid receptor in smooth muscle contraction	26	0.277306	0.585099	0.277306	0.585099	1	MLCP (cat)
149	Development_S1P2 and S1P3 receptors in cell proliferation and differentiation	26	0.277306	0.585099	0.277306	0.585099	1	Cofilin
150	G-protein signaling_G-Protein alpha-i signaling cascades	27	0.28629	0.585099	0.28629	0.585099	1	STAT3
151	Translation_Regulation of translation initiation	27	0.28629	0.585099	0.28629	0.585099	1	eIF3S3
152	Neurophysiological process_GABA-A receptor life cycle	27	0.28629	0.585099	0.28629	0.585099	1	PP1-cat
153	DeltaF508-CFTR traffic / Sorting endosome formation in CF	28	0.295162	0.585099	0.295162	0.585099	1	SNAP-25
154	Muscle contraction_nNOS signaling in skeletal muscle	28	0.295162	0.585099	0.295162	0.585099	1	Dystrophin
155	Development_Delta-type opioid receptor signaling via G-protein alpha-14	28	0.295162	0.585099	0.295162	0.585099	1	STAT3
156	Neurophysiological process_Role of CDK5 in presynaptic signaling	28	0.295162	0.585099	0.295162	0.585099	1	SNAP-25
157	Neurophysiological process_GABA-B receptor signaling in presynaptic nerve terminals	28	0.295162	0.585099	0.295162	0.585099	1	SNAP-25
158	Development_Thrombospondin-1 signaling	28	0.295162	0.585099	0.295162	0.585099	1	MLCP (cat)
159	Proteolysis_Putative SUMO-1 pathway	29	0.303926	0.585099	0.303926	0.585099	1	TOP2
160	Adiponectin in pathogenesis of type 2 diabetes	29	0.303926	0.585099	0.303926	0.585099	1	H-FABP
161	GTP-XTP metabolism	90	0.307179	0.585099	0.307179	0.585099	2	NDPK C, POLR2D
162	Muscle contraction_S1P2 receptor-mediated smooth muscle contraction	30	0.312581	0.585099	0.312581	0.585099	1	MLCP (cat)
163	Development_Transcription factors in segregation of hepatocytic lineage	30	0.312581	0.585099	0.312581	0.585099	1	Alpha 1-antitrypsin
164	Development_G-CSF-induced myeloid differentiation	30	0.312581	0.585099	0.312581	0.585099	1	STAT3
165	Regulation of lipid metabolism_RXR-dependent regulation of lipid metabolism via PPAR, RAR and VDR	30	0.312581	0.585099	0.312581	0.585099	1	APOA1
166	Immune response_Mast cell proliferation, differentiation and survival	30	0.312581	0.585099	0.312581	0.585099	1	STAT3
167	Cytoskeleton remodeling_RalA regulation pathway	30	0.312581	0.585099	0.312581	0.585099	1	Filamin A
168	Cell adhesion_Gap junctions	30	0.312581	0.585099	0.312581	0.585099	1	ZO-1
169	Apoptosis and survival_Role of IAP-proteins in apoptosis	31	0.32113	0.585099	0.32113	0.585099	1	HSP70
170	Signal transduction_PTMs in IL-23 signaling pathway	31	0.32113	0.585099	0.32113	0.585099	1	STAT3
171	Development_Transcription regulation of granulocyte development	32	0.329573	0.585099	0.329573	0.585099	1	STAT3
172	Development_Angiotensin signaling via STATs	32	0.329573	0.585099	0.329573	0.585099	1	STAT3
173	Cell cycle_Start of DNA replication in early S phase	32	0.329573	0.585099	0.329573	0.585099	1	Histone H1
174	Development_PDGF signaling via STATs and NF-kB	32	0.329573	0.585099	0.329573	0.585099	1	STAT3
175	Apoptosis and survival_Granzyme B signaling	33	0.337912	0.585099	0.337912	0.585099	1	Perforin
176	Cytoskeleton remodeling_Thyroliberin in cytoskeleton remodeling	33	0.337912	0.585099	0.337912	0.585099	1	Keratin 8
177	Nicotine signaling in glutamatergic neurons	33	0.337912	0.585099	0.337912	0.585099	1	SNAP-25
178	p53 signaling in Prostate Cancer	33	0.337912	0.585099	0.337912	0.585099	1	Stathmin
179	Normal and pathological TGF-beta-mediated regulation of cell proliferation	33	0.337912	0.585099	0.337912	0.585099	1	ITGAV
180	Signal transduction_Activin A signaling regulation	33	0.337912	0.585099	0.337912	0.585099	1	FKBP12
181	Cannabinoid receptor signaling in nicotine addiction	34	0.346148	0.585099	0.346148	0.585099	1	SNAP-25
182	Immune response_TLR ligands	34	0.346148	0.585099	0.346148	0.585099	1	HSP70
183	Signal transduction_Erk Interactions: Inhibition of Erk	34	0.346148	0.585099	0.346148	0.585099	1	GMF
184	Oxidative stress_ROS-mediated activation of MAPK via inhibition of phosphatases	34	0.346148	0.585099	0.346148	0.585099	1	PP1-cat
185	Development_CNTF receptor signaling	34	0.346148	0.585099	0.346148	0.585099	1	STAT3
186	Apoptosis and survival_Cytoplasmic/mitochondrial transport of proapoptotic proteins Bid, Bmf and Bim	34	0.346148	0.585099	0.346148	0.585099	1	DLC2 (Dynein LC8b)
187	Chemotaxis_CXCR4 signaling pathway	34	0.346148	0.585099	0.346148	0.585099	1	STAT3
188	Development_Role of CDK5 in neuronal development	34	0.346148	0.585099	0.346148	0.585099	1	Pin1
189	Development_Angiopoietin - Tie2 signaling	35	0.354283	0.585099	0.354283	0.585099	1	STAT3
190	Immune response_Inflammasome in inflammatory response	35	0.354283	0.585099	0.354283	0.585099	1	CARD5
191	Altered Ca2+ handling in heart failure	35	0.354283	0.585099	0.354283	0.585099	1	PP1-cat
192	Immune response_Th17 cell differentiation	35	0.354283	0.585099	0.354283	0.585099	1	STAT3
193	Development_Growth hormone signaling via STATs and PLC/IP3	35	0.354283	0.585099	0.354283	0.585099	1	STAT3
194	Role of growth factor receptors transactivation by Hyaluronic acid / CD44 signaling in tumor progression	35	0.354283	0.585099	0.354283	0.585099	1	MMP-9
195	Transcription_Role of the non-genomic action of Retinoic acid and phosphorylation of Retinoic acid receptors in the initiation of transcription	35	0.354283	0.585099	0.354283	0.585099	1	RBP4
196	Immune response_Differentiation of natural regulatory T cells	35	0.354283	0.585099	0.354283	0.585099	1	STAT3
197	NALP3 inflammasome activation in age-related macular degeneration (AMD)	35	0.354283	0.585099	0.354283	0.585099	1	CARD5
198	Development_EPO-induced Jak-STAT pathway	36	0.362317	0.585099	0.362317	0.585099	1	STAT3
199	Upregulation of MITF in melanoma	36	0.362317	0.585099	0.362317	0.585099	1	IMP1(ZBP1)
200	Immune response_IL-9 signaling pathway	36	0.362317	0.585099	0.362317	0.585099	1	STAT3
201	DNA damage_Nucleotide excision repair	36	0.362317	0.585099	0.362317	0.585099	1	DNA ligase I
202	Immune response_IL-6-induced acute-phase response in hepatocytes	36	0.362317	0.585099	0.362317	0.585099	1	STAT3
203	Immune response_IL-22 signaling pathway	36	0.362317	0.585099	0.362317	0.585099	1	STAT3
204	Nitrogen metabolism	36	0.362317	0.585099	0.362317	0.585099	1	Carbonic anhydrase II
205	Influence of low doses of Arsenite on Glucose stimulated Insulin secretion in pancreatic cells	36	0.362317	0.585099	0.362317	0.585099	1	SNAP-25
206	G-protein signaling_RAC1 in cellular process	36	0.362317	0.585099	0.362317	0.585099	1	NckAP1
207	Immune response_IL-12-induced IFN-gamma production	36	0.362317	0.585099	0.362317	0.585099	1	STAT3
208	Heme metabolism	103	0.366103	0.585099	0.366103	0.585099	2	CPOX, HEM2
209	Development_Growth factors in regulation of oligodendrocyte precursor cell survival	37	0.370252	0.585099	0.370252	0.585099	1	14-3-3 zeta/delta
210	Development_Beta adrenergic receptors in brown adipocyte differentiation	37	0.370252	0.585099	0.370252	0.585099	1	G3P2
211	Transcription_CoREST complex-mediated epigenetic gene silencing	37	0.370252	0.585099	0.370252	0.585099	1	BRG1
212	Immune response_Generation of memory CD4+ T cells	37	0.370252	0.585099	0.370252	0.585099	1	GABP alpha
213	Glycogen metabolism	37	0.370252	0.585099	0.370252	0.585099	1	PGMU
214	Cell adhesion_Tight junctions	37	0.370252	0.585099	0.370252	0.585099	1	ZO-1
215	Development_Retinoic acid and retinoic acid receptors in regulation of oligodendrocyte differentiation	37	0.370252	0.585099	0.370252	0.585099	1	RBP4
216	Immune response_IL-7 signaling in T lymphocytes	37	0.370252	0.585099	0.370252	0.585099	1	STAT3
217	Development_Delta-type opioid receptor mediated cardioprotection	37	0.370252	0.585099	0.370252	0.585099	1	STAT3
218	Oxidative phosphorylation	105	0.375016	0.585099	0.375016	0.585099	2	CYC1, ATP5A
219	Transcription_Role of AP-1 in regulation of cellular metabolism	38	0.378089	0.585099	0.378089	0.585099	1	ITGB4
220	Substance P-mediated inflammation and pain in Sickle cell disease	38	0.378089	0.585099	0.378089	0.585099	1	Tissue factor
221	Cholesterol and Sphingolipid transport / Distribution to the intracellular membrane compartments (normal and CF)	38	0.378089	0.585099	0.378089	0.585099	1	NPC2
222	Development_SDF-1 signaling in hematopoietic stem cell homing	38	0.378089	0.585099	0.378089	0.585099	1	MMP-9
223	Cell adhesion_Cell-matrix glycoconjugates	38	0.378089	0.585099	0.378089	0.585099	1	MMP-9
224	Immune response_Th17, Th22 and Th9 cell differentiation	39	0.385829	0.585099	0.385829	0.585099	1	STAT3
225	Nicotine signaling in GABAergic neurons	39	0.385829	0.585099	0.385829	0.585099	1	SNAP-25
226	Apoptosis and survival_APRIL and BAFF signaling	39	0.385829	0.585099	0.385829	0.585099	1	Cyclophilin B
227	Immune response_TSLP signalling	39	0.385829	0.585099	0.385829	0.585099	1	STAT3
228	Cell adhesion_PLAU signaling	39	0.385829	0.585099	0.385829	0.585099	1	Casein kinase II, alpha chains
229	Development_BMP7 in brown adipocyte differentiation	39	0.385829	0.585099	0.385829	0.585099	1	COL5A1
230	CTP/UTP metabolism	108	0.388289	0.585099	0.388289	0.585099	2	NDPK C, POLR2D
231	Neurophysiological process_Netrin-1 in regulation of axon guidance	40	0.393474	0.585099	0.393474	0.585099	1	PP1-cat
232	Apoptosis and survival_NGF activation of NF-kB	40	0.393474	0.585099	0.393474	0.585099	1	GSTP1
233	Development_Astrocyte differentiation from adult stem cells	40	0.393474	0.585099	0.393474	0.585099	1	STAT3
234	Androgen receptor activation and downstream signaling in Prostate cancer	110	0.39707	0.585099	0.39707	0.585099	2	STAT3, N-cadherin
235	Main growth factor signaling cascades in multiple myeloma cells	41	0.401024	0.585099	0.401024	0.585099	1	STAT3
236	Development_Regulation of lung epithelial progenitor cell differentiation	41	0.401024	0.585099	0.401024	0.585099	1	STAT3
237	Transcription_Sin3 and NuRD in transcription regulation	41	0.401024	0.585099	0.401024	0.585099	1	PSF
238	Regulation of metabolism_Bile acids regulation of glucose and lipid metabolism via FXR	41	0.401024	0.585099	0.401024	0.585099	1	APOE
239	Translation_Insulin regulation of translation	42	0.408481	0.585099	0.408481	0.585099	1	PP1-cat
240	Transport_ACM3 in salivary glands	42	0.408481	0.585099	0.408481	0.585099	1	SNAP-25
241	Regulation of lipid metabolism_PPAR regulation of lipid metabolism	42	0.408481	0.585099	0.408481	0.585099	1	Fatty acid-binding protein
242	Immune response_IL-7 signaling in B lymphocytes	43	0.415846	0.585099	0.415846	0.585099	1	STAT3
243	Regulation of metabolism_Role of Adiponectin in regulation of metabolism	43	0.415846	0.585099	0.415846	0.585099	1	H-FABP
244	Signal transduction_AKT signaling	43	0.415846	0.585099	0.415846	0.585099	1	HSP90
245	Role of platelets in the initiation of in-stent restenosis	43	0.415846	0.585099	0.415846	0.585099	1	Tissue factor
246	Neurophysiological process_HTR1A receptor signaling in neuronal cells	43	0.415846	0.585099	0.415846	0.585099	1	PP1-cat
247	Regulation of Tissue factor signaling in cancer	43	0.415846	0.585099	0.415846	0.585099	1	Tissue factor
248	Role of platelets in allograft rejection	43	0.415846	0.585099	0.415846	0.585099	1	Tissue factor
249	Chemotaxis_CCL16-, CCL20-, CXCL16- and CCL25-mediated cell migration	43	0.415846	0.585099	0.415846	0.585099	1	MMP-9
250	Cytoskeleton remodeling_Hyaluronic acid/ CD44 signaling pathways	43	0.415846	0.585099	0.415846	0.585099	1	Cortactin
251	Immune response_IL-13 signaling via JAK-STAT	44	0.42312	0.585099	0.42312	0.585099	1	STAT3
252	Immune response_CRTH2 signaling in Th2 cells	44	0.42312	0.585099	0.42312	0.585099	1	14-3-3
253	Immune response_IL-1 signaling pathway	44	0.42312	0.585099	0.42312	0.585099	1	Tissue factor
254	Influence of smoking on activation of EGFR signaling in lung cancer cells	44	0.42312	0.585099	0.42312	0.585099	1	MMP-9
255	Transport_cAMP/ Ca(2+)-dependent Insulin secretion	44	0.42312	0.585099	0.42312	0.585099	1	SNAP-25
256	Neurophysiological process_Glutamic acid regulation of Dopamine D1A receptor signaling	45	0.430305	0.585099	0.430305	0.585099	1	PP1-cat
257	Regulation of metabolism_Triiodothyronine and Thyroxine signaling	45	0.430305	0.585099	0.430305	0.585099	1	G6PD
258	Development_G-protein-mediated regulation of MAPK-ERK signaling	46	0.4374	0.585099	0.4374	0.585099	1	GMF
259	Immune response_Naive CD4+ T cell differentiation	46	0.4374	0.585099	0.4374	0.585099	1	STAT3
260	Immune response_MIF-induced cell adhesion, migration and angiogenesis	46	0.4374	0.585099	0.4374	0.585099	1	MMP-9
261	Chemotaxis_Lipoxin inhibitory action on Formyl-Met-Leu-Phe-induced neutrophil chemotaxis	46	0.4374	0.585099	0.4374	0.585099	1	Cofilin
262	Nociception_Expression and role of Nociceptin in immune system	46	0.4374	0.585099	0.4374	0.585099	1	STAT3
263	Transcription_Androgen Receptor nuclear signaling	46	0.4374	0.585099	0.4374	0.585099	1	STAT3
264	Regulation of GSK3 beta in bipolar disorder	46	0.4374	0.585099	0.4374	0.585099	1	PP1-cat
265	FGF signaling in pancreatic cancer	46	0.4374	0.585099	0.4374	0.585099	1	MMP-9
266	Immune response_Fc gamma R-mediated phagocytosis in macrophages	46	0.4374	0.585099	0.4374	0.585099	1	Profilin
267	Signal transduction_PTMs in IL-17-induced CIKS-independent signaling pathways	46	0.4374	0.585099	0.4374	0.585099	1	STAT3
268	Glycine, serine, cysteine and threonine metabolism	120	0.440067	0.585099	0.440067	0.585099	2	SERA, BHMT
269	Development_Hedgehog signaling	47	0.444408	0.585099	0.444408	0.585099	1	HSP90
270	Development_PIP3 signaling in cardiac myocytes	47	0.444408	0.585099	0.444408	0.585099	1	14-3-3
271	Transport_Alpha-2 adrenergic receptor regulation of ion channels	47	0.444408	0.585099	0.444408	0.585099	1	Sorcin
272	Immune response_MIF - the neuroendocrine-macrophage connector	47	0.444408	0.585099	0.444408	0.585099	1	Casein kinase II, alpha chains
273	Regulation of lipid metabolism_Insulin signaling: generic cascades	47	0.444408	0.585099	0.444408	0.585099	1	PP1-cat
274	Development_WNT5A signaling	47	0.444408	0.585099	0.444408	0.585099	1	Filamin A
275	Development_HGF signaling pathway	47	0.444408	0.585099	0.444408	0.585099	1	STAT3
276	Neurophysiological process_ACM regulation of nerve impulse	48	0.451329	0.585099	0.451329	0.585099	1	FKBP12
277	Nicotine signaling in dopaminergic neurons, Pt. 1 - cell body	48	0.451329	0.585099	0.451329	0.585099	1	SNAP-25
278	Globo-(isoglobo) series GSL Metabolism	48	0.451329	0.585099	0.451329	0.585099	1	HEXB
279	Muscle contraction_Relaxin signaling pathway	48	0.451329	0.585099	0.451329	0.585099	1	MMP-9
280	Signal transduction_PTMs in IL-12 signaling pathway	48	0.451329	0.585099	0.451329	0.585099	1	STAT3
281	ATP/ITP metabolism	124	0.456802	0.585099	0.456802	0.585099	2	NDPK C, POLR2D
282	Transcription_CREB signaling pathway	49	0.458165	0.585099	0.458165	0.585099	1	PP1-cat
283	Immune response_PD-1-induced metabolic changes in T cells	49	0.458165	0.585099	0.458165	0.585099	1	Casein kinase II, alpha chains
284	Development_Adenosine A3 receptor signaling	49	0.458165	0.585099	0.458165	0.585099	1	STAT3
285	Transcription_N-CoR/ SMRT complex-mediated epigenetic gene silencing	49	0.458165	0.585099	0.458165	0.585099	1	BRG1
286	Th17 cells in CF (mouse model)	49	0.458165	0.585099	0.458165	0.585099	1	STAT3
287	Development_G-CSF signaling	49	0.458165	0.585099	0.458165	0.585099	1	STAT3
288	Tissue Factor signaling in cancer via PAR1 and PAR2	49	0.458165	0.585099	0.458165	0.585099	1	Tissue factor
289	Apoptosis and survival_HTR1A signaling	50	0.464917	0.585099	0.464917	0.585099	1	STAT3
290	Transport_The role of AVP in regulation of Aquaporin 2 and renal water reabsorption	50	0.464917	0.585099	0.464917	0.585099	1	MyHC
291	Rheumatoid arthritis (general schema)	50	0.464917	0.585099	0.464917	0.585099	1	MMP-9
292	Nicotine signaling in cholinergic neurons	50	0.464917	0.585099	0.464917	0.585099	1	SNAP-25
293	Development_TGF-beta receptor signaling	50	0.464917	0.585099	0.464917	0.585099	1	FKBP12
294	PDE4 regulation of cyto/chemokine expression in inflammatory skin diseases	50	0.464917	0.585099	0.464917	0.585099	1	14-3-3
295	Immune response_Function of MEF2 in T lymphocytes	51	0.471584	0.585524	0.471584	0.585524	1	14-3-3
296	IL-6 signaling in multiple myeloma	51	0.471584	0.585524	0.471584	0.585524	1	STAT3
297	Proline metabolism	51	0.471584	0.585524	0.471584	0.585524	1	P4HB
298	Some pathways of EMT in cancer cells	51	0.471584	0.585524	0.471584	0.585524	1	STAT3
299	Development_IGF-1 receptor signaling	52	0.47817	0.586149	0.47817	0.586149	1	14-3-3 zeta/delta
300	Development_Insulin, IGF-1 and TNF-alpha in brown adipocyte differentiation	52	0.47817	0.586149	0.47817	0.586149	1	G3P2
301	Signal transduction_Activation of PKC via G-Protein coupled receptor	52	0.47817	0.586149	0.47817	0.586149	1	MLCP (cat)
302	Cell adhesion_ECM remodeling	53	0.484674	0.586149	0.484674	0.586149	1	MMP-9
303	Immune response_HMGB1/RAGE signaling pathway	53	0.484674	0.586149	0.484674	0.586149	1	Tissue factor
304	Immune response_HSP60 and HSP70/ TLR signaling pathway	54	0.491098	0.586149	0.491098	0.586149	1	HSP70
305	Th17 cells in CF	54	0.491098	0.586149	0.491098	0.586149	1	STAT3
306	Membrane-bound ESR1: interaction with G-proteins signaling	54	0.491098	0.586149	0.491098	0.586149	1	MMP-9
307	Ganglioside Metabolism p1	54	0.491098	0.586149	0.491098	0.586149	1	HEXB
308	GTP metabolism	54	0.491098	0.586149	0.491098	0.586149	1	NDPK C
309	Role of IL-23/ T17 pathogenic axis in psoriasis	54	0.491098	0.586149	0.491098	0.586149	1	STAT3
310	Immune response_CCL2 signaling	54	0.491098	0.586149	0.491098	0.586149	1	ZO-1
311	Immune response_T cell receptor signaling pathway	55	0.497442	0.58803	0.497442	0.58803	1	MMS2
312	Immune response_T cell co-signaling receptors, schema	55	0.497442	0.58803	0.497442	0.58803	1	Collagen V
313	Immune response_T regulatory cell-mediated modulation of effector T cell and NK cell functions	55	0.497442	0.58803	0.497442	0.58803	1	Perforin
314	Muscle contraction_ACM regulation of smooth muscle contraction	56	0.503708	0.589784	0.503708	0.589784	1	MLCP (cat)
315	Tricarbonic acid cycle	56	0.503708	0.589784	0.503708	0.589784	1	IDH3A
316	Regulation of lipid metabolism_Insulin regulation of glycogen metabolism	56	0.503708	0.589784	0.503708	0.589784	1	PP1-cat
317	Immune response_TLR5, TLR7, TLR8 and TLR9 signaling pathways	57	0.509896	0.590218	0.509896	0.590218	1	STAT3
318	Immune response_IL-5 signaling via JAK/STAT	57	0.509896	0.590218	0.509896	0.590218	1	STAT3
319	Immune response_CCR5 signaling in macrophages and T lymphocytes	58	0.516008	0.590218	0.516008	0.590218	1	STAT3
320	Development_Prolactin receptor signaling	58	0.516008	0.590218	0.516008	0.590218	1	STAT3
321	L-Methionine metabolism	59	0.522044	0.590218	0.522044	0.590218	1	BHMT
322	Mitochondrial dysfunction in neurodegenerative diseases	59	0.522044	0.590218	0.522044	0.590218	1	G3P2
323	Oxidative stress_Activation of NADPH oxidase	59	0.522044	0.590218	0.522044	0.590218	1	Pin1
324	Neolacto-series GSL Metabolism p.2	59	0.522044	0.590218	0.522044	0.590218	1	GALGT2
325	Signal transduction_Production and main functions of biologically active prostaglandins and Thromboxane A2	59	0.522044	0.590218	0.522044	0.590218	1	PGD2R
326	Immune response_Immunological synapse formation	59	0.522044	0.590218	0.522044	0.590218	1	Alpha-actinin
327	Neurophysiological process_Constitutive and activity-dependent synaptic AMPA receptor delivery	59	0.522044	0.590218	0.522044	0.590218	1	Rab-11A
328	Immune response_IL-18 signaling	60	0.528005	0.590218	0.528005	0.590218	1	MMP-9
329	Oxidative stress_Role of Sirtuin1 and PGC1-alpha in activation of antioxidant defense system	60	0.528005	0.590218	0.528005	0.590218	1	GSTP1
330	Immune response_IL-17 signaling pathways	60	0.528005	0.590218	0.528005	0.590218	1	MMP-9
331	Development_Regulation of endothelial progenitor cell differentiation from adult stem cells	60	0.528005	0.590218	0.528005	0.590218	1	MMP-9
332	Development_Gastrin in cell growth and proliferation	62	0.539708	0.601482	0.539708	0.601482	1	STAT3
333	Immune response_IL-4-induced regulators of cell growth, survival, differentiation and metabolism	63	0.545451	0.605847	0.545451	0.605847	1	STAT3
334	Myeloid-derived suppressor cells and M2 macrophages in cancer	64	0.551123	0.605847	0.551123	0.605847	1	STAT3
335	Immune response_CD40 signaling	65	0.556725	0.605847	0.556725	0.605847	1	STAT3
336	Development_Role of IL-8 in angiogenesis	65	0.556725	0.605847	0.556725	0.605847	1	STAT3
337	dGTP metabolism	65	0.556725	0.605847	0.556725	0.605847	1	NDPK C
338	Muscle contraction_Regulation of eNOS activity in endothelial cells	65	0.556725	0.605847	0.556725	0.605847	1	HSP90
339	Dysregulation of germinal center response in SLE	65	0.556725	0.605847	0.556725	0.605847	1	STAT3
340	Ovarian cancer (main signaling cascades)	65	0.556725	0.605847	0.556725	0.605847	1	MMP-9
341	TTP metabolism	66	0.562257	0.60829	0.562257	0.60829	1	NDPK C
342	Phenylalanine metabolism	66	0.562257	0.60829	0.562257	0.60829	1	PAH
343	Galactose metabolism	67	0.567721	0.61063	0.567721	0.61063	1	PGMU
344	Ligand-independent activation of Androgen receptor in Prostate Cancer	67	0.567721	0.61063	0.567721	0.61063	1	STAT3
345	Immune response_Gastrin in inflammatory response	69	0.578447	0.620363	0.578447	0.620363	1	ELAVL1 (HuR)
346	Development_Positive regulation of STK3/4 (Hippo) pathway and negative regulation of YAP/TAZ function	70	0.58371	0.6224	0.58371	0.6224	1	14-3-3
347	Immune response_IL-4-responsive genes in type 2 immunity	70	0.58371	0.6224	0.58371	0.6224	1	STAT3
348	Tyrosine metabolism p.1 (dopamine)	71	0.588908	0.624344	0.588908	0.624344	1	PAH
349	Inhibition of neutrophil migration by proresolving lipid mediators in COPD	71	0.588908	0.624344	0.588908	0.624344	1	Alpha-actinin
350	Immune response_IL-6 signaling pathway via JAK/STAT	72	0.594042	0.627987	0.594042	0.627987	1	STAT3
351	Aspartate and asparagine metabolism	73	0.599112	0.631543	0.599112	0.631543	1	DARS
352	Signal transduction_mTORC1 upstream signaling	74	0.60412	0.633214	0.60412	0.633214	1	PDIA3
353	Immune response_IL-6 signaling pathway via MEK/ERK and PI3K/AKT cascades	74	0.60412	0.633214	0.60412	0.633214	1	STAT3
354	dCTP/dUTP metabolism	75	0.609065	0.636594	0.609065	0.636594	1	NDPK C
355	Leucine, isoleucine and valine metabolism.p.2	79	0.628242	0.654787	0.628242	0.654787	1	ACDSB
356	B cell signaling in hematological malignancies	80	0.632888	0.657777	0.632888	0.657777	1	STAT3
357	Immune response_M-CSF-receptor signaling pathway	81	0.637477	0.660691	0.637477	0.660691	1	STAT3
358	Fructose metabolism	82	0.642009	0.663529	0.642009	0.663529	1	ALDOB
359	Development_VEGF signaling via VEGFR2 - generic cascades	84	0.650905	0.67085	0.650905	0.67085	1	HSP90
360	Prostaglandin 2 biosynthesis and metabolism	87	0.66384	0.68228	0.66384	0.68228	1	PRDX4
361	Immune response_The effect of INDO on T cell metabolism	89	0.672198	0.688956	0.672198	0.688956	1	G6PD
362	T follicular helper cell dysfunction in SLE	90	0.676299	0.691245	0.676299	0.691245	1	STAT3
363	Glomerular injury in Lupus Nephritis	92	0.68435	0.697547	0.68435	0.697547	1	MMP-9
364	Immune response_IL-3 signaling via JAK/STAT, p38, JNK and NF-kB	93	0.6883	0.699646	0.6883	0.699646	1	STAT3
365	Immune response_IL-4 signaling pathway	94	0.692202	0.701684	0.692202	0.701684	1	STAT3
366	dATP/dITP metabolism	95	0.696055	0.703662	0.696055	0.703662	1	NDPK C
367	Aminoacyl-tRNA biosynthesis in cytoplasm	98	0.707329	0.713111	0.707329	0.713111	1	DARS
368	SLE genetic marker-specific pathways in T cells	101	0.718189	0.722092	0.718189	0.722092	1	STAT3
369	Immune response_IL-3 signaling via ERK and PI3K	102	0.721719	0.723675	0.721719	0.723675	1	14-3-3 zeta/delta
370	ATP metabolism	105	0.732049	0.732049	0.732049	0.732049	1	NDPK C

## Sheet: 24hpi global pathway
Enrichment analysis report
Enrichment by Pathway Maps					Metacore_24_1.csv
#	Maps	Total	pValue	Min FDR	p-value	FDR	In Data	Network Objects from Active Data
1	Immune response_Antigen presentation by MHC class I, classical pathway	54	3.28089e-07	0.000211289	3.28089e-07	0.000211289	10	PSMB1, PSMB5, NPEPPS, HSP70, Calreticulin, PSMB2, GANAB, PDIA3, Bleomycin hydrolase, Thimet oligopeptidase
2	Glycolysis and gluconeogenesis	86	2.55635e-05	0.00823145	2.55635e-05	0.00823145	10	LDHA, MDH1, PGK1, ENO1, ALDOB, F16Q, LDHB, ENO2, F16P, ENO3
3	Oxidative stress_Role of ASK1 under oxidative stress	34	0.000107319	0.0148763	0.000107319	0.0148763	6	GSK3 alpha/beta, HSP70, Stathmin, MEK6(MAP2K6), ERK1/2, SOD1
4	Development_Melanocyte development and pigmentation	49	0.0001155	0.0148763	0.0001155	0.0148763	7	GSK3 beta, CREB1, RACK1, TYRP2, ERK1/2, GRB2, PKA-reg (cAMP-dependent)
5	Transcription_CREB signaling pathway	49	0.0001155	0.0148763	0.0001155	0.0148763	7	LDHA, CREB1, PP2A catalytic, MEK6(MAP2K6), ERK1/2, GRB2, PKA-reg (cAMP-dependent)
6	Transcription_Role of heterochromatin protein 1 (HP1) family in transcriptional silencing	40	0.000273062	0.0293087	0.000273062	0.0293087	6	HP1, CtBP, HP1 beta, Mi-2, E2I, Mi-2 alpha
7	Influence of smoking on activation of EGFR signaling in lung cancer cells	44	0.000465239	0.0358663	0.000465239	0.0358663	6	ERK1 (MAPK3), CREB1, MEK6(MAP2K6), ERK1/2, GRB2, PKA-reg (cAMP-dependent)
8	Transport_HDL-mediated reverse cholesterol transport	44	0.000465239	0.0358663	0.000465239	0.0358663	6	Pre beta-1 HDL, APOE, Nascent HDL, HDL, APOA1, Large apoE-rich HDL
9	Cytoskeleton remodeling_Cytoskeleton remodeling	102	0.000541402	0.0358663	0.000541402	0.0358663	9	CRK, GSK3 beta, Casein kinase II, beta chain (Phosvitin), MELC, Cofilin, ERK1/2, ITGAV, GRB2, Nucleolin
10	Transcription_Assembly of RNA Polymerase II preinitiation complex on TATA-less promoters	18	0.000641657	0.0358663	0.000641657	0.0358663	4	DHFR, PCNA, POLR2A, AMH
11	Mechanisms of deltaF508 CFTR activation by S-nitrosoglutathione	47	0.000668316	0.0358663	0.000668316	0.0358663	6	Csp, HSP70, TXNRD1, ADHX, HSC70, SOD1
12	Immune response_MIF - the neuroendocrine-macrophage connector	47	0.000668316	0.0358663	0.000668316	0.0358663	6	PHAP1 (pp32), CREB1, PP2A catalytic, MIF, ERK1/2, PKA-reg (cAMP-dependent)
13	Phenylalanine metabolism	66	0.000752886	0.0372968	0.000752886	0.0372968	7	ACAA2, HADHA, AL3B1, MIF, AATC, ACAT2, AATM
14	Oxidative stress_ROS-mediated activation of MAPK via inhibition of phosphatases	34	0.00098427	0.0418071	0.00098427	0.0418071	5	SOD2, PP2A catalytic, MEK6(MAP2K6), ERK1/2, SOD1
15	Cytoskeleton remodeling_TGF, WNT and cytoskeletal remodeling	111	0.000999915	0.0418071	0.000999915	0.0418071	9	CRK, ERK1 (MAPK3), GSK3 beta, Casein kinase II, beta chain (Phosvitin), MELC, Cofilin, ERK1/2, GRB2, Nucleolin
16	Signal transduction_PTMs in BAFF-induced signaling	51	0.00103869	0.0418071	0.00103869	0.0418071	6	GSK3 alpha/beta, ERK1 (MAPK3), CREB1, MEK6(MAP2K6), ERK1/2, RPS6
17	Development_IGF-1 receptor signaling	52	0.00115203	0.0436417	0.00115203	0.0436417	6	GSK3 alpha/beta, CREB1, 14-3-3 beta/alpha, ERK1/2, GRB2, RPS6
18	Cytoskeleton remodeling_Keratin filaments	36	0.00128481	0.0459675	0.00128481	0.0459675	5	Keratin 17, Keratin 4, Epiplakin, GRB2, Keratin 5
19	dCTP/dUTP metabolism	75	0.00161244	0.053139	0.00161244	0.053139	7	dUTPase (DUT), POLG reg, Small RR subunit, NDPK B, RRM2, DNA polymerase beta, NDPK C
20	Cytoskeleton remodeling_Regulation of actin cytoskeleton by Rho GTPases	23	0.00169703	0.053139	0.00169703	0.053139	4	MELC, Profilin, Cofilin, Fascin
21	Glycine, serine, cysteine and threonine metabolism	120	0.00173279	0.053139	0.00173279	0.053139	9	SERA, SDHL, PSAT, DLDH, SARDH, CTH, CHKA, SYTC, SHMT1
22	Regulation of degradation of deltaF508-CFTR in CF	39	0.0018558	0.0543244	0.0018558	0.0543244	5	Csp, HSP70, UCHL1, HSC70, E2I
23	Leucine, isoleucine and valine metabolism.p.2	79	0.00218003	0.0610409	0.00218003	0.0610409	7	PCCB, ACAA2, HADHA, ACAD8, MCCC2, HCD2, IVD
24	IGF family signaling in colorectal cancer	60	0.00243359	0.0653015	0.00243359	0.0653015	6	GSK3 alpha/beta, ERK1 (MAPK3), COX-2 (PTGS2), GSK3 beta, ERK1/2, GRB2
25	Apoptosis and survival_BAD phosphorylation	42	0.00259346	0.0668076	0.00259346	0.0668076	5	PP2A catalytic, ERK1/2, GRB2, 14-3-3, PKA-reg (cAMP-dependent)
26	Oxidative phosphorylation	105	0.00280622	0.0687129	0.00280622	0.0687129	8	COX VIc, MTND4, NDUFS5, NDUFAB1, ATPK, ATP5J, COX II, ATP5D
27	Regulation of metabolism_Role of Adiponectin in regulation of metabolism	43	0.00288082	0.0687129	0.00288082	0.0687129	5	CREB1, H-FABP, SOD2, ACADM, TFAM
28	L-Alanine and L-cysteine metabolism	44	0.00319051	0.0733818	0.00319051	0.0733818	5	LDHA, LDHB, CTH, AATC, AATM
29	Development_Regulation of CDK5 in CNS	28	0.0035875	0.0742018	0.0035875	0.0742018	4	CREB1, ERK1/2, GRB2, PKA-reg (cAMP-dependent)
30	Cell cycle_Nucleocytoplasmic transport of CDK/Cyclins	14	0.0036007	0.0742018	0.0036007	0.0742018	3	ERK1 (MAPK3), GSK3 beta, Importin (karyopherin)-alpha
31	Regulation of GSK3 beta in bipolar disorder	46	0.00388072	0.0742018	0.00388072	0.0742018	5	GSK3 beta, CREB1, PP2A catalytic, ERK1/2, GRB2
32	Signal transduction_Calcium signaling	46	0.00388072	0.0742018	0.00388072	0.0742018	5	CREB1, PP2A catalytic, 14-3-3 beta/alpha, Calcipressin 1, FKBP12
33	Development_Thrombopoietin-regulated cell processes	46	0.00388072	0.0742018	0.00388072	0.0742018	5	GSK3 alpha/beta, GSK3 beta, CREB1, ERK1/2, GRB2
34	Cysteine-glutamate metabolism	29	0.00408772	0.0742018	0.00408772	0.0742018	4	GluProRS, CTH, AATC, AATM
35	Regulation of lipid metabolism_Insulin signaling: generic cascades	47	0.00426315	0.0742018	0.00426315	0.0742018	5	GSK3 beta, ERK1/2, GRB2, RPS6, PKA-reg (cAMP-dependent)
36	Development_PIP3 signaling in cardiac myocytes	47	0.00426315	0.0742018	0.00426315	0.0742018	5	GSK3 alpha/beta, CREB1, GRB2, RPS6, 14-3-3
37	Development_HGF signaling pathway	47	0.00426315	0.0742018	0.00426315	0.0742018	5	CRK, COX-2 (PTGS2), GSK3 beta, ERK1/2, GRB2
38	Cell adhesion_Integrin-mediated cell adhesion and migration	48	0.00467173	0.0791735	0.00467173	0.0791735	5	CRK, MELC, Cofilin, ERK1/2, GRB2
39	Transcription_Effect of Folic acid on genome stability	69	0.00491458	0.0802235	0.00491458	0.0802235	6	FR-beta, DHFR, FTH1, IRP1, SAHH, SHMT1
40	Development_Adenosine A3 receptor signaling	49	0.0051074	0.0802235	0.0051074	0.0802235	5	ERK1 (MAPK3), GSK3 beta, CREB1, GRB2, PKA-reg (cAMP-dependent)
41	Role and regulation of Prostaglandin E2 in gastric cancer	49	0.0051074	0.0802235	0.0051074	0.0802235	5	COX-2 (PTGS2), CREB1, ERK1/2, GRB2, PKA-reg (cAMP-dependent)
42	Development_Adenosine A2B receptor signaling	50	0.0055711	0.0854235	0.0055711	0.0854235	5	GSK3 beta, CREB1, ERK1/2, GRB2, PKA-reg (cAMP-dependent)
43	Normal and pathological TGF-beta-mediated regulation of cell proliferation	33	0.00655725	0.0982062	0.00655725	0.0982062	4	GSK3 beta, MEK6(MAP2K6), ITGAV, GRB2
44	Immune response_HMGB1/RAGE signaling pathway	53	0.00713957	0.0998528	0.00713957	0.0998528	5	Tissue factor, HMGB1, CREB1, MEK6(MAP2K6), ERK1/2
45	Development_Differentiation of white adipocytes	53	0.00713957	0.0998528	0.00713957	0.0998528	5	CREB1, PSAT, ERK1/2, GRB2, PRKAR1A
46	Development_HGF-dependent inhibition of TGF-beta-induced EMT	34	0.00730031	0.0998528	0.00730031	0.0998528	4	COX-2 (PTGS2), CREB1, ERK1/2, GRB2
47	Chemotaxis_CXCR4 signaling pathway	34	0.00730031	0.0998528	0.00730031	0.0998528	4	CRK, ERK1 (MAPK3), CXCR4, GRB2
48	ATP/ITP metabolism	124	0.00765998	0.0998528	0.00765998	0.0998528	8	RRP4, Small RR subunit, NDPK B, RPB8, POLR2B, POLR2A, RRM2, NDPK C
49	Development_FGFR signaling pathway	54	0.00772454	0.0998528	0.00772454	0.0998528	5	CRK, CREB1, MEK6(MAP2K6), ERK1/2, GRB2
50	Role of Tissue factor in cancer independent of coagulation protease signaling	35	0.00809685	0.0998528	0.00809685	0.0998528	4	ERK1 (MAPK3), Tissue factor, ERK1/2, GRB2
51	PGE2 pathways in cancer	55	0.00834204	0.0998528	0.00834204	0.0998528	5	ERK1 (MAPK3), COX-2 (PTGS2), GSK3 beta, CREB1, PKA-reg (cAMP-dependent)
52	Apoptosis and survival_NGF/ TrkA PI3K-mediated signaling	77	0.00835914	0.0998528	0.00835914	0.0998528	6	GSK3 beta, CREB1, Cofilin, non-muscle, Cofilin, ERK1/2, GRB2
53	Development_WNT signaling pathway. Part 1. Degradation of beta-catenin in the absence WNT signaling	19	0.00880928	0.0998528	0.00880928	0.0998528	3	GSK3 beta, SKP1, CtBP
54	Immune response_IL-3 signaling via ERK and PI3K	102	0.0089304	0.0998528	0.0089304	0.0998528	7	GSK3 alpha/beta, GSK3 beta, CREB1, ERK1/2, GRB2, RPS6, FLII
55	DNA damage_Nucleotide excision repair	36	0.00894836	0.0998528	0.00894836	0.0998528	4	PCNA, POLR2A, RAD23B, DDB1
56	G-protein signaling_G-Protein alpha-s signaling cascades	36	0.00894836	0.0998528	0.00894836	0.0998528	4	GSK3 beta, CREB1, ERK1/2, PKA-reg (cAMP-dependent)
57	Influence of low doses of Arsenite on Glucose stimulated Insulin secretion in pancreatic cells	36	0.00894836	0.0998528	0.00894836	0.0998528	4	Catalase, SOD2, SOD1, SNAP-25
58	Tricarbonic acid cycle	56	0.00899295	0.0998528	0.00899295	0.0998528	5	SDHA, FUMH, DLDH, CISY, MDH2
59	Immune response_Oncostatin M signaling via MAPK	37	0.00985626	0.104056	0.00985626	0.104056	4	ERK1 (MAPK3), ERK1/2, GRB2, LDLR
60	Development_Beta adrenergic receptors in brown adipocyte differentiation	37	0.00985626	0.104056	0.00985626	0.104056	4	CREB1, MEK6(MAP2K6), PRKAR1A, PKA-reg (cAMP-dependent)
61	Development_Beta-adrenergic receptors transactivation of EGFR	37	0.00985626	0.104056	0.00985626	0.104056	4	ERK1 (MAPK3), PP2A catalytic, ERK1/2, GRB2
62	Neurogenesis_NGF/ TrkA MAPK-mediated signaling	105	0.0103936	0.106294	0.0103936	0.106294	7	CRK, CREB1, PP2A catalytic, MEK6(MAP2K6), ERK1/2, GRB2, PKA-reg (cAMP-dependent)
63	Aberrant production of IL-2 and IL-17 in SLE T cells	58	0.0103983	0.106294	0.0103983	0.106294	5	CREB1, PP2A cat (beta), ERK1/2, GRB2, PKA-reg (cAMP-dependent)
64	Transcription_Role of Akt in hypoxia induced HIF1 activation	21	0.0116912	0.112591	0.0116912	0.112591	3	GSK3 beta, PGK1, ENO1
65	Cell adhesion_PLAU signaling	39	0.0118466	0.112591	0.0118466	0.112591	4	Casein kinase II, beta chain (Phosvitin), ERK1/2, GRB2, Nucleolin
66	Development_BMP7 in brown adipocyte differentiation	39	0.0118466	0.112591	0.0118466	0.112591	4	PSAT, CtBP, TFAM, CtBP1
67	Translation _Regulation of EIF2 activity	39	0.0118466	0.112591	0.0118466	0.112591	4	GSK3 alpha/beta, Casein kinase II, beta chain (Phosvitin), ERK1/2, GRB2
68	Tyrosine metabolism p.2 (melanin)	83	0.0118885	0.112591	0.0118885	0.112591	6	ACAA2, HADHA, TYRP2, MIF, AATC, AATM
69	Cytoskeleton remodeling_Role of PKA in cytoskeleton reorganisation	40	0.0129316	0.120695	0.0129316	0.120695	4	MELC, 14-3-3 beta/alpha, Cofilin, PKA-reg (cAMP-dependent)
70	Immune response_B cell antigen receptor (BCR) pathway	110	0.0132091	0.121523	0.0132091	0.121523	7	CIN85, GSK3 alpha/beta, GSK3 beta, PP2A catalytic, MEK6(MAP2K6), ERK1/2, GRB2
71	Development_Gastrin in cell growth and proliferation	62	0.013646	0.122056	0.013646	0.122056	5	ERK1 (MAPK3), CREB1, MEK6(MAP2K6), ERK1/2, GRB2
72	Regulation of CFTR activity (normal and CF)	62	0.013646	0.122056	0.013646	0.122056	5	Casein kinase II, beta chain (Phosvitin), RACK1, Annexin V, PP2A catalytic, PKA-reg (cAMP-dependent)
73	Transcription_PPAR Pathway	63	0.0145534	0.126654	0.0145534	0.126654	5	COX-2 (PTGS2), MEK6(MAP2K6), ERK1/2, GRB2, PKA-reg (cAMP-dependent)
74	Transport_Macropinocytosis regulation by growth factors	63	0.0145534	0.126654	0.0145534	0.126654	5	Profilin I, Profilin, Cofilin, GRB2, CtBP1
75	Immune response_MIF-mediated glucocorticoid regulation	23	0.0150541	0.127564	0.0150541	0.127564	3	COX-2 (PTGS2), MIF, ERK1/2
76	wtCFTR traffic / Sorting endosome formation (normal)	23	0.0150541	0.127564	0.0150541	0.127564	3	Rab-7, Syntaxin 12, SNAP-25
77	Translation_Insulin regulation of translation	42	0.0152869	0.127854	0.0152869	0.127854	4	GSK3 beta, ERK1/2, GRB2, RPS6
78	Ovarian cancer (main signaling cascades)	65	0.0164878	0.130967	0.0164878	0.130967	5	GSK3 beta, CREB1, ERK1/2, GRB2, PKA-reg (cAMP-dependent)
79	Signal transduction_AKT signaling	43	0.0165593	0.130967	0.0165593	0.130967	4	GSK3 alpha/beta, PCNA, PP2A catalytic, RPS6
80	Development_Adenosine A2A receptor signaling	43	0.0165593	0.130967	0.0165593	0.130967	4	CREB1, MEK6(MAP2K6), ERK1/2, PKA-reg (cAMP-dependent)
81	Development_GDNF signaling	24	0.0169189	0.130967	0.0169189	0.130967	3	CREB1, ERK1/2, GRB2
82	Immune response_MIF-JAB1 signaling	24	0.0169189	0.130967	0.0169189	0.130967	3	UCHL1, MIF, GRB2
83	CFTR folding and maturation (normal and CF)	24	0.0169189	0.130967	0.0169189	0.130967	3	Csp, HSP70, GANAB
84	GTP-XTP metabolism	90	0.0172003	0.130967	0.0172003	0.130967	6	RRP4, NDPK B, RPB8, POLR2B, POLR2A, NDPK C
85	Role of Tissue factor-induced Thrombin signaling in cancerogenesis	66	0.0175161	0.130967	0.0175161	0.130967	5	ERK1 (MAPK3), Tissue factor, MELC, ERK1/2, ITGAV
86	Development_Flt3 signaling	44	0.0178961	0.130967	0.0178961	0.130967	4	CRK, MEK6(MAP2K6), ERK1/2, GRB2
87	Development_Activation of Erk by ACM1, ACM3 and ACM5	44	0.0178961	0.130967	0.0178961	0.130967	4	CREB1, ITGA2, ERK1/2, GRB2
88	Development_Ligand-independent activation of ESR1 and ESR2	44	0.0178961	0.130967	0.0178961	0.130967	4	ERK1 (MAPK3), ERK1/2, GRB2, PKA-reg (cAMP-dependent)
89	G-protein signaling_TC21 regulation pathway	25	0.0189071	0.136573	0.0189071	0.136573	3	ERK1/2, GRB2, TC21
90	Immune response_PGE2 signaling in immune response	45	0.0192984	0.136573	0.0192984	0.136573	4	ERK1 (MAPK3), COX-2 (PTGS2), CREB1, PKA-reg (cAMP-dependent)
91	Development_Membrane-bound ESR1: interaction with growth factors signaling	45	0.0192984	0.136573	0.0192984	0.136573	4	GSK3 alpha/beta, CREB1, ERK1/2, GRB2
92	Nicotine signaling in chromaffin cells	46	0.0207667	0.141003	0.0207667	0.141003	4	CREB1, ERK1/2, SNAP-25, PKA-reg (cAMP-dependent)
93	Signal transduction_PTEN pathway	46	0.0207667	0.141003	0.0207667	0.141003	4	GSK3 beta, PCNA, ERK1/2, GRB2
94	Mucin expression in CF airways	69	0.0208531	0.141003	0.0208531	0.141003	5	COX-2 (PTGS2), CREB1, MEK6(MAP2K6), ERK1/2, GRB2
95	Immune response_Gastrin in inflammatory response	69	0.0208531	0.141003	0.0208531	0.141003	5	ERK1 (MAPK3), COX-2 (PTGS2), CREB1, MEK6(MAP2K6), GRB2
96	Immune response_Role of HMGB1 in dendritic cell maturation and migration	26	0.0210192	0.141003	0.0210192	0.141003	3	HMGB1, CXCR4, ERK1/2
97	dATP/dITP metabolism	95	0.021869	0.143624	0.021869	0.143624	6	POLG reg, Small RR subunit, NDPK B, RRM2, DNA polymerase beta, NDPK C
98	Immune response_PGE2 common pathways	47	0.0223019	0.143624	0.0223019	0.143624	4	ERK1 (MAPK3), COX-2 (PTGS2), CREB1, PKA-reg (cAMP-dependent)
99	Development_Beta-adrenergic receptor-induced regulation of ERK	47	0.0223019	0.143624	0.0223019	0.143624	4	PP2A catalytic, ERK1/2, GRB2, PKA-reg (cAMP-dependent)
100	wtCFTR and deltaF508 traffic / Membrane expression (normal and CF)	47	0.0223019	0.143624	0.0223019	0.143624	4	RACK1, Annexin V, Calreticulin, PKA-reg (cAMP-dependent)
101	G-protein signaling_G-Protein alpha-i signaling cascades	27	0.0232552	0.146827	0.0232552	0.146827	3	ERK1/2, GRB2, PKA-reg (cAMP-dependent)
102	Mitochondrial ketone bodies biosynthesis and metabolism	27	0.0232552	0.146827	0.0232552	0.146827	3	ACAA2, HADHA, ACAT2
103	Reproduction_Gonadotropin-releasing hormone (GnRH) signaling	72	0.0245804	0.153687	0.0245804	0.153687	5	CREB1, MEK6(MAP2K6), ERK1/2, GRB2, PKA-reg (cAMP-dependent)
104	DeltaF508-CFTR traffic / Sorting endosome formation in CF	28	0.0256154	0.158618	0.0256154	0.158618	3	Rab-7, Syntaxin 12, SNAP-25
105	Immune response_IL-6 signaling pathway via MEK/ERK and PI3K/AKT cascades	74	0.0272888	0.159987	0.0272888	0.159987	5	GSK3 beta, CREB1, ERK1/2, GRB2, RPS6
106	Development_Thromboxane A2 signaling pathway	50	0.027315	0.159987	0.027315	0.159987	4	GSK3 alpha/beta, CREB1, ERK1/2, PKA-reg (cAMP-dependent)
107	Apoptosis and survival_HTR1A signaling	50	0.027315	0.159987	0.027315	0.159987	4	ERK1 (MAPK3), PP2A catalytic, GRB2, PKA-reg (cAMP-dependent)
108	Development_GM-CSF signaling	50	0.027315	0.159987	0.027315	0.159987	4	CREB1, RACK1, ERK1/2, GRB2
109	PDE4 regulation of cyto/chemokine expression in inflammatory skin diseases	50	0.027315	0.159987	0.027315	0.159987	4	CREB1, ERK1/2, 14-3-3, PKA-reg (cAMP-dependent)
110	Cell adhesion_Chemokines and adhesion	100	0.027327	0.159987	0.027327	0.159987	6	CRK, GSK3 beta, Cofilin, ERK1/2, ITGAV, GRB2
111	Adiponectin in pathogenesis of type 2 diabetes	29	0.0280993	0.163027	0.0280993	0.163027	3	CREB1, H-FABP, ACADM
112	Signal transduction_PKA signaling	51	0.0291237	0.164523	0.0291237	0.164523	4	AKAP12, GSK3 alpha/beta, CREB1, PKA-reg (cAMP-dependent)
113	Proline metabolism	51	0.0291237	0.164523	0.0291237	0.164523	4	GluProRS, AATC, AMPL, AATM
114	Inflammatory factors-induced expression of mucins in normal and asthmatic epithelium	51	0.0291237	0.164523	0.0291237	0.164523	4	COX-2 (PTGS2), CREB1, ERK1/2, GRB2
115	Nociception_Nociceptin receptor signaling	76	0.0301803	0.169009	0.0301803	0.169009	5	ERK1 (MAPK3), CREB1, Cofilin, ERK1/2, PKA-reg (cAMP-dependent)
116	Apoptosis and survival_Granzyme A signaling	30	0.0307067	0.169018	0.0307067	0.169018	3	PHAP1 (pp32), HMG2, Perforin
117	Signal transduction_Additional pathways of NF-kB activation (in the nucleus)	30	0.0307067	0.169018	0.0307067	0.169018	3	PRMT5, ERK1/2, PKA-reg (cAMP-dependent)
118	Development_Insulin, IGF-1 and TNF-alpha in brown adipocyte differentiation	52	0.0310018	0.169196	0.0310018	0.169196	4	CREB1, ERK1/2, PRKAR1A, COX II
119	Translation_Regulation of EIF4F activity	53	0.0329497	0.173931	0.0329497	0.173931	4	PP2A catalytic, MEK6(MAP2K6), ERK1/2, GRB2
120	Development_Adenosine A1 receptor signaling	53	0.0329497	0.173931	0.0329497	0.173931	4	CREB1, ERK1/2, GRB2, PKA-reg (cAMP-dependent)
121	Development_Endothelin-1/EDNRA signaling	53	0.0329497	0.173931	0.0329497	0.173931	4	GSK3 beta, MEK6(MAP2K6), ERK1/2, GRB2
122	Folic acid metabolism	53	0.0329497	0.173931	0.0329497	0.173931	4	DHFR, PUR9, PUR2, SHMT1
123	NETosis in SLE	31	0.0334368	0.175068	0.0334368	0.175068	3	HMGB1, ERK1/2, HP1 beta
124	Membrane-bound ESR1: interaction with G-proteins signaling	54	0.0349677	0.181607	0.0349677	0.181607	4	CREB1, ERK1/2, GRB2, PKA-reg (cAMP-dependent)
125	Signal transduction_ERK1/2 signaling pathway	32	0.036289	0.186438	0.036289	0.186438	3	ERK1 (MAPK3), ERK1/2, GRB2
126	Main pathways of Schwann cells transformation in neurofibromatosis type 1	80	0.0365242	0.186438	0.0365242	0.186438	5	GSK3 beta, CXCR4, ERK1/2, TC21, RPS6
127	Tau pathology in Alzheimer disease	55	0.037056	0.186438	0.037056	0.186438	4	GSK3 alpha/beta, GSK3 beta, PP2A catalytic, ERK1/2
128	Immune response_T regulatory cell-mediated modulation of effector T cell and NK cell functions	55	0.037056	0.186438	0.037056	0.186438	4	COX-2 (PTGS2), CREB1, Perforin, PKA-reg (cAMP-dependent)
129	CTP/UTP metabolism	108	0.0378117	0.188765	0.0378117	0.188765	6	RRP4, NDPK B, RPB8, POLR2B, POLR2A, NDPK C
130	Regulation of lipid metabolism_Insulin regulation of glycogen metabolism	56	0.0392147	0.191552	0.0392147	0.191552	4	GSK3 alpha/beta, ERK1/2, GRB2, PKA-reg (cAMP-dependent)
131	LRRK2 in neurons in Parkinson's disease	33	0.0392621	0.191552	0.0392621	0.191552	3	GSK3 beta, ERK1/2, 14-3-3
132	Chemotaxis_CCL19- and CCL21-mediated chemotaxis	33	0.0392621	0.191552	0.0392621	0.191552	3	Cofilin, ERK1/2, PKA-reg (cAMP-dependent)
133	Neurophysiological process_NMDA-dependent postsynaptic long-term potentiation in CA1 hippocampal neurons	82	0.0399815	0.193595	0.0399815	0.193595	5	ERK1 (MAPK3), CREB1, ERK1/2, GRB2, PKA-reg (cAMP-dependent)
134	Development_Cytokine-mediated regulation of megakaryopoiesis	57	0.0414439	0.197658	0.0414439	0.197658	4	GSK3 beta, CXCR4, ERK1/2, GRB2
135	Cytoskeleton remodeling_FAK signaling	57	0.0414439	0.197658	0.0414439	0.197658	4	CRK, GSK3 beta, ERK1/2, GRB2
136	Signal transduction_Erk Interactions: Inhibition of Erk	34	0.0423552	0.197658	0.0423552	0.197658	3	PP2A catalytic, ERK1/2, PKA-reg (cAMP-dependent)
137	Development_S1P1 receptor signaling via beta-arrestin	34	0.0423552	0.197658	0.0423552	0.197658	3	ERK1 (MAPK3), ERK1/2, GRB2
138	G-protein signaling_G-Protein beta/gamma signaling cascades	34	0.0423552	0.197658	0.0423552	0.197658	3	ERK1/2, GRB2, PKA-reg (cAMP-dependent)
139	Development_VEGF signaling via VEGFR2 - generic cascades	84	0.0436316	0.20122	0.0436316	0.20122	5	ERK1 (MAPK3), COX-2 (PTGS2), GSK3 beta, ERK1/2, GRB2
140	Effect of H. pylori infection on gastric epithelial cell proliferation	58	0.0437436	0.20122	0.0437436	0.20122	4	CRK, CREB1, ERK1/2, GRB2
141	Sulfur metabolism	35	0.0455669	0.206656	0.0455669	0.206656	3	CTH, AATC, AATM
142	Action of lithium on synaptic transmission and autophagy	35	0.0455669	0.206656	0.0455669	0.206656	3	GSK3 beta, PP2A catalytic, PKA-reg (cAMP-dependent)
143	Pyruvate metabolism	59	0.0461137	0.207673	0.0461137	0.207673	4	PDH beta, DLDH, MDH2, MPC2
144	Aberrant lipid trafficking and metabolism in age-related macular degeneration pathogenesis	60	0.0485541	0.211335	0.0485541	0.211335	4	APOE, Cathepsin D, HDL, LDLR
145	Development_Thyroliberin signaling	60	0.0485541	0.211335	0.0485541	0.211335	4	CREB1, ERK1/2, GRB2, PKA-reg (cAMP-dependent)
146	Immune response_IL-17 signaling pathways	60	0.0485541	0.211335	0.0485541	0.211335	4	COX-2 (PTGS2), GSK3 beta, MEK6(MAP2K6), ERK1/2
147	Oxidative stress_Role of Sirtuin1 and PGC1-alpha in activation of antioxidant defense system	60	0.0485541	0.211335	0.0485541	0.211335	4	Catalase, SOD2, TXNRD1, SOD1
148	Development_EPO-induced Jak-STAT pathway	36	0.0488959	0.211335	0.0488959	0.211335	3	ERK1 (MAPK3), ERK1/2, GRB2
149	Upregulation of MITF in melanoma	36	0.0488959	0.211335	0.0488959	0.211335	3	TYRP2, ERK1/2, E2I
150	Lysine metabolism	87	0.0494707	0.212394	0.0494707	0.212394	5	ACAA2, HADHA, DLDH, HCD2, SHMT1
151	Signal transduction_mTORC1 downstream signaling	61	0.0510648	0.216353	0.0510648	0.216353	4	GSK3 beta, CAD, LDHB, RPS6
152	Immune response_IL-15 signaling	61	0.0510648	0.216353	0.0510648	0.216353	4	ERK1 (MAPK3), MEK6(MAP2K6), ERK1/2, GRB2
153	Regulation of lipid metabolism_Insulin regulation of fatty acid metabolism	88	0.0515146	0.216833	0.0515146	0.216833	5	GSK3 beta, CISY, ERK1/2, GRB2, PKA-reg (cAMP-dependent)
154	Immune response_Role of integrins in NK cells cytotoxicity	38	0.0558993	0.225183	0.0558993	0.225183	3	ERK1 (MAPK3), RACK1, GRB2
155	G-protein signaling_G-Protein alpha-12 signaling pathway	38	0.0558993	0.225183	0.0558993	0.225183	3	14-3-3 beta/alpha, ERK1/2, TC21
156	Development_SDF-1 signaling in hematopoietic stem cell homing	38	0.0558993	0.225183	0.0558993	0.225183	3	CRK, CXCR4, ERK1/2
157	wtCFTR and deltaF508-CFTR traffic / Generic schema (normal and CF)	38	0.0558993	0.225183	0.0558993	0.225183	3	Rab-7, Syntaxin 12, SNAP-25
158	Signal transduction_Cyclic AMP signaling	38	0.0558993	0.225183	0.0558993	0.225183	3	GSK3 alpha/beta, CREB1, PKA-reg (cAMP-dependent)
159	Transcription_Role of AP-1 in regulation of cellular metabolism	38	0.0558993	0.225183	0.0558993	0.225183	3	ITGB4, ITGA2, ERK1/2
160	Propionate metabolism p.2	63	0.0562957	0.225183	0.0562957	0.225183	4	ACAA2, HADHA, ACADM, ACAT2
161	Butanoate metabolism	63	0.0562957	0.225183	0.0562957	0.225183	4	ACAA2, ACADM, HCD2, ACAT2
162	Transcription_Sirtuin6 regulation and functions	64	0.0590154	0.232505	0.0590154	0.232505	4	LDHA, SOD2, LDHB, LDLR
163	Myeloid-derived suppressor cells and M2 macrophages in cancer	64	0.0590154	0.232505	0.0590154	0.232505	4	COX-2 (PTGS2), Calgranulin A, HMGB1, Calgranulin B
164	Transcription_Receptor-mediated HIF regulation	39	0.0595704	0.232505	0.0595704	0.232505	3	ERK1/2, GRB2, RPS6
165	Development_PACAP signaling in neural cells	39	0.0595704	0.232505	0.0595704	0.232505	3	CREB1, ERK1/2, PKA-reg (cAMP-dependent)
166	dGTP metabolism	65	0.0618041	0.237201	0.0618041	0.237201	4	POLG reg, NDPK B, DNA polymerase beta, NDPK C
167	Beta-adrenergic-dependent CFTR expression	18	0.0630519	0.237201	0.0630519	0.237201	2	CREB1, PKA-reg (cAMP-dependent)
168	Transport_RAN regulation pathway	18	0.0630519	0.237201	0.0630519	0.237201	2	Importin (karyopherin)-alpha, E2I
169	Development_Role of Activin A in cell differentiation and proliferation	40	0.0633519	0.237201	0.0633519	0.237201	3	SF1, CREB1, PKA-reg (cAMP-dependent)
170	Apoptosis and survival_Ceramides signaling pathway	40	0.0633519	0.237201	0.0633519	0.237201	3	Cathepsin D, PP2A catalytic, ERK1/2
171	Leukotriene 4 biosynthesis and metabolism	40	0.0633519	0.237201	0.0633519	0.237201	3	LTA4H, LTB4DH, ADHX
172	Development_Astrocyte differentiation from adult stem cells	40	0.0633519	0.237201	0.0633519	0.237201	3	E2A, ERK1/2, GRB2
173	TTP metabolism	66	0.0646613	0.239847	0.0646613	0.239847	4	POLG reg, NDPK B, DNA polymerase beta, NDPK C
174	Immune response_IL-4 signaling pathway	94	0.0648033	0.239847	0.0648033	0.239847	5	GSK3 alpha/beta, CREB1, MEK6(MAP2K6), ERK1/2, GRB2
175	Development_Growth hormone-releasing hormone (GH-RH) signaling	41	0.067242	0.244527	0.067242	0.244527	3	CREB1, ERK1/2, PKA-reg (cAMP-dependent)
176	Main growth factor signaling cascades in multiple myeloma cells	41	0.067242	0.244527	0.067242	0.244527	3	GSK3 alpha/beta, ERK1 (MAPK3), GRB2
177	Regulation of metabolism_Bile acids regulation of glucose and lipid metabolism via FXR	41	0.067242	0.244527	0.067242	0.244527	3	GSK3 alpha/beta, APOE, F16P
178	Ligand-independent activation of Androgen receptor in Prostate Cancer	67	0.0675868	0.244527	0.0675868	0.244527	4	ERK1 (MAPK3), GSK3 beta, PP2A catalytic, GRB2
179	Development_Alpha-1 adrenergic receptors signaling via Cyclic AMP	19	0.0694334	0.249093	0.0694334	0.249093	2	CREB1, PKA-reg (cAMP-dependent)
180	Histidine-glutamate-glutamine metabolism	96	0.0696222	0.249093	0.0696222	0.249093	5	SYQ, CAD, GluProRS, AATC, AATM
181	Immune response_Sublytic effects of membrane attack complex	68	0.0705798	0.251124	0.0705798	0.251124	4	GRP78, MEK6(MAP2K6), ERK1/2, GRB2
182	Regulation of lipid metabolism_PPAR regulation of lipid metabolism	42	0.0712385	0.252075	0.0712385	0.252075	3	HADHA, Fatty acid-binding protein, ACADM
183	Immune response_TLR2 and TLR4 signaling pathways	69	0.0736399	0.25497	0.0736399	0.25497	4	COX-2 (PTGS2), CREB1, MEK6(MAP2K6), ERK1/2
184	Tryptophan metabolism	98	0.0746342	0.25497	0.0746342	0.25497	5	ACAA2, HADHA, HCD2, AL1A1, ACAT2
185	Development_ACM2 and ACM4 activation of ERK	43	0.0753395	0.25497	0.0753395	0.25497	3	CREB1, ERK1/2, GRB2
186	Immune response_IL-7 signaling in B lymphocytes	43	0.0753395	0.25497	0.0753395	0.25497	3	E2A, ERK1/2, GRB2
187	Nicotine signaling in dopaminergic neurons, Pt. 2 - axon terminal	43	0.0753395	0.25497	0.0753395	0.25497	3	CREB1, SNAP-25, PKA-reg (cAMP-dependent)
188	Protein folding and maturation_Angiotensin system maturation \ Human version	43	0.0753395	0.25497	0.0753395	0.25497	3	Cathepsin D, Thimet oligopeptidase, Dnpep
189	Regulation of Tissue factor signaling in cancer	43	0.0753395	0.25497	0.0753395	0.25497	3	ERK1 (MAPK3), Tissue factor, ERK1/2
190	DNA damage_Inhibition of telomerase activity and cellular senescence	20	0.0760158	0.25497	0.0760158	0.25497	2	La protein, PP2A catalytic
191	Regulation of degradation of wtCFTR	20	0.0760158	0.25497	0.0760158	0.25497	2	Csp, HSC70
192	Development_TGF-beta-induction of EMT via ROS	20	0.0760158	0.25497	0.0760158	0.25497	2	GRB2, SOD1
193	Immune response_IL-1 signaling pathway	44	0.0795426	0.262722	0.0795426	0.262722	3	COX-2 (PTGS2), Tissue factor, MEK6(MAP2K6)
194	Pentose phosphate pathway	44	0.0795426	0.262722	0.0795426	0.262722	3	TALDO, TKT, 6PGD
195	Development_EGFR signaling pathway	71	0.0799589	0.262722	0.0799589	0.262722	4	ERK1 (MAPK3), GSK3 beta, ERK1/2, GRB2
196	Transport_Clathrin-coated vesicle cycle	71	0.0799589	0.262722	0.0799589	0.262722	4	RABGDIA, Rab-7, Syntaxin 12, SNAP-25
197	Role of ZNF202 in regulation of expression of genes involved in atherosclerosis	21	0.0827869	0.270633	0.0827869	0.270633	2	APOE, HDL proteins
198	Mitochondrial unsaturated fatty acid beta-oxidation	45	0.0838458	0.27134	0.0838458	0.27134	3	ACAA2, HADHA, ACADM
199	Neurophysiological process_Glutamic acid regulation of Dopamine D1A receptor signaling	45	0.0838458	0.27134	0.0838458	0.27134	3	CREB1, PP2A catalytic, PKA-reg (cAMP-dependent)
200	Heme metabolism	103	0.0879974	0.276502	0.0879974	0.276502	5	Catalase, HEM2, FTH1, Myoglobin, CPOX
201	Development_G-protein-mediated regulation of MAPK-ERK signaling	46	0.0882466	0.276502	0.0882466	0.276502	3	ERK1 (MAPK3), GRB2, PKA-reg (cAMP-dependent)
202	Immune response_MIF-induced cell adhesion, migration and angiogenesis	46	0.0882466	0.276502	0.0882466	0.276502	3	CXCR4, MIF, ERK1/2
203	Niacin-HDL metabolism	46	0.0882466	0.276502	0.0882466	0.276502	3	HDL proteins, APOA1, glycine-N-acyltransferase
204	Development_GDNF family signaling	46	0.0882466	0.276502	0.0882466	0.276502	3	CREB1, ERK1/2, GRB2
205	Nociception_Expression and role of Nociceptin in immune system	46	0.0882466	0.276502	0.0882466	0.276502	3	CREB1, ERK1/2, PKA-reg (cAMP-dependent)
206	Transcription_CREM signaling in testis	22	0.0897344	0.276502	0.0897344	0.276502	2	CREB1, PKA-reg (cAMP-dependent)
207	Development_Mu-type opioid receptor signaling via Beta-arrestin	22	0.0897344	0.276502	0.0897344	0.276502	2	ERK1 (MAPK3), ERK1/2
208	Transcription_ChREBP regulation pathway	22	0.0897344	0.276502	0.0897344	0.276502	2	PP2A catalytic, PKA-reg (cAMP-dependent)
209	Translation_Role of Retinoic acid signaling in the initiation of translation	22	0.0897344	0.276502	0.0897344	0.276502	2	ERK1/2, RPS6
210	Development_TGF-beta-dependent induction of EMT via MAPK	47	0.0927429	0.280406	0.0927429	0.280406	3	MEK6(MAP2K6), ERK1/2, GRB2
211	Neurophysiological process_Circadian rhythm	47	0.0927429	0.280406	0.0927429	0.280406	3	LDHA, CREB1, ERK1/2
212	Development_Leptin signaling via PI3K-dependent pathway	47	0.0927429	0.280406	0.0927429	0.280406	3	GSK3 alpha/beta, CREB1, PKA-reg (cAMP-dependent)
213	Development_PDGF signaling via MAPK cascades	47	0.0927429	0.280406	0.0927429	0.280406	3	ERK1/2, GRB2, PKA-reg (cAMP-dependent)
214	Proteolysis_Putative ubiquitin pathway	23	0.0968468	0.288857	0.0968468	0.288857	2	HSP70, SKP1
215	Action of GSK3 beta in bipolar disorder	23	0.0968468	0.288857	0.0968468	0.288857	2	GSK3 beta, CREB1
216	Muscle contraction_Relaxin signaling pathway	48	0.0973321	0.288857	0.0973321	0.288857	3	CREB1, ERK1/2, PKA-reg (cAMP-dependent)
217	Protein folding and maturation_Angiotensin system maturation \ Rodent version	48	0.0973321	0.288857	0.0973321	0.288857	3	Cathepsin D, Thimet oligopeptidase, Dnpep
218	Immune response _CCR3 signaling in eosinophils	77	0.100455	0.291981	0.100455	0.291981	4	Profilin I, MELC, Profilin, Cofilin
219	Immune response_IL-5 signaling via PI3K, MAPK and NF-kB	77	0.100455	0.291981	0.100455	0.291981	4	GSK3 beta, Calpastatin, ERK1/2, GRB2
220	Signal transduction_IP3 signaling	49	0.102012	0.291981	0.102012	0.291981	3	CREB1, ERK1/2, GRB2
221	Cytoskeleton remodeling_Integrin outside-in signaling	49	0.102012	0.291981	0.102012	0.291981	3	GSK3 beta, ERK1/2, GRB2
222	PDE4 regulation of cyto/chemokine expression in arthritis	49	0.102012	0.291981	0.102012	0.291981	3	GSK3 alpha/beta, CREB1, PKA-reg (cAMP-dependent)
223	Tissue Factor signaling in cancer via PAR1 and PAR2	49	0.102012	0.291981	0.102012	0.291981	3	Tissue factor, ERK1/2, GRB2
224	Development_PEDF signaling	49	0.102012	0.291981	0.102012	0.291981	3	CREB1, SOD2, ERK1/2
225	Development_G-CSF signaling	49	0.102012	0.291981	0.102012	0.291981	3	CXCR4, ERK1/2, GRB2
226	Development_Dopamine D2 receptor transactivation of EGFR	24	0.104113	0.295369	0.104113	0.295369	2	ERK1 (MAPK3), GRB2
227	Cholesterol and Sphingolipid transport / Recycling to plasma membrane in lung (normal and CF)	24	0.104113	0.295369	0.104113	0.295369	2	HDL proteins, APOA1
228	Neurophysiological process_Corticoliberin signaling via CRHR1	50	0.10678	0.296406	0.10678	0.296406	3	CREB1, MIF, PKA-reg (cAMP-dependent)
229	Transport_The role of AVP in regulation of Aquaporin 2 and renal water reabsorption	50	0.10678	0.296406	0.10678	0.296406	3	CREB1, ERK1/2, PKA-reg (cAMP-dependent)
230	Development_EDNRB signaling	50	0.10678	0.296406	0.10678	0.296406	3	CREB1, ERK1/2, GRB2
231	Nicotine signaling in cholinergic neurons	50	0.10678	0.296406	0.10678	0.296406	3	GSK3 beta, CREB1, SNAP-25
232	Development_TGF-beta receptor signaling	50	0.10678	0.296406	0.10678	0.296406	3	MEK6(MAP2K6), ERK1/2, FKBP12
233	L-Arginine metabolism	79	0.107779	0.297897	0.107779	0.297897	4	KCRM, KCRB, KCRS, AL1A1
234	Apoptosis and survival_Role of nuclear PI3K in NGF/ TrkA signaling	25	0.111522	0.299549	0.111522	0.299549	2	Nucleolin, DFF40 (CAD)
235	Development_Glucocorticoid receptor signaling	25	0.111522	0.299549	0.111522	0.299549	2	HSP70, E2I
236	Development_Leptin signaling via JAK/STAT and MAPK cascades	25	0.111522	0.299549	0.111522	0.299549	2	ERK1/2, GRB2
237	Resolution of inflammation in healing myocardial infarction	25	0.111522	0.299549	0.111522	0.299549	2	CXCR4, ERK1/2
238	G-protein signaling_R-RAS regulation pathway	25	0.111522	0.299549	0.111522	0.299549	2	ERK1/2, GRB2
239	IL-6 signaling in multiple myeloma	51	0.111633	0.299549	0.111633	0.299549	3	GSK3 beta, ERK1/2, GRB2
240	Immune response_Histamine signaling in dendritic cells	51	0.111633	0.299549	0.111633	0.299549	3	ERK1 (MAPK3), CREB1, PKA-reg (cAMP-dependent)
241	Signal transduction_Activation of PKC via G-Protein coupled receptor	52	0.11657	0.307668	0.11657	0.307668	3	GSK3 beta, MELC, ERK1/2
242	Development_FGF-family signaling	52	0.11657	0.307668	0.11657	0.307668	3	ERK1 (MAPK3), MEK6(MAP2K6), GRB2
243	Development_Beta-adrenergic receptors signaling via Cyclic AMP	52	0.11657	0.307668	0.11657	0.307668	3	PP2A catalytic, MEK6(MAP2K6), PKA-reg (cAMP-dependent)
244	Neurophysiological process_Synaptic vesicle fusion and recycling in nerve terminals	52	0.11657	0.307668	0.11657	0.307668	3	Csp, HSC70, SNAP-25
245	Development_S1P2 and S1P3 receptors in cell proliferation and differentiation	26	0.119064	0.311696	0.119064	0.311696	2	Cofilin, ERK1/2
246	Cell cycle_Regulation of G1/S transition (part 2)	26	0.119064	0.311696	0.119064	0.311696	2	GSK3 beta, ERK1/2
247	Chemotaxis_Inhibitory action of lipoxins on IL-8- and Leukotriene B4-induced neutrophil migration	53	0.121587	0.315734	0.121587	0.315734	3	MELC, Cofilin, ERK1/2
248	TLRs-mediated IFN-alpha production by plasmacytoid dendritic cells in SLE	53	0.121587	0.315734	0.121587	0.315734	3	La protein, HMGB1, SNRPD1 (SMD1)
249	Peroxisomal branched chain fatty acid oxidation	83	0.123122	0.315898	0.123122	0.315898	4	ACADL, PCCB, ACAA2, HADHA
250	Transport_Intracellular cholesterol transport	83	0.123122	0.315898	0.123122	0.315898	4	Rab-7, HDL proteins, APOA1, LDLR
251	Mitochondrial long chain fatty acid beta-oxidation	83	0.123122	0.315898	0.123122	0.315898	4	ACADL, ACAA2, HADHA, ACADM
252	Immune response_HSP60 and HSP70/ TLR signaling pathway	54	0.126682	0.318802	0.126682	0.318802	3	HSP70, MEK6(MAP2K6), ERK1/2
253	Regulation of AKT(PKB)/ GSK3 beta cascade in bipolar disorder	54	0.126682	0.318802	0.126682	0.318802	3	GSK3 beta, 14-3-3 beta/alpha, GRB2
254	Neurophysiological process_Dynein-dynactin motor complex in axonal transport in neurons	54	0.126682	0.318802	0.126682	0.318802	3	Importin (karyopherin)-alpha, Rab-7, ERK1/2
255	Role of IL-23/ T17 pathogenic axis in psoriasis	54	0.126682	0.318802	0.126682	0.318802	3	Calgranulin A, ERK1/2, Calgranulin B
256	Translation_Regulation of translation initiation	27	0.126729	0.318802	0.126729	0.318802	2	RACK1, RPS6
257	Immune response_Fc epsilon RI pathway	55	0.131853	0.327851	0.131853	0.327851	3	MEK6(MAP2K6), ERK1/2, GRB2
258	Immune response_T cell receptor signaling pathway	55	0.131853	0.327851	0.131853	0.327851	3	ERK1/2, GRB2, MMS2
259	Apoptosis and survival_NO synthesis and signaling	55	0.131853	0.327851	0.131853	0.327851	3	COX-2 (PTGS2), CREB1, ERK1/2
260	Development_Role of CNTF and LIF in regulation of oligodendrocyte development	28	0.134507	0.331886	0.134507	0.331886	2	Annexin V, 14-3-3
261	Development_Mu-type opioid receptor regulation of proliferation	28	0.134507	0.331886	0.134507	0.331886	2	ERK1/2, GRB2
262	Impaired inhibitory action of lipoxins on neutrophil migration in CF	56	0.137097	0.336986	0.137097	0.336986	3	MELC, Cofilin, ERK1/2
263	Apoptosis and survival_nAChR in apoptosis inhibition and cell cycle progression	29	0.142389	0.344784	0.142389	0.344784	2	GSK3 alpha/beta, GSK3 beta
264	Proteolysis_Putative SUMO-1 pathway	29	0.142389	0.344784	0.142389	0.344784	2	Pc2, E2I
265	Immune response_CD137 signaling in immune cell	29	0.142389	0.344784	0.142389	0.344784	2	MEK6(MAP2K6), ERK1/2
266	Development_Non-genomic action of Retinoic acid in cell differentiation	57	0.142411	0.344784	0.142411	0.344784	3	COX-2 (PTGS2), CREB1, ERK1/2
267	Cell adhesion_Integrin inside-out signaling	58	0.147793	0.35471	0.147793	0.35471	3	ERK1 (MAPK3), CXCR4, ERK1/2
268	Neurophysiological process_Mu-type opioid receptor-mediated analgesia	30	0.150366	0.35471	0.150366	0.35471	2	CREB1, PKA-reg (cAMP-dependent)
269	Regulation of lipid metabolism_RXR-dependent regulation of lipid metabolism via PPAR, RAR and VDR	30	0.150366	0.35471	0.150366	0.35471	2	ACADM, APOA1
270	Transcription_Ligand-dependent activation of the ESR1/SP pathway	30	0.150366	0.35471	0.150366	0.35471	2	CAD, LDLR
271	DNA damage_Role of Brca1 and Brca2 in DNA repair	30	0.150366	0.35471	0.150366	0.35471	2	PCNA, DNA polymerase beta
272	Development_Slit-Robo signaling	30	0.150366	0.35471	0.150366	0.35471	2	Profilin I, Cofilin
273	Immune response_Mast cell proliferation, differentiation and survival	30	0.150366	0.35471	0.150366	0.35471	2	ERK1/2, GRB2
274	Mitochondrial dysfunction in neurodegenerative diseases	59	0.15324	0.360169	0.15324	0.360169	3	SDHA, SOD2, SOD1
275	Cytoskeleton remodeling_Fibronectin-binding integrins in cell motility	31	0.15843	0.366433	0.15843	0.366433	2	Cofilin, ITGAV
276	Development_Activation of ERK by Kappa-type opioid receptor	31	0.15843	0.366433	0.15843	0.366433	2	ERK1 (MAPK3), GRB2
277	Cytoskeleton remodeling_Reverse signaling by Ephrin-B	31	0.15843	0.366433	0.15843	0.366433	2	GSK3 beta, CXCR4
278	Development_Transactivation of PDGFR in non-neuronal cells by Dopamine D2 receptor	31	0.15843	0.366433	0.15843	0.366433	2	ERK1 (MAPK3), GRB2
279	Immune response_IL-18 signaling	60	0.15875	0.366433	0.15875	0.366433	3	COX-2 (PTGS2), MEK6(MAP2K6), ERK1/2
280	Development_c-Kit ligand signaling pathway during hemopoiesis	61	0.164319	0.37659	0.164319	0.37659	3	CXCR4, ERK1/2, GRB2
281	Transcription_Role of VDR in regulation of genes involved in osteoporosis	61	0.164319	0.37659	0.164319	0.37659	3	Carbonic anhydrase II, APOE, Calreticulin
282	Signal transduction_PTMs in IL-17-induced CIKS-dependent MAPK signaling pathways	32	0.166573	0.3804	0.166573	0.3804	2	MEK6(MAP2K6), ERK1/2
283	Muscle contraction_Oxytocin signaling in uterus and mammary gland	62	0.169947	0.385373	0.169947	0.385373	3	COX-2 (PTGS2), PP2A catalytic, ERK1/2
284	Development_Alpha-2 adrenergic receptor activation of ERK	62	0.169947	0.385373	0.169947	0.385373	3	ERK1 (MAPK3), ERK1/2, GRB2
285	Development_Angiotensin activation of ERK	33	0.174786	0.386025	0.174786	0.386025	2	ERK1 (MAPK3), GRB2
286	Development_BMP signaling	33	0.174786	0.386025	0.174786	0.386025	2	CREB1, MEK6(MAP2K6)
287	Apoptosis and survival_Granzyme B signaling	33	0.174786	0.386025	0.174786	0.386025	2	Perforin, DFF40 (CAD)
288	Nicotine signaling in glutamatergic neurons	33	0.174786	0.386025	0.174786	0.386025	2	SNAP-25, PKA-reg (cAMP-dependent)
289	Development_EGFR signaling via small GTPases	33	0.174786	0.386025	0.174786	0.386025	2	ERK1/2, GRB2
290	Cytoskeleton remodeling_Thyroliberin in cytoskeleton remodeling	33	0.174786	0.386025	0.174786	0.386025	2	GSK3 beta, PKA-reg (cAMP-dependent)
291	Cell cycle_Spindle assembly and chromosome separation	33	0.174786	0.386025	0.174786	0.386025	2	Importin (karyopherin)-alpha, DCTN2
292	Neuroprotective action of lithium	63	0.17563	0.386025	0.17563	0.386025	3	GSK3 beta, CREB1, HSP70
293	Immune response_IL-4-induced regulators of cell growth, survival, differentiation and metabolism	63	0.17563	0.386025	0.17563	0.386025	3	ACADL, ACADM, DHA2
294	Neurophysiological process_Constitutive and regulated NMDA receptor trafficking	64	0.181365	0.395613	0.181365	0.395613	3	RACK1, SNAP-25, PKA-reg (cAMP-dependent)
295	Cell adhesion_Alpha-4 integrins in cell migration and adhesion	34	0.183063	0.395613	0.183063	0.395613	2	CRK, Cofilin
296	Development_CNTF receptor signaling	34	0.183063	0.395613	0.183063	0.395613	2	ERK1/2, GRB2
297	Immune response_TLR ligands	34	0.183063	0.395613	0.183063	0.395613	2	HMGB1, HSP70
298	Development_Role of CDK5 in neuronal development	34	0.183063	0.395613	0.183063	0.395613	2	GSK3 beta, DCTN2
299	Development_TGF-beta-dependent induction of EMT via SMADs	35	0.191397	0.405458	0.191397	0.405458	2	HMGA2, E2A
300	Development_Angiopoietin - Tie2 signaling	35	0.191397	0.405458	0.191397	0.405458	2	CRK, GRB2
301	Altered Ca2+ handling in heart failure	35	0.191397	0.405458	0.191397	0.405458	2	S100A1, PP2A catalytic
302	Immune response_Lipoxins and Resolvin E1 inhibitory action on neutrophil functions	35	0.191397	0.405458	0.191397	0.405458	2	ERK1/2, SOD1
303	Role of growth factor receptors transactivation by Hyaluronic acid / CD44 signaling in tumor progression	35	0.191397	0.405458	0.191397	0.405458	2	ERK1/2, GRB2
304	Neurophysiological process_Ephrin-B receptors in dendritic spine morphogenesis and synaptogenesis	35	0.191397	0.405458	0.191397	0.405458	2	Synbindin, SNAP-25
305	SLE genetic marker-specific pathways in B cells	100	0.197203	0.409738	0.197203	0.409738	4	GRP78, ERK1/2, GRB2, SOD1
306	Development_Growth factors in regulation of oligodendrocyte precursor cell proliferation	67	0.198861	0.409738	0.198861	0.409738	3	GSK3 beta, ERK1/2, GRB2
307	Galactose metabolism	67	0.198861	0.409738	0.198861	0.409738	3	GALE, PYGB, Glycogen phosphorylase
308	Immune response_IL-9 signaling pathway	36	0.199779	0.409738	0.199779	0.409738	2	ERK1/2, GRB2
309	HBV signaling via protein kinases leading to HCC	36	0.199779	0.409738	0.199779	0.409738	2	ERK1/2, GRB2
310	Immune response_Regulation of T cell function by CTLA-4	36	0.199779	0.409738	0.199779	0.409738	2	PP2A catalytic, GRB2
311	Immune response_HMGB1/TLR signaling pathway	36	0.199779	0.409738	0.199779	0.409738	2	HMGB1, MEK6(MAP2K6)
312	Development_Hedgehog and PTH signaling pathways in bone and cartilage development	36	0.199779	0.409738	0.199779	0.409738	2	CREB1, PKA-reg (cAMP-dependent)
313	Propionate metabolism p.1	36	0.199779	0.409738	0.199779	0.409738	2	PCCB, HCD2
314	Nitrogen metabolism	36	0.199779	0.409738	0.199779	0.409738	2	Carbonic anhydrase VI, Carbonic anhydrase II
315	Signal transduction_mTORC2 downstream signaling	68	0.204781	0.415119	0.204781	0.415119	3	GSK3 alpha/beta, GSK3 beta, PKA-reg (cAMP-dependent)
316	Transport_Rab-9 regulation pathway	10	0.207285	0.415119	0.207285	0.415119	1	RABGDIA
317	Development_Growth factors in regulation of oligodendrocyte precursor cell survival	37	0.208204	0.415119	0.208204	0.415119	2	GSK3 beta, 14-3-3 beta/alpha
318	Transcription_CoREST complex-mediated epigenetic gene silencing	37	0.208204	0.415119	0.208204	0.415119	2	CtBP, CtBP1
319	Cell adhesion_Role of tetraspanins in the integrin-mediated cell adhesion	37	0.208204	0.415119	0.208204	0.415119	2	CD81, Cofilin
320	Development_Delta-type opioid receptor mediated cardioprotection	37	0.208204	0.415119	0.208204	0.415119	2	ERK1 (MAPK3), GSK3 beta
321	Apoptosis and survival_Anti-apoptotic action of nuclear ESR1 and ESR2	37	0.208204	0.415119	0.208204	0.415119	2	SOD2, ERK1/2
322	Development_MAG-dependent inhibition of neurite outgrowth	37	0.208204	0.415119	0.208204	0.415119	2	MELC, Cofilin
323	Role of red blood cell adhesion to endothelium in vaso-occlusion in Sickle cell disease	37	0.208204	0.415119	0.208204	0.415119	2	ERK1/2, PKA-reg (cAMP-dependent)
324	Apoptosis and survival_Anti-apoptotic action of membrane-bound ESR1	38	0.216665	0.425404	0.216665	0.425404	2	CREB1, ERK1/2
325	Regulation of lipid metabolism_Regulation of lipid metabolism via LXR, NF-Y and SREBP	38	0.216665	0.425404	0.216665	0.425404	2	CREB1, LDLR
326	Development_Gastrin in differentiation of the gastric mucosa	38	0.216665	0.425404	0.216665	0.425404	2	CREB1, ERK1/2
327	Cell cycle_Regulation of G1/S transition (part 1)	38	0.216665	0.425404	0.216665	0.425404	2	GSK3 beta, PP2A catalytic
328	Role of Endothelin-1 in inflammation and vasoconstriction in Sickle cell disease	38	0.216665	0.425404	0.216665	0.425404	2	ERK1/2, Casein kinase II
329	Blood coagulation_GPCRs in platelet aggregation	71	0.222776	0.436071	0.222776	0.436071	3	MELC, Cofilin, PKA-reg (cAMP-dependent)
330	Development_ERBB-family signaling	39	0.225157	0.436096	0.225157	0.436096	2	ERK1/2, GRB2
331	Role of tumor microenvironment in plexiform neurofibroma formation in neurofibromatosis type 1	39	0.225157	0.436096	0.225157	0.436096	2	ERK1/2, GRB2
332	Nicotine signaling in GABAergic neurons	39	0.225157	0.436096	0.225157	0.436096	2	CREB1, SNAP-25
333	G-protein signaling_Rap1B regulation pathway	11	0.225497	0.436096	0.225497	0.436096	1	GRB2
334	Immune response_IL-6 signaling pathway via JAK/STAT	72	0.228843	0.441243	0.228843	0.441243	3	ALPL, COX-2 (PTGS2), GRB2
335	Neurophysiological process_Delta-type opioid receptor in the nervous system	40	0.233673	0.445223	0.233673	0.445223	2	CREB1, PKA-reg (cAMP-dependent)
336	Immune response_MIF in innate immunity response	40	0.233673	0.445223	0.233673	0.445223	2	COX-2 (PTGS2), MIF
337	IMP biosynthesis	40	0.233673	0.445223	0.233673	0.445223	2	PUR9, PUR2
338	Reproduction_Progesterone-mediated oocyte maturation	40	0.233673	0.445223	0.233673	0.445223	2	GSK3 beta, PKA-reg (cAMP-dependent)
339	Aspartate and asparagine metabolism	73	0.234942	0.446321	0.234942	0.446321	3	CAD, AATC, AATM
340	Signal transduction_mTORC1 upstream signaling	74	0.24107	0.452121	0.24107	0.452121	3	GSK3 beta, PDIA3, ERK1/2
341	Immune response_Distinct metabolic pathways in naive and effector CD8+ T cells	74	0.24107	0.452121	0.24107	0.452121	3	MDH1, CISY, ERK1/2
342	Ubiquinone metabolism	74	0.24107	0.452121	0.24107	0.452121	3	MTND4, NDUFS5, NDUFAB1
343	Development_VEGF-family signaling	41	0.242208	0.452121	0.242208	0.452121	2	ERK1/2, GRB2
344	Transcription_Sin3 and NuRD in transcription regulation	41	0.242208	0.452121	0.242208	0.452121	2	Mi-2, Mi-2 alpha
345	Development_Neurotrophin family signaling	41	0.242208	0.452121	0.242208	0.452121	2	ERK1/2, GRB2
346	Transport_Macropinocytosis	12	0.243292	0.452833	0.243292	0.452833	1	Rab-7
347	Immune response_Neurotensin-induced activation of IL-8 in colonocytes	42	0.250756	0.462714	0.250756	0.462714	2	ERK1 (MAPK3), GRB2
348	Transport_ACM3 in salivary glands	42	0.250756	0.462714	0.250756	0.462714	2	SNAP-25, PKA-reg (cAMP-dependent)
349	Development_Growth hormone signaling via PI3K/AKT and MAPK cascades	42	0.250756	0.462714	0.250756	0.462714	2	GSK3 beta, GRB2
350	Translation_Non-genomic (rapid) action of Androgen Receptor	43	0.259313	0.467781	0.259313	0.467781	2	GSK3 beta, GRB2
351	Immune response_Substance P-stimulated expression of proinflammatory cytokines via MAPKs	43	0.259313	0.467781	0.259313	0.467781	2	COX-2 (PTGS2), ERK1/2
352	Cytoskeleton remodeling_Hyaluronic acid/ CD44 signaling pathways	43	0.259313	0.467781	0.259313	0.467781	2	ERK1/2, GRB2
353	Impaired inhibitory action of lipoxins and Resolvin E1 on neutrophil functions in CF	43	0.259313	0.467781	0.259313	0.467781	2	ERK1/2, SOD1
354	Neurophysiological process_HTR1A receptor signaling in neuronal cells	43	0.259313	0.467781	0.259313	0.467781	2	ERK1 (MAPK3), PKA-reg (cAMP-dependent)
355	Immune response_HTR2A-induced activation of cPLA2	43	0.259313	0.467781	0.259313	0.467781	2	ERK1/2, GRB2
356	Leucine, isoleucine and valine metabolism	43	0.259313	0.467781	0.259313	0.467781	2	DLDH, BCAT2
357	Apoptosis and survival_TNF-alpha-induced Caspase-8 signaling	43	0.259313	0.467781	0.259313	0.467781	2	Cathepsin D, PP2A catalytic
358	Development_Angiotensin signaling via PYK2	44	0.267874	0.473931	0.267874	0.473931	2	ERK1 (MAPK3), GRB2
359	Neurophysiological process_Melatonin signaling	44	0.267874	0.473931	0.267874	0.473931	2	CREB1, PKA-reg (cAMP-dependent)
360	Immune response_CRTH2 signaling in Th2 cells	44	0.267874	0.473931	0.267874	0.473931	2	GSK3 beta, 14-3-3
361	K-RAS signaling in pancreatic cancer	44	0.267874	0.473931	0.267874	0.473931	2	GSK3 alpha/beta, ERK1/2
362	Apoptosis and survival_Inhibition of ROS-induced apoptosis by 17beta-estradiol	44	0.267874	0.473931	0.267874	0.473931	2	SOD2, SOD1
363	Development_S1P1 signaling pathway	44	0.267874	0.473931	0.267874	0.473931	2	GSK3 beta, GRB2
364	Transport_cAMP/ Ca(2+)-dependent Insulin secretion	44	0.267874	0.473931	0.267874	0.473931	2	SNAP-25, PKA-reg (cAMP-dependent)
365	Cell adhesion_Histamine H1 receptor signaling in the interruption of cell barrier integrity	45	0.276433	0.483758	0.276433	0.483758	2	MELC, Cofilin
366	Development_Adiponectin signaling	45	0.276433	0.483758	0.276433	0.483758	2	Casein kinase II, beta chain (Phosvitin), ERK1/2
367	Role of alpha-6/beta-4 integrins in carcinoma progression	45	0.276433	0.483758	0.276433	0.483758	2	ITGB4, Cofilin
368	Development_EPO-induced MAPK pathway	45	0.276433	0.483758	0.276433	0.483758	2	ERK1/2, GRB2
369	Immune response_M-CSF-receptor signaling pathway	81	0.284585	0.489418	0.284585	0.489418	3	CRK, ERK1/2, GRB2
370	Chemotaxis_Lipoxin inhibitory action on Formyl-Met-Leu-Phe-induced neutrophil chemotaxis	46	0.284987	0.489418	0.284987	0.489418	2	MEK6(MAP2K6), Cofilin
371	Development_TGF-beta-dependent induction of EMT via RhoA, PI3K and ILK	46	0.284987	0.489418	0.284987	0.489418	2	GSK3 beta, Cofilin
372	Development_Endothelin-1/EDNRA transactivation of EGFR	46	0.284987	0.489418	0.284987	0.489418	2	ERK1/2, GRB2
373	Transcription_Androgen Receptor nuclear signaling	46	0.284987	0.489418	0.284987	0.489418	2	GSK3 beta, GRB2
374	FGF signaling in pancreatic cancer	46	0.284987	0.489418	0.284987	0.489418	2	ERK1/2, GRB2
375	Signal transduction_PTMs in IL-17-induced CIKS-independent signaling pathways	46	0.284987	0.489418	0.284987	0.489418	2	GSK3 beta, ERK1/2
376	Fructose metabolism	82	0.290865	0.497407	0.290865	0.497407	3	ALDOB, F16Q, F16P
377	Immune response_KLRK1 (NKG2D) signaling pathway	47	0.293531	0.497407	0.293531	0.497407	2	ERK1/2, GRB2
378	Signal transduction_JNK pathway	47	0.293531	0.497407	0.293531	0.497407	2	CRK, GRB2
379	Neurophysiological process_PGE2-induced pain processing	47	0.293531	0.497407	0.293531	0.497407	2	COX-2 (PTGS2), PKA-reg (cAMP-dependent)
380	Immune response_Regulatory role of C1q in platelet activation	15	0.294273	0.497407	0.294273	0.497407	1	GC1QBP
381	Development_Ligand-dependent activation of the ESR1/AP-1 pathway	15	0.294273	0.497407	0.294273	0.497407	1	CtBP1
382	Immune response_Histamine H1 receptor signaling in immune response	48	0.302062	0.50136	0.302062	0.50136	2	ERK1 (MAPK3), Tissue factor
383	Immune response_IL-2 activation and signaling pathway	48	0.302062	0.50136	0.302062	0.50136	2	ERK1/2, GRB2
384	Neurophysiological process_ACM regulation of nerve impulse	48	0.302062	0.50136	0.302062	0.50136	2	FKBP12, PKA-reg (cAMP-dependent)
385	Stimulation of TGF-beta signaling in lung cancer	48	0.302062	0.50136	0.302062	0.50136	2	COX-2 (PTGS2), Tropomyosin-2
386	Nicotine signaling in dopaminergic neurons, Pt. 1 - cell body	48	0.302062	0.50136	0.302062	0.50136	2	CREB1, SNAP-25
387	Globo-(isoglobo) series GSL Metabolism	48	0.302062	0.50136	0.302062	0.50136	2	NAGA, HEXB
388	IL-17-induced mucin expression in CF airways	48	0.302062	0.50136	0.302062	0.50136	2	CREB1, ERK1/2
389	G-protein signaling_Rac3 regulation pathway	16	0.310495	0.511535	0.310495	0.511535	1	NRBP
390	wtCFTR and deltaF508 traffic / Late endosome and lysosome (normal and CF)	16	0.310495	0.511535	0.310495	0.511535	1	Rab-7
391	Signal transduction_Soluble CXCL16 signaling	49	0.310575	0.511535	0.310575	0.511535	2	Cofilin, ERK1/2
392	Modulation of tumor response to cytotoxic T cells by hypoxia in tumors	50	0.319066	0.521519	0.319066	0.521519	2	Perforin, ERK1/2
393	Immune response_C5a signaling	50	0.319066	0.521519	0.319066	0.521519	2	CREB1, ERK1/2
394	Immune response_IL-13 signaling via PI3K-ERK pathway	50	0.319066	0.521519	0.319066	0.521519	2	ERK1/2, GRB2
395	Prostaglandin 2 biosynthesis and metabolism	87	0.32238	0.525601	0.32238	0.525601	3	PRDX4, COX-2 (PTGS2), LTB4DH
396	G-protein signaling_Rap2A regulation pathway	17	0.326346	0.527328	0.326346	0.527328	1	PKA-reg (cAMP-dependent)
397	DNA damage_Role of SUMO in p53 regulation	17	0.326346	0.527328	0.326346	0.527328	1	E2I
398	Immune response_Function of MEF2 in T lymphocytes	51	0.327533	0.527328	0.327533	0.527328	2	MEK6(MAP2K6), 14-3-3
399	Development_Oligodendrocyte differentiation from adult stem cells	51	0.327533	0.527328	0.327533	0.527328	2	CREB1, ERK1/2
400	Some pathways of EMT in cancer cells	51	0.327533	0.527328	0.327533	0.527328	2	GSK3 beta, GRB2
401	Immune response_The effect of INDO on T cell metabolism	89	0.335004	0.536887	0.335004	0.536887	3	LDHA, MDH1, CISY
402	Signal transduction_Additional pathways of NF-kB activation (in the cytoplasm)	52	0.335971	0.536887	0.335971	0.536887	2	ERK1/2, PKA-reg (cAMP-dependent)
403	G-protein signaling_Proinsulin C-peptide signaling	52	0.335971	0.536887	0.335971	0.536887	2	COX-2 (PTGS2), ERK1/2
404	Development_Role of proteases in hematopoietic stem cell mobilization	18	0.341834	0.5383	0.341834	0.5383	1	CXCR4
405	Gamma-aminobutyrate (GABA) biosynthesis and metabolism	53	0.344378	0.5383	0.344378	0.5383	2	AATC, AATM
406	Apoptosis and survival_Role of PKR in stress-induced apoptosis	53	0.344378	0.5383	0.344378	0.5383	2	PP2A catalytic, ERK1/2
407	Immune response_Inhibitory PD-1 signaling in T cells	53	0.344378	0.5383	0.344378	0.5383	2	GSK3 beta, ERK1/2
408	ENaC regulation in normal and CF airways	53	0.344378	0.5383	0.344378	0.5383	2	ERK1/2, PKA-reg (cAMP-dependent)
409	Development_Role of HDAC and calcium/calmodulin-dependent kinase (CaMK) in control of skeletal myogenesis	53	0.344378	0.5383	0.344378	0.5383	2	MEK6(MAP2K6), 14-3-3
410	Neurophysiological process_Long-term depression in cerebellum	53	0.344378	0.5383	0.344378	0.5383	2	PP2A catalytic, ERK1/2
411	Cell cycle_Influence of Ras and Rho proteins on G1/S Transition	53	0.344378	0.5383	0.344378	0.5383	2	GSK3 beta, ERK1/2
412	Development_WNT signaling pathway. Part 2	53	0.344378	0.5383	0.344378	0.5383	2	GSK3 beta, ITF2
413	Selenoamino acid metabolism	54	0.352751	0.54605	0.352751	0.54605	2	CTH, SAHH
414	GTP metabolism	54	0.352751	0.54605	0.352751	0.54605	2	NDPK B, NDPK C
415	Cytoskeleton remodeling_Alpha-1A adrenergic receptor-dependent inhibition of PI3K	19	0.356967	0.54605	0.356967	0.54605	1	MELC
416	Translation_IL-2 regulation of translation	19	0.356967	0.54605	0.356967	0.54605	1	GRB2
417	Regulation of lipid metabolism_Regulation of acetyl-CoA carboxylase 2 activity in muscle	19	0.356967	0.54605	0.356967	0.54605	1	PP2A catalytic
418	DNA damage_NHEJ mechanisms of DSBs repair	19	0.356967	0.54605	0.356967	0.54605	1	Casein kinase II, beta chain (Phosvitin)
419	DNA damage_Mismatch repair	19	0.356967	0.54605	0.356967	0.54605	1	PCNA
420	Immune response_ETV3 affect on CSF1-promoted macrophage differentiation	19	0.356967	0.54605	0.356967	0.54605	1	CREB1
421	Protein folding_Membrane trafficking and signal transduction of G-alpha (i) heterotrimeric G-protein	19	0.356967	0.54605	0.356967	0.54605	1	G-protein gamma
422	Immune response_Role of DAP12 receptors in NK cells	55	0.361087	0.54974	0.361087	0.54974	2	ERK1/2, GRB2
423	Immune response_IL-16 signaling pathway	55	0.361087	0.54974	0.361087	0.54974	2	CXCR4, HSC70
424	Apoptosis and survival_Endoplasmic reticulum stress response pathway	56	0.369383	0.553215	0.369383	0.553215	2	GRP78, SOD2
425	Airway smooth muscle contraction in asthma	56	0.369383	0.553215	0.369383	0.553215	2	MELC, PKA-reg (cAMP-dependent)
426	Immune response _IFN gamma signaling pathway	56	0.369383	0.553215	0.369383	0.553215	2	MEK6(MAP2K6), ERK1/2
427	Development_Keratinocyte differentiation	56	0.369383	0.553215	0.369383	0.553215	2	MEK6(MAP2K6), ERK1/2
428	Development_YAP/TAZ-mediated co-regulation of transcription	56	0.369383	0.553215	0.369383	0.553215	2	Catalase, SOD2
429	Chemotaxis_CCL2-induced chemotaxis	56	0.369383	0.553215	0.369383	0.553215	2	ERK1/2, GRB2
430	Immune response_CD28 signaling	56	0.369383	0.553215	0.369383	0.553215	2	GSK3 beta, GRB2
431	Development_FGF2-dependent induction of EMT	20	0.371754	0.554189	0.371754	0.554189	1	GRB2
432	UMP biosynthesis	20	0.371754	0.554189	0.371754	0.554189	1	CAD
433	Immune response_Role of PKR in stress-induced antiviral cell response	57	0.377637	0.559076	0.377637	0.559076	2	MEK6(MAP2K6), ERK1/2
434	Transcription_Epigenetic regulation of gene expression	57	0.377637	0.559076	0.377637	0.559076	2	PRMT5, PRMT1
435	Immune response_TLR5, TLR7, TLR8 and TLR9 signaling pathways	57	0.377637	0.559076	0.377637	0.559076	2	MEK6(MAP2K6), ERK1/2
436	Development_Regulation of cytoskeleton proteins in oligodendrocyte differentiation and myelination	58	0.385845	0.566548	0.385845	0.566548	2	MELC, Cofilin
437	Development_Prolactin receptor signaling	58	0.385845	0.566548	0.385845	0.566548	2	ERK1/2, GRB2
438	Immune response_IL-33 signaling pathway	58	0.385845	0.566548	0.385845	0.566548	2	MEK6(MAP2K6), ERK1/2
439	Development_Role of G-CSF in hematopoietic stem cell mobilization	21	0.386203	0.566548	0.386203	0.566548	1	CXCR4
440	Aminoacyl-tRNA biosynthesis in cytoplasm	98	0.391515	0.571487	0.391515	0.571487	3	SYQ, GluProRS, SYTC
441	Signal transduction_Production and main functions of biologically active prostaglandins and Thromboxane A2	59	0.394007	0.571487	0.394007	0.571487	2	COX-2 (PTGS2), PGD2R
442	L-Methionine metabolism	59	0.394007	0.571487	0.394007	0.571487	2	MRI1, SAHH
443	Immune response_TREM1 signaling pathway	59	0.394007	0.571487	0.394007	0.571487	2	ERK1/2, GRB2
444	Immune response_Immunological synapse formation	59	0.394007	0.571487	0.394007	0.571487	2	CXCR4, GRB2
445	Immune response_Antigen presentation by MHC class I: cross-presentation	99	0.397734	0.572902	0.397734	0.572902	3	HSP70, Calreticulin, Rab-7
446	Development_S1P4 receptor signaling pathway	22	0.40032	0.572902	0.40032	0.572902	1	ERK1/2
447	Cell cycle_Sister chromatid cohesion	22	0.40032	0.572902	0.40032	0.572902	1	PCNA
448	Expression targets of Tissue factor signaling in cancer	22	0.40032	0.572902	0.40032	0.572902	1	Tissue factor
449	Cell cycle_Role of 14-3-3 proteins in cell cycle regulation	22	0.40032	0.572902	0.40032	0.572902	1	14-3-3 beta/alpha
450	Cytoskeleton remodeling_CDC42 in cellular processes	22	0.40032	0.572902	0.40032	0.572902	1	Cofilin
451	Apoptosis and survival_TNF-alpha-induced ROS-dependent Caspase-3 signaling	60	0.402119	0.572931	0.402119	0.572931	2	MEK6(MAP2K6), SOD1
452	Immune response_LTBR1 signaling	60	0.402119	0.572931	0.402119	0.572931	2	COX-2 (PTGS2), ERK1/2
453	Regulation of lipid metabolism_G-alpha(q) regulation of lipid metabolism	61	0.41018	0.581023	0.41018	0.581023	2	COX-2 (PTGS2), ERK1/2
454	Immune response_IL-12 signaling pathway	23	0.414114	0.581023	0.414114	0.581023	1	Perforin
455	Development_ERK5 in cell proliferation and neuronal survival	23	0.414114	0.581023	0.414114	0.581023	1	CREB1
456	Apoptosis and survival_NO signaling in apoptosis	23	0.414114	0.581023	0.414114	0.581023	1	MEK6(MAP2K6)
457	Apoptosis and survival_Beta-2 adrenergic receptor anti-apoptotic action	23	0.414114	0.581023	0.414114	0.581023	1	PKA-reg (cAMP-dependent)
458	Development_Delta- and kappa-type opioid receptors signaling via beta-arrestin	23	0.414114	0.581023	0.414114	0.581023	1	CREB1
459	Development_EGFR signaling via PIP3	23	0.414114	0.581023	0.414114	0.581023	1	GRB2
460	Development_Negative regulation of STK3/4 (Hippo) pathway and positive regulation of YAP/TAZ function	62	0.418188	0.584193	0.418188	0.584193	2	ERK1 (MAPK3), ERK1/2
461	Glucocorticoid-induced elevation of intraocular pressure as glaucoma risk factor	62	0.418188	0.584193	0.418188	0.584193	2	COX-2 (PTGS2), Srp40
462	Neurophysiological process_Activity-dependent synaptic AMPA receptor removal	63	0.426141	0.588397	0.426141	0.588397	2	PP2A catalytic, Clathrin light chain
463	Proteolysis_Role of Parkin in the Ubiquitin-Proteasomal Pathway	24	0.427593	0.588397	0.427593	0.588397	1	HSP70
464	Development_Signaling of Beta-adrenergic receptors via Beta-arrestins	24	0.427593	0.588397	0.427593	0.588397	1	ERK1/2
465	Immune response_IFN alpha/beta signaling pathway	24	0.427593	0.588397	0.427593	0.588397	1	PRMT1
466	Cell adhesion_Endothelial cell contacts by non-junctional mechanisms	24	0.427593	0.588397	0.427593	0.588397	1	Plakoglobin
467	G-protein signaling_M-RAS regulation pathway	24	0.427593	0.588397	0.427593	0.588397	1	ERK1/2
468	Huntingtin-depended transcription deregulation in Huntington's Disease	24	0.427593	0.588397	0.427593	0.588397	1	CtBP1
469	Development_Regulation of epithelial-to-mesenchymal transition (EMT)	64	0.434037	0.594086	0.434037	0.594086	2	E2A, CREB1
470	Role of Nicotine-induced Leptin resistance in hypothalamus in development of obesity	25	0.440762	0.594086	0.440762	0.594086	1	ERK1/2
471	G-protein signaling_K-RAS regulation pathway	25	0.440762	0.594086	0.440762	0.594086	1	GRB2
472	Apoptosis and survival_Apoptotic Activin A signaling	25	0.440762	0.594086	0.440762	0.594086	1	ERK1 (MAPK3)
473	Cytoskeleton remodeling_Neurofilaments	25	0.440762	0.594086	0.440762	0.594086	1	DCTN2
474	Immune response_LPS-induced platelet activation	25	0.440762	0.594086	0.440762	0.594086	1	COX-2 (PTGS2)
475	Development_Angiotensin signaling via beta-Arrestin	25	0.440762	0.594086	0.440762	0.594086	1	ERK1 (MAPK3)
476	Transcription_Transcription regulation of aminoacid metabolism	25	0.440762	0.594086	0.440762	0.594086	1	ERK1/2
477	Development_Role of IL-8 in angiogenesis	65	0.441874	0.594086	0.441874	0.594086	2	ERK1/2, LDLR
478	Signal transduction_mTORC2 upstream signaling	65	0.441874	0.594086	0.441874	0.594086	2	HSP70, RPS6
479	NF-AT signaling in cardiac hypertrophy	65	0.441874	0.594086	0.441874	0.594086	2	GSK3 beta, GRB2
480	Immune response_Reactive oxygen species (ROS) in IL-4 signaling	66	0.449652	0.602346	0.449652	0.602346	2	PP2A catalytic, PKA-reg (cAMP-dependent)
481	G-protein signaling_Ras family GTPases in kinase cascades (schema)	26	0.45363	0.602346	0.45363	0.602346	1	ERK1/2
482	Cell adhesion_Endothelial cell contacts by junctional mechanisms	26	0.45363	0.602346	0.45363	0.602346	1	Plakoglobin
483	Neurophysiological process_Dopamine D2 receptor transactivation of PDGFR in CNS	26	0.45363	0.602346	0.45363	0.602346	1	PP2A catalytic
484	Cell cycle_Initiation of mitosis	26	0.45363	0.602346	0.45363	0.602346	1	Nucleolin
485	Cell adhesion_Cadherin-mediated cell adhesion	26	0.45363	0.602346	0.45363	0.602346	1	Plakoglobin
486	Neurophysiological process_GABA-A receptor life cycle	27	0.466203	0.615235	0.466203	0.615235	1	Clathrin light chain
487	Cell cycle_Transition and termination of DNA replication	27	0.466203	0.615235	0.466203	0.615235	1	PCNA
488	HCV-dependent regulation of membrane receptors signaling in HCC	27	0.466203	0.615235	0.466203	0.615235	1	ERK1/2
489	Immune response_CD16 signaling in NK cells	69	0.472614	0.622419	0.472614	0.622419	2	ERK1/2, GRB2
490	Neurophysiological process_Role of CDK5 in presynaptic signaling	28	0.478488	0.624666	0.478488	0.624666	1	SNAP-25
491	Neurophysiological process_GABA-B receptor signaling in presynaptic nerve terminals	28	0.478488	0.624666	0.478488	0.624666	1	SNAP-25
492	Development_Delta-type opioid receptor signaling via G-protein alpha-14	28	0.478488	0.624666	0.478488	0.624666	1	ERK1 (MAPK3)
493	Mitogenic action of Estradiol / ESR1 (nuclear) in breast cancer	28	0.478488	0.624666	0.478488	0.624666	1	CAD
494	Development_Positive regulation of STK3/4 (Hippo) pathway and negative regulation of YAP/TAZ function	70	0.480139	0.624666	0.480139	0.624666	2	14-3-3, PKA-reg (cAMP-dependent)
495	Immune response_IL-4-responsive genes in type 2 immunity	70	0.480139	0.624666	0.480139	0.624666	2	COX-2 (PTGS2), CREB1
496	Retinol metabolism	71	0.487599	0.630493	0.487599	0.630493	2	DHA2, AL1A1
497	Cell cycle_Role of SCF complex in cell cycle regulation	29	0.490492	0.630493	0.490492	0.630493	1	SKP1
498	Cholesterol and Sphingolipid transport / Influx to the early endosome in lung (normal and CF)	29	0.490492	0.630493	0.490492	0.630493	1	LDLR
499	Histamine metabolism	29	0.490492	0.630493	0.490492	0.630493	1	AL1A1
500	Immune response_Delta-type opioid receptor signaling in T-cells	29	0.490492	0.630493	0.490492	0.630493	1	ERK1 (MAPK3)
501	Development_SSTR1 in regulation of cell proliferation and migration	29	0.490492	0.630493	0.490492	0.630493	1	ERK1/2
502	Regulation of lipid metabolism_Alpha-1 adrenergic receptors signaling via arachidonic acid	72	0.494992	0.63501	0.494992	0.63501	2	COX-2 (PTGS2), ERK1/2
503	PDGF activation of prostacyclin synthesis	30	0.50222	0.635422	0.50222	0.635422	1	COX-2 (PTGS2)
504	Role of prenatal nicotine exposure in apoptosis and proliferation of pancreatic beta cells	30	0.50222	0.635422	0.50222	0.635422	1	SOD2
505	DNA damage_Brca1 as a transcription regulator	30	0.50222	0.635422	0.50222	0.635422	1	PCNA
506	Transport_Aldosterone-mediated regulation of ENaC sodium transport	30	0.50222	0.635422	0.50222	0.635422	1	SAHH
507	Development_G-CSF-induced myeloid differentiation	30	0.50222	0.635422	0.50222	0.635422	1	ERK1/2
508	Fatty Acid Omega Oxidation	30	0.50222	0.635422	0.50222	0.635422	1	ADHX
509	Inter-cellular relations in COPD (general schema)	30	0.50222	0.635422	0.50222	0.635422	1	Perforin
510	Chemotaxis_Leukocyte chemotaxis	74	0.509574	0.643462	0.509574	0.643462	2	CXCR4, GRB2
511	Neurophysiological process_Kappa-type opioid receptor in transmission of nerve impulses	31	0.51368	0.644854	0.51368	0.644854	1	CREB1
512	Apoptosis and survival_Role of IAP-proteins in apoptosis	31	0.51368	0.644854	0.51368	0.644854	1	HSP70
513	Alternative complement cascade disruption in age-related macular degeneration	31	0.51368	0.644854	0.51368	0.644854	1	Factor H
514	Putative pathways for stimulation of fat cell differentiation by Bisphenol A	32	0.524877	0.648792	0.524877	0.648792	1	CREB1
515	Acetylcholine biosynthesis and metabolism	32	0.524877	0.648792	0.524877	0.648792	1	ACES
516	Signal transduction_PTMs in BAFF-induced non-canonical NF-kB signaling	32	0.524877	0.648792	0.524877	0.648792	1	E2I
517	DNA damage_ATM/ATR regulation of G1/S checkpoint	32	0.524877	0.648792	0.524877	0.648792	1	PCNA
518	Protein folding and maturation_Bradykinin / Kallidin maturation	32	0.524877	0.648792	0.524877	0.648792	1	Thimet oligopeptidase
519	Development_PDGF signaling via STATs and NF-kB	32	0.524877	0.648792	0.524877	0.648792	1	GRB2
520	Development_Angiotensin signaling via STATs	32	0.524877	0.648792	0.524877	0.648792	1	PP2A catalytic
521	Cell cycle_Start of DNA replication in early S phase	32	0.524877	0.648792	0.524877	0.648792	1	PP2A catalytic
522	G-protein signaling_N-RAS regulation pathway	33	0.535817	0.657269	0.535817	0.657269	1	GRB2
523	p53 signaling in Prostate Cancer	33	0.535817	0.657269	0.535817	0.657269	1	Stathmin
524	Cell adhesion_IL-8-dependent cell migration and adhesion	33	0.535817	0.657269	0.535817	0.657269	1	ERK1/2
525	Signal transduction_Activin A signaling regulation	33	0.535817	0.657269	0.535817	0.657269	1	FKBP12
526	Apoptosis and survival_Caspase cascade	34	0.546507	0.66032	0.546507	0.66032	1	DFF40 (CAD)
527	Regulation of CFTR gating (normal and CF)	34	0.546507	0.66032	0.546507	0.66032	1	PKA-reg (cAMP-dependent)
528	Cannabinoid receptor signaling in nicotine addiction	34	0.546507	0.66032	0.546507	0.66032	1	SNAP-25
529	Apoptosis and survival_Role of CDK5 in neuronal death and survival	34	0.546507	0.66032	0.546507	0.66032	1	ERK1/2
530	Development_Role of cell-cell and ECM-cell interactions in oligodendrocyte differentiation and myelination	34	0.546507	0.66032	0.546507	0.66032	1	CD81
531	Immune response_CXCR4 signaling via second messenger	34	0.546507	0.66032	0.546507	0.66032	1	CXCR4
532	G-protein signaling_G-Protein alpha-q signaling cascades	34	0.546507	0.66032	0.546507	0.66032	1	GRB2
533	Cell cycle_ESR1 regulation of G1/S transition	34	0.546507	0.66032	0.546507	0.66032	1	ERK1/2
534	Cell adhesion_Plasmin signaling	35	0.556951	0.666685	0.556951	0.666685	1	MEK6(MAP2K6)
535	Neurophysiological process_Thyroliberin in cell hyperpolarization and excitability	35	0.556951	0.666685	0.556951	0.666685	1	PP2A catalytic
536	Development_Regulation of telomere length and cellular immortalization	35	0.556951	0.666685	0.556951	0.666685	1	Dyskerin (NAP57)
537	Development_Transcriptional regulation of megakaryopoiesis	35	0.556951	0.666685	0.556951	0.666685	1	ITGA2
538	Development_Growth hormone signaling via STATs and PLC/IP3	35	0.556951	0.666685	0.556951	0.666685	1	CRK
539	Development_SSTR2 in regulation of cell proliferation	36	0.567156	0.672649	0.567156	0.672649	1	ERK1/2
540	Immune response_IL-22 signaling pathway	36	0.567156	0.672649	0.567156	0.672649	1	ERK1/2
541	G-protein signaling_RAC1 in cellular process	36	0.567156	0.672649	0.567156	0.672649	1	CYFIP2
542	Immune response_IL-12-induced IFN-gamma production	36	0.567156	0.672649	0.567156	0.672649	1	MEK6(MAP2K6)
543	Development_Lipoxin inhibitory action on PDGF, EGF and LTD4 signaling	36	0.567156	0.672649	0.567156	0.672649	1	PKA-reg (cAMP-dependent)
544	Muscle contraction_GPCRs in the regulation of smooth muscle tone	83	0.571707	0.6768	0.571707	0.6768	2	MELC, PKA-reg (cAMP-dependent)
545	Glycogen metabolism	37	0.577127	0.67947	0.577127	0.67947	1	PYGB
546	Development_Retinoic acid and retinoic acid receptors in regulation of oligodendrocyte differentiation	37	0.577127	0.67947	0.577127	0.67947	1	DHA2
547	G-protein signaling_H-RAS regulation pathway	37	0.577127	0.67947	0.577127	0.67947	1	GRB2
548	Cholesterol and Sphingolipid transport / Distribution to the intracellular membrane compartments (normal and CF)	38	0.586869	0.685846	0.586869	0.685846	1	Rab-7
549	Cytoskeleton remodeling_ACM3 and ACM4 in keratinocyte migration	38	0.586869	0.685846	0.586869	0.685846	1	PKA-reg (cAMP-dependent)
550	Substance P-mediated inflammation and pain in Sickle cell disease	38	0.586869	0.685846	0.586869	0.685846	1	Tissue factor
551	Cell adhesion_Cell-matrix glycoconjugates	38	0.586869	0.685846	0.586869	0.685846	1	Galectin-3
552	HIV-1 signaling via CCR5 in macrophages and T lymphocytes	39	0.596388	0.685846	0.596388	0.685846	1	GRB2
553	Immune response_TSLP signalling	39	0.596388	0.685846	0.596388	0.685846	1	ERK1/2
554	Complement pathway disruption in thrombotic microangiopathy	39	0.596388	0.685846	0.596388	0.685846	1	Factor H
555	Transport_Regulation of ATP-binding transporters by Retinoic acid and orphan nuclear receptor PXR	39	0.596388	0.685846	0.596388	0.685846	1	APOE
556	Apoptosis and survival_APRIL and BAFF signaling	39	0.596388	0.685846	0.596388	0.685846	1	COX-2 (PTGS2)
557	Immune response_Differentiation and clonal expansion of CD8+ T cells	39	0.596388	0.685846	0.596388	0.685846	1	Perforin
558	Immune response_HMGB1 release from the cell	39	0.596388	0.685846	0.596388	0.685846	1	HMGB1
559	G-protein signaling_Regulation of p38 and JNK signaling mediated by G-proteins	39	0.596388	0.685846	0.596388	0.685846	1	MEK6(MAP2K6)
560	Blood coagulation_Blood coagulation	39	0.596388	0.685846	0.596388	0.685846	1	Tissue factor
561	Neurophysiological process_Netrin-1 in regulation of axon guidance	40	0.605688	0.6953	0.605688	0.6953	1	PKA-reg (cAMP-dependent)
562	Translation_(L)-selenoaminoacids incorporation in proteins during translation	41	0.614775	0.698264	0.614775	0.698264	1	TXNRD1
563	Development_Regulation of lung epithelial progenitor cell differentiation	41	0.614775	0.698264	0.614775	0.698264	1	O-fucose
564	Immune response_TLR2-induced platelet activation	41	0.614775	0.698264	0.614775	0.698264	1	ERK1/2
565	Signal transduction_PTMs (phosphorylation) in TNF-alpha-induced NF-kB signaling	41	0.614775	0.698264	0.614775	0.698264	1	PKA-reg (cAMP-dependent)
566	Possible pathway of TGF-beta 1-dependent inhibition of CFTR expression	41	0.614775	0.698264	0.614775	0.698264	1	MEK6(MAP2K6)
567	Signal transduction_PTMs (phosphorylation and acetylation) in TNF-alpha-induced NF-kB signaling	41	0.614775	0.698264	0.614775	0.698264	1	ERK1/2
568	CFTR-dependent regulation of ion channels in CF	42	0.623654	0.704532	0.623654	0.704532	1	PKA-reg (cAMP-dependent)
569	Oxidative stress_Activation of NOX1, NOX5, DUOX1 and DUOX2 NADPH Oxidases	42	0.623654	0.704532	0.623654	0.704532	1	PKA-reg (cAMP-dependent)
570	Glomerular injury in Lupus Nephritis	92	0.627957	0.704532	0.627957	0.704532	2	HMGB1, ERK1/2
571	Development_EPO-induced PI3K/AKT pathway and Ca(2+) influx	43	0.632329	0.704532	0.632329	0.704532	1	GRB2
572	Role of platelets in the initiation of in-stent restenosis	43	0.632329	0.704532	0.632329	0.704532	1	Tissue factor
573	Role of cell adhesion in vaso-occlusion in Sickle cell disease	43	0.632329	0.704532	0.632329	0.704532	1	PKA-reg (cAMP-dependent)
574	Chemotaxis_C5a-induced chemotaxis	43	0.632329	0.704532	0.632329	0.704532	1	ERK1/2
575	Development_VEGF signaling and activation	43	0.632329	0.704532	0.632329	0.704532	1	ERK1/2
576	N-Glycan biosynthesis p2	43	0.632329	0.704532	0.632329	0.704532	1	GANAB
577	Apoptosis and survival_Anti-apoptotic action of Gastrin	43	0.632329	0.704532	0.632329	0.704532	1	ERK1/2
578	Role of platelets in allograft rejection	43	0.632329	0.704532	0.632329	0.704532	1	Tissue factor
579	Apoptosis and survival_FAS signaling cascades	44	0.640804	0.710289	0.640804	0.710289	1	DFF40 (CAD)
580	Impaired Lipoxin A4 signaling in CF	44	0.640804	0.710289	0.640804	0.710289	1	PKA-reg (cAMP-dependent)
581	Retinal ganglion cell damage in glaucoma	44	0.640804	0.710289	0.640804	0.710289	1	Factor H
582	Neurophysiological process_Receptor-mediated axon growth repulsion	45	0.649086	0.714549	0.649086	0.714549	1	Cofilin
583	Immune response_TNF-R2 signaling pathways	45	0.649086	0.714549	0.649086	0.714549	1	ERK1/2
584	Development_Activation of ERK by Alpha-1 adrenergic receptors	45	0.649086	0.714549	0.649086	0.714549	1	ERK1/2
585	Cell adhesion_Ephrin signaling	45	0.649086	0.714549	0.649086	0.714549	1	GRB2
586	Immune response_Inhibitory action of Lipoxins on pro-inflammatory TNF-alpha signaling	46	0.657177	0.719765	0.657177	0.719765	1	14-3-3
587	Development_Angiotensin activation of Akt	46	0.657177	0.719765	0.657177	0.719765	1	MEK6(MAP2K6)
588	Immune response_Fc gamma R-mediated phagocytosis in macrophages	46	0.657177	0.719765	0.657177	0.719765	1	Profilin
589	Immune response_PGE2 in immune and neuroendocrine system interactions	47	0.665082	0.719854	0.665082	0.719854	1	COX-2 (PTGS2)
590	Immune response_NF-AT signaling and leukocyte interactions	47	0.665082	0.719854	0.665082	0.719854	1	COX-2 (PTGS2)
591	Transport_Alpha-2 adrenergic receptor regulation of ion channels	47	0.665082	0.719854	0.665082	0.719854	1	PKA-reg (cAMP-dependent)
592	Phospholipid metabolism p.2	47	0.665082	0.719854	0.665082	0.719854	1	CHKA
593	Development_Hedgehog signaling	47	0.665082	0.719854	0.665082	0.719854	1	GSK3 beta
594	Neurophysiological process_Dopamine D2 receptor signaling in CNS	47	0.665082	0.719854	0.665082	0.719854	1	PKA-reg (cAMP-dependent)
595	Development_WNT5A signaling	47	0.665082	0.719854	0.665082	0.719854	1	GSK3 beta
596	Chemotaxis_CCR1 signaling	48	0.672806	0.723351	0.672806	0.723351	1	ERK1/2
597	Immune response_C3a signaling	48	0.672806	0.723351	0.672806	0.723351	1	ERK1/2
598	Signal transduction_PTMs in IL-12 signaling pathway	48	0.672806	0.723351	0.672806	0.723351	1	MEK6(MAP2K6)
599	Oxidative stress_Role of IL-8 signaling pathway in respiratory burst	48	0.672806	0.723351	0.672806	0.723351	1	ERK1/2
600	SLE genetic marker-specific pathways in T cells	101	0.678324	0.727819	0.678324	0.727819	2	ERK1/2, GRB2
601	Regulation of lipid metabolism_Regulation of lipid metabolism by niacin and isoprenaline	49	0.680352	0.727819	0.680352	0.727819	1	PKA-reg (cAMP-dependent)
602	Immune response_PD-1-induced metabolic changes in T cells	49	0.680352	0.727819	0.680352	0.727819	1	ERK1/2
603	Immune response_Production and main functions of biologically active leukotrienes and Lipoxin A4	50	0.687726	0.734486	0.687726	0.734486	1	LTA4H
604	Neurophysiological process_GABAergic neurotransmission	51	0.694929	0.738506	0.694929	0.738506	1	AATC
605	Immune response_NF-AT in immune response	51	0.694929	0.738506	0.694929	0.738506	1	GSK3 alpha/beta
606	Signal transduction_NF-kB activation pathways	51	0.694929	0.738506	0.694929	0.738506	1	E2I
607	ATP metabolism	105	0.69887	0.74147	0.69887	0.74147	2	NDPK B, NDPK C
608	Immune response_Alternative complement pathway	53	0.708845	0.750816	0.708845	0.750816	1	Factor H
609	Ganglioside Metabolism p1	54	0.715563	0.752978	0.715563	0.752978	1	HEXB
610	Th17 cells in CF	54	0.715563	0.752978	0.715563	0.752978	1	ERK1/2
611	Immune response_CCL2 signaling	54	0.715563	0.752978	0.715563	0.752978	1	ERK1/2
612	Impaired inhibitory action of lipoxins on ROS production in neutrophils in CF	54	0.715563	0.752978	0.715563	0.752978	1	SOD1
613	Immune response_Platelet activating factor/ PTAFR pathway signaling	55	0.722128	0.757111	0.722128	0.757111	1	PKA-reg (cAMP-dependent)
614	Aberrant B-Raf signaling in melanoma progression	55	0.722128	0.757111	0.722128	0.757111	1	ERK1/2
615	Androgen receptor activation and downstream signaling in Prostate cancer	110	0.723017	0.757111	0.723017	0.757111	2	ERK1 (MAPK3), GRB2
616	Platelet activation as a result of endothelial dysfunction after stenting	56	0.728541	0.760422	0.728541	0.760422	1	PKA-reg (cAMP-dependent)
617	Muscle contraction_Regulation of eNOS activity in cardiomyocytes	56	0.728541	0.760422	0.728541	0.760422	1	PKA-reg (cAMP-dependent)
618	Ca(2+)-dependent NF-AT signaling in cardiac hypertrophy	57	0.734807	0.764485	0.734807	0.764485	1	PKA-reg (cAMP-dependent)
619	Prostaglandin 1 biosynthesis and metabolism	57	0.734807	0.764485	0.734807	0.764485	1	COX-2 (PTGS2)
620	Immune response_CCR5 signaling in macrophages and T lymphocytes	58	0.74093	0.769611	0.74093	0.769611	1	ERK1/2
621	Oxidative stress_Activation of NADPH oxidase	59	0.746911	0.773329	0.746911	0.773329	1	ERK1/2
622	Neurophysiological process_Constitutive and activity-dependent synaptic AMPA receptor delivery	59	0.746911	0.773329	0.746911	0.773329	1	Syntaxin 12
623	Development_Regulation of endothelial progenitor cell differentiation from adult stem cells	60	0.752755	0.778129	0.752755	0.778129	1	CXCR4
624	Immune response_iC3b-induced phagocytosis via alpha-M/beta-2 integrin	61	0.758464	0.782774	0.758464	0.782774	1	Profilin I
625	Immune response_IL-10 signaling pathway	62	0.764043	0.78727	0.764043	0.78727	1	COX-2 (PTGS2)
626	Lacto-series GSL Metabolism	63	0.769493	0.791619	0.769493	0.791619	1	NAGA
627	Immune response_CD40 signaling	65	0.78002	0.798621	0.78002	0.798621	1	COX-2 (PTGS2)
628	Muscle contraction_Regulation of eNOS activity in endothelial cells	65	0.78002	0.798621	0.78002	0.798621	1	CREB1
629	Dysregulation of germinal center response in SLE	65	0.78002	0.798621	0.78002	0.798621	1	TC21
630	Immune response_T regulatory cell-mediated modulation of antigen-presenting cell functions	66	0.785102	0.802549	0.785102	0.802549	1	PKA-reg (cAMP-dependent)
631	Neolacto-series GSL Metabolism p.1	70	0.80429	0.82086	0.80429	0.82086	1	NAGA
632	Tyrosine metabolism p.1 (dopamine)	71	0.808814	0.824171	0.808814	0.824171	1	AL1A1
633	Regulation of lipid metabolism_Stimulation of Arachidonic acid production by ACM receptors	72	0.813234	0.826061	0.813234	0.826061	1	ERK1/2
634	Blood coagulation_Platelet microparticle generation	72	0.813234	0.826061	0.813234	0.826061	1	Tissue factor
635	Cell adhesion_Integrin inside-out signaling in T cells	74	0.821771	0.833418	0.821771	0.833418	1	CXCR4
636	Transport_ACM3 signaling in lacrimal glands	75	0.825893	0.836282	0.825893	0.836282	1	ERK1/2
637	Catecholamine metabolism	76	0.82992	0.83904	0.82992	0.83904	1	AL1A1
638	Blood coagulation_GPIb-IX-V-dependent platelet activation	78	0.837697	0.845575	0.837697	0.845575	1	Cofilin
639	Aminoacyl-tRNA biosynthesis in mitochondrion	81	0.848705	0.855346	0.848705	0.855346	1	IARS2
640	HETE and HPETE biosynthesis and metabolism	82	0.852206	0.857533	0.852206	0.857533	1	COX-2 (PTGS2)
641	SLE genetic marker-specific pathways in antigen-presenting cells (APC)	84	0.858969	0.862989	0.858969	0.862989	1	GRP78
642	Immune response_IL-3 signaling via JAK/STAT, p38, JNK and NF-kB	93	0.885784	0.888543	0.885784	0.888543	1	DHA2
643	Signal transduction_Amino acid-dependent mTORC1 activation	96	0.893542	0.894932	0.893542	0.894932	1	MEK6(MAP2K6)
644	NAD metabolism	119	0.937962	0.937962	0.937962	0.937962	1	ALPL

## Sheet: Info
Info
General
Date	2017-05-10
Server	portal.genego.com
Version	6.30.68780
Name	Tiago Jose Paschoal
Login	ctsi-sobreira
Workflow Settings
Type	Enrichment
Signals	both
Distribution	intersection
Sorting method	statistically significant
Active Data
Name	Type	Size		Threshold	0
Metacore_8_1.csv	General	198		P-value	1

## Sheet: Sheet1
							13	Integrin-mediated cell adhesion and migration	48	0.00287122	0.0767302	0.00287122	0.0767302	4	Alpha-actinin, MLCP (cat), Cofilin, MyHC
							21	Antigen presentation by MHC class I: cross-presentation	99	0.00763577	0.133868	0.00763577	0.133868	5	HSP90, HSP90 alpha, Rab-11A, HSP70, Calreticulin
							42	IL-12 signaling pathway	23	0.0325461	0.286716	0.0325461	0.286716	2	STAT3, Perforin
										0.00287122	348.284
										0.00763577	130.963
										0.0325461	30.7256
