# Supplementary material for: Development and Characterization of an Endotoxemia Model in Zebra Fish
Source: Front Immunol. 2018 Mar 29;9:607. doi: 10.3389/fimmu.2018.00607 (PMC5884884; doi:10.3389/fimmu.2018.00607)
Supplement: Supplementary file 7 [file Table_4.xls]

## Sheet: immune pathway 8hpi
Enrichment analysis report
Enrichment by Pathway Maps in Folder 'Immune system response'					Metacore_8_1.csv
#	Maps	Total	pValue	Min FDR	p-value	FDR	In Data	Network Objects from Active Data
1	Immune response_Antigen presentation by MHC class I, classical pathway	54	0.0020859	0.143927	0.0020859	0.143927	5	PDIA3, HSP90 alpha, HSP70, Calreticulin, Sec23
2	Immune response _CCR3 signaling in eosinophils	77	0.00977849	0.337358	0.00977849	0.337358	5	MLCP (cat), Cofilin, Profilin I, MyHC, Profilin
3	Development_Glucocorticoid receptor signaling	25	0.00992007	0.260669	0.00992007	0.260669	3	HSP90, HSP70, FKBP4
4	Immune response_Antigen presentation by MHC class I: cross-presentation	99	0.0268924	0.618526	0.0268924	0.618526	5	HSP90, HSP90 alpha, Rab-11A, HSP70, Calreticulin
5	Cell adhesion_Chemokines and adhesion	100	0.0328956	0.493433	0.0328956	0.493433	5	Alpha-actinin, Cofilin, ITGAV, Alpha-actinin 1, Filamin A
6	Development_Role of G-CSF in hematopoietic stem cell mobilization	21	0.0512269	0.761292	0.0512269	0.761292	2	STAT3, MMP-9
7	Signal transduction_Soluble CXCL16 signaling	49	0.0592104	0.645341	0.0592104	0.645341	3	STAT3, MMP-9, Cofilin
8	Immune response_IL-12 signaling pathway	23	0.0603929	0.761292	0.0603929	0.761292	2	STAT3, Perforin
9	Chemotaxis_Inhibitory action of lipoxins on IL-8- and Leukotriene B4-induced neutrophil migration	53	0.0717045	0.645341	0.0717045	0.645341	3	Alpha-actinin, MLCP (cat), Cofilin
10	Chemotaxis_CCL19- and CCL21-mediated chemotaxis	33	0.113174	0.761292	0.113174	0.761292	2	MMP-9, Cofilin
11	Immune response_Differentiation and clonal expansion of CD8+ T cells	39	0.148984	0.761292	0.148984	0.761292	2	STAT3, Perforin
12	Signal transduction_PTMs (phosphorylation) in TNF-alpha-induced NF-kB signaling	41	0.174606	0.775988	0.174606	0.775988	2	Casein kinase II, alpha chain (CSNK2A1), Pin1
13	Development_Adiponectin signaling	45	0.20173	0.775988	0.20173	0.775988	2	HSP90, STAT3
14	Immune response_Histamine H1 receptor signaling in immune response	48	0.206217	0.761292	0.206217	0.761292	2	Tissue factor, MMP-9
15	Immune response_Inhibitory action of Lipoxins on pro-inflammatory TNF-alpha signaling	46	0.208599	0.775988	0.208599	0.775988	2	STAT3, 14-3-3
16	Development_GM-CSF signaling	50	0.219298	0.761292	0.219298	0.761292	2	STAT3, 14-3-3 zeta/delta
17	Signal transduction_Additional pathways of NF-kB activation (in the cytoplasm)	52	0.250303	0.775988	0.250303	0.775988	2	Casein kinase II, alpha chain (CSNK2A1), Pin1
18	Immune response_IL-16 signaling pathway	55	0.252313	0.761292	0.252313	0.761292	2	MLCP (cat), HSC70
21	Immune response_Platelet activating factor/ PTAFR pathway signaling	55	0.252313	0.761292	0.252313	0.761292	2	STAT3, MMP-9
22	Development_Role of proteases in hematopoietic stem cell mobilization	18	0.274896	0.761292	0.274896	0.761292	1	MMP-9
23	Immune response_iC3b-induced phagocytosis via alpha-M/beta-2 integrin	61	0.292173	0.761292	0.292173	0.761292	2	Profilin I, Profilin II
24	Immune response_IL-10 signaling pathway	62	0.298812	0.761292	0.298812	0.761292	2	STAT3, MMP-9
25	Development_Role of HGF in hematopoietic stem cell mobilization	21	0.312944	0.761292	0.312944	0.761292	1	MMP-9
26	Immune response_IL-15 signaling via JAK-STAT cascade	22	0.325191	0.761292	0.325191	0.761292	1	STAT3
27	Immune response_Oncostatin M signaling via JAK-Stat	22	0.325191	0.761292	0.325191	0.761292	1	STAT3
29	Immune response_IL-27 signaling pathway	24	0.349056	0.761292	0.349056	0.761292	1	STAT3
30	Immune response_IL-23 signaling pathway	25	0.36068	0.761292	0.36068	0.761292	1	STAT3
32	Nociception_Nociceptin receptor signaling	76	0.39035	0.761292	0.39035	0.761292	2	STAT3, Cofilin
34	Immune response_IL-5 signaling via PI3K, MAPK and NF-kB	77	0.396731	0.761292	0.396731	0.761292	2	MMP-9, Pin1
35	Development_G-CSF-induced myeloid differentiation	30	0.432835	0.775988	0.432835	0.775988	1	STAT3
37	Immune response_Mast cell proliferation, differentiation and survival	30	0.432835	0.775988	0.432835	0.775988	1	STAT3
38	Development_Transcription regulation of granulocyte development	32	0.436605	0.761292	0.436605	0.761292	1	STAT3
39	Signal transduction_PTMs in IL-23 signaling pathway	31	0.443576	0.775988	0.443576	0.775988	1	STAT3
40	Immune response_TLR ligands	34	0.456644	0.761292	0.456644	0.761292	1	HSP70
42	Oxidative stress_ROS-mediated activation of MAPK via inhibition of phosphatases	34	0.456644	0.761292	0.456644	0.761292	1	PP1-cat
43	Immune response_Differentiation of natural regulatory T cells	35	0.466403	0.761292	0.466403	0.761292	1	STAT3
44	Immune response_Inflammasome in inflammatory response	35	0.466403	0.761292	0.466403	0.761292	1	CARD5
45	Immune response_Th17 cell differentiation	35	0.466403	0.761292	0.466403	0.761292	1	STAT3
46	Immune response_IL-12-induced IFN-gamma production	36	0.475992	0.761292	0.475992	0.761292	1	STAT3
47	Immune response_IL-22 signaling pathway	36	0.475992	0.761292	0.475992	0.761292	1	STAT3
48	Immune response_IL-6-induced acute-phase response in hepatocytes	36	0.475992	0.761292	0.475992	0.761292	1	STAT3
49	Immune response_IL-9 signaling pathway	36	0.475992	0.761292	0.475992	0.761292	1	STAT3
50	Immune response_Generation of memory CD4+ T cells	37	0.485414	0.761292	0.485414	0.761292	1	GABP alpha
51	Immune response_IL-7 signaling in T lymphocytes	37	0.485414	0.761292	0.485414	0.761292	1	STAT3
52	Development_SDF-1 signaling in hematopoietic stem cell homing	38	0.494673	0.761292	0.494673	0.761292	1	MMP-9
53	Immune response_Th17, Th22 and Th9 cell differentiation	39	0.50377	0.761292	0.50377	0.761292	1	STAT3
54	Immune response_TSLP signalling	39	0.50377	0.761292	0.50377	0.761292	1	STAT3
56	Chemotaxis_CCL16-, CCL20-, CXCL16- and CCL25-mediated cell migration	43	0.538599	0.761292	0.538599	0.761292	1	MMP-9
57	Immune response_IL-7 signaling in B lymphocytes	43	0.538599	0.761292	0.538599	0.761292	1	STAT3
58	Role of platelets in allograft rejection	43	0.538599	0.761292	0.538599	0.761292	1	Tissue factor
59	Immune response_CRTH2 signaling in Th2 cells	44	0.546929	0.761292	0.546929	0.761292	1	14-3-3
61	Immune response_IL-1 signaling pathway	44	0.546929	0.761292	0.546929	0.761292	1	Tissue factor
62	Immune response_IL-13 signaling via JAK-STAT	44	0.546929	0.761292	0.546929	0.761292	1	STAT3
63	Immune response_Fc gamma R-mediated phagocytosis in macrophages	46	0.563156	0.761292	0.563156	0.761292	1	Profilin
64	Immune response_MIF-induced cell adhesion, migration and angiogenesis	46	0.563156	0.761292	0.563156	0.761292	1	MMP-9
65	Immune response_Naive CD4+ T cell differentiation	46	0.563156	0.761292	0.563156	0.761292	1	STAT3
66	Nociception_Expression and role of Nociceptin in immune system	46	0.563156	0.761292	0.563156	0.761292	1	STAT3
67	Immune response_Naive CD4+ T cell differentiation	46	0.583012	0.775988	0.583012	0.775988	1	STAT3
68	Nociception_Expression and role of Nociceptin in immune system	46	0.583012	0.775988	0.583012	0.775988	1	STAT3
69	Signal transduction_PTMs in IL-17-induced CIKS-independent signaling pathways	46	0.583012	0.775988	0.583012	0.775988	1	STAT3
70	Immune response_PD-1-induced metabolic changes in T cells	49	0.586446	0.761292	0.586446	0.761292	1	Casein kinase II, alpha chains
71	Signal transduction_PTMs in IL-12 signaling pathway	48	0.598843	0.775988	0.598843	0.775988	1	STAT3
72	Development_G-CSF signaling	49	0.606541	0.775988	0.606541	0.775988	1	STAT3
73	Immune response_HMGB1/RAGE signaling pathway	53	0.615637	0.761292	0.615637	0.761292	1	Tissue factor
74	Immune response_CCL2 signaling	54	0.622617	0.761292	0.622617	0.761292	1	ZO-1
76	Immune response_HSP60 and HSP70/ TLR signaling pathway	54	0.622617	0.761292	0.622617	0.761292	1	HSP70
77	Immune response_T regulatory cell-mediated modulation of effector T cell and NK cell functions	55	0.649828	0.775988	0.649828	0.775988	1	Perforin
78	Immune response_TLR5, TLR7, TLR8 and TLR9 signaling pathways	57	0.663211	0.775988	0.663211	0.775988	1	STAT3
79	Immune response_CCR5 signaling in macrophages and T lymphocytes	58	0.669716	0.775988	0.669716	0.775988	1	STAT3
80	Oxidative stress_Activation of NADPH oxidase	59	0.676101	0.775988	0.676101	0.775988	1	Pin1
81	Signal transduction_Production and main functions of biologically active prostaglandins and Thromboxane A2	59	0.676101	0.775988	0.676101	0.775988	1	PGD2R
82	Immune response_IL-18 signaling	60	0.682367	0.775988	0.682367	0.775988	1	MMP-9
83	Immune response_IL-4-induced regulators of cell growth, survival, differentiation and metabolism	63	0.700473	0.775988	0.700473	0.775988	1	STAT3
84	Immune response_Gastrin in inflammatory response	69	0.733754	0.775988	0.733754	0.775988	1	ELAVL1 (HuR)
85	Immune response_IL-4-responsive genes in type 2 immunity	70	0.738943	0.775988	0.738943	0.775988	1	STAT3
86	Immune response_IL-6 signaling pathway via JAK/STAT	72	0.749031	0.775988	0.749031	0.775988	1	STAT3
87	Immune response_IL-6 signaling pathway via MEK/ERK and PI3K/AKT cascades	74	0.758744	0.775988	0.758744	0.775988	1	STAT3
88	Immune response_IL-4 signaling pathway	94	0.837963	0.837963	0.837963	0.837963	1	STAT3

## Sheet: immune pathway 24hpi
Enrichment analysis report
Enrichment by Pathway Maps in Folder 'Immune system response'					Metacore_24_1.csv
#	Maps	Total	pValue	Min FDR	p-value	FDR	In Data	Network Objects from Active Data
1	Immune response_Antigen presentation by MHC class I, classical pathway	54	2.68394e-06	0.000244238	2.68394e-06	0.000244238	10	PSMB1, PSMB5, NPEPPS, HSP70, Calreticulin, PSMB2, GANAB, PDIA3, Bleomycin hydrolase, Thimet oligopeptidase
2	Oxidative stress_ROS-mediated activation of MAPK via inhibition of phosphatases	34	0.00174523	0.0677951	0.00174523	0.0677951	5	SOD2, PP2A catalytic, MEK6(MAP2K6), ERK1/2, SOD1
3	Signal transduction_PTMs in BAFF-induced signaling	51	0.001937	0.0677951	0.001937	0.0677951	6	GSK3 alpha/beta, ERK1 (MAPK3), CREB1, MEK6(MAP2K6), ERK1/2, RPS6
4	Immune response_HMGB1/RAGE signaling pathway	53	0.0123456	0.288065	0.0123456	0.288065	5	Tissue factor, HMGB1, CREB1, MEK6(MAP2K6), ERK1/2
5	Immune response_Oncostatin M signaling via MAPK	37	0.0246793	0.449163	0.0246793	0.449163	4	ERK1 (MAPK3), ERK1/2, GRB2, LDLR
6	Immune response_Role of HMGB1 in dendritic cell maturation and migration	26	0.0310139	0.35304	0.0310139	0.35304	3	HMGB1, CXCR4, ERK1/2
7	Immune response_IL-3 signaling via ERK and PI3K	102	0.0332721	0.479513	0.0332721	0.479513	7	GSK3 alpha/beta, GSK3 beta, CREB1, ERK1/2, GRB2, RPS6, FLII
8	Immune response_Gastrin in inflammatory response	69	0.0352265	0.35304	0.0352265	0.35304	5	ERK1 (MAPK3), COX-2 (PTGS2), CREB1, MEK6(MAP2K6), GRB2
9	Development_Thromboxane A2 signaling pathway	50	0.0431379	0.35304	0.0431379	0.35304	4	GSK3 alpha/beta, CREB1, ERK1/2, PKA-reg (cAMP-dependent)
10	Immune response_IL-6 signaling pathway via MEK/ERK and PI3K/AKT cascades	74	0.045745	0.35304	0.045745	0.35304	5	GSK3 beta, CREB1, ERK1/2, GRB2, RPS6
11	Immune response_PGE2 signaling in immune response	45	0.0465008	0.479513	0.0465008	0.479513	4	ERK1 (MAPK3), COX-2 (PTGS2), CREB1, PKA-reg (cAMP-dependent)
12	Immune response_B cell antigen receptor (BCR) pathway	110	0.0474244	0.479513	0.0474244	0.479513	7	CIN85, GSK3 alpha/beta, GSK3 beta, PP2A catalytic, MEK6(MAP2K6), ERK1/2, GRB2
13	Cell adhesion_Chemokines and adhesion	100	0.0481512	0.35304	0.0481512	0.35304	6	CRK, GSK3 beta, Cofilin, ERK1/2, ITGAV, GRB2
15	Nociception_Nociceptin receptor signaling	76	0.0504343	0.35304	0.0504343	0.35304	5	ERK1 (MAPK3), CREB1, Cofilin, ERK1/2, PKA-reg (cAMP-dependent)
16	Immune response_T regulatory cell-mediated modulation of effector T cell and NK cell functions	55	0.0580123	0.369169	0.0580123	0.369169	4	COX-2 (PTGS2), CREB1, Perforin, PKA-reg (cAMP-dependent)
18	Development_GM-CSF signaling	50	0.0642636	0.516465	0.0642636	0.516465	4	CREB1, RACK1, ERK1/2, GRB2
19	Chemotaxis_CCL19- and CCL21-mediated chemotaxis	33	0.0779334	0.516465	0.0779334	0.516465	3	Cofilin, ERK1/2, PKA-reg (cAMP-dependent)
20	Immune response_IL-4 signaling pathway	94	0.105168	0.528941	0.105168	0.528941	5	GSK3 alpha/beta, CREB1, MEK6(MAP2K6), ERK1/2, GRB2
21	Development_SDF-1 signaling in hematopoietic stem cell homing	38	0.108402	0.576493	0.108402	0.576493	3	CRK, CXCR4, ERK1/2
22	Immune response_IL-17 signaling pathways	60	0.108938	0.576493	0.108938	0.576493	4	COX-2 (PTGS2), GSK3 beta, MEK6(MAP2K6), ERK1/2
23	Immune response_TLR2 and TLR4 signaling pathways	69	0.112427	0.528941	0.112427	0.528941	4	COX-2 (PTGS2), CREB1, MEK6(MAP2K6), ERK1/2
24	Immune response_IL-1 signaling pathway	44	0.113396	0.528941	0.113396	0.528941	3	COX-2 (PTGS2), Tissue factor, MEK6(MAP2K6)
25	Immune response_IL-15 signaling	61	0.114032	0.576493	0.114032	0.576493	4	ERK1 (MAPK3), MEK6(MAP2K6), ERK1/2, GRB2
26	Immune response_MIF-induced cell adhesion, migration and angiogenesis	46	0.125319	0.528941	0.125319	0.528941	3	CXCR4, MIF, ERK1/2
27	Nociception_Expression and role of Nociceptin in immune system	46	0.125319	0.528941	0.125319	0.528941	3	CREB1, ERK1/2, PKA-reg (cAMP-dependent)
28	Immune response_IL-7 signaling in B lymphocytes	43	0.142771	0.625447	0.142771	0.625447	3	E2A, ERK1/2, GRB2
29	Development_G-CSF signaling	49	0.144028	0.528941	0.144028	0.528941	3	CXCR4, ERK1/2, GRB2
31	Development_Glucocorticoid receptor signaling	25	0.145219	0.528941	0.145219	0.528941	2	HSP70, E2I
33	Neurophysiological process_Corticoliberin signaling via CRHR1	50	0.150468	0.528941	0.150468	0.528941	3	CREB1, MIF, PKA-reg (cAMP-dependent)
34	Immune response _CCR3 signaling in eosinophils	77	0.151126	0.528941	0.151126	0.528941	4	Profilin I, MELC, Profilin, Cofilin
35	Chemotaxis_Inhibitory action of lipoxins on IL-8- and Leukotriene B4-induced neutrophil migration	53	0.170339	0.560018	0.170339	0.560018	3	MELC, Cofilin, ERK1/2
36	Immune response_HSP60 and HSP70/ TLR signaling pathway	54	0.177134	0.560018	0.177134	0.560018	3	HSP70, MEK6(MAP2K6), ERK1/2
38	Apoptosis and survival_NO synthesis and signaling	55	0.184006	0.560018	0.184006	0.560018	3	COX-2 (PTGS2), CREB1, ERK1/2
40	Development_PEDF signaling	49	0.188105	0.65265	0.188105	0.65265	3	CREB1, SOD2, ERK1/2
41	Immune response_Mast cell proliferation, differentiation and survival	30	0.193896	0.565531	0.193896	0.565531	2	ERK1/2, GRB2
42	Immune response_Histamine signaling in dendritic cells	51	0.203999	0.65265	0.203999	0.65265	3	ERK1 (MAPK3), CREB1, PKA-reg (cAMP-dependent)
43	Immune response_IL-5 signaling via PI3K, MAPK and NF-kB	77	0.208192	0.65265	0.208192	0.65265	4	GSK3 beta, Calpastatin, ERK1/2, GRB2
45	Signal transduction_PTMs in IL-17-induced CIKS-dependent MAPK signaling pathways	32	0.213962	0.590691	0.213962	0.590691	2	MEK6(MAP2K6), ERK1/2
46	Immune response_IL-18 signaling	60	0.219399	0.590691	0.219399	0.590691	3	COX-2 (PTGS2), MEK6(MAP2K6), ERK1/2
47	Immune response_CD137 signaling in immune cell	29	0.222667	0.65265	0.222667	0.65265	2	MEK6(MAP2K6), ERK1/2
48	Immune response_HSP60 and HSP70/ TLR signaling pathway	54	0.228409	0.65265	0.228409	0.65265	3	HSP70, MEK6(MAP2K6), ERK1/2
50	Immune response_TLR ligands	34	0.234236	0.603294	0.234236	0.603294	2	HMGB1, HSP70
2	Immune response_Fc epsilon RI pathway	55	0.236675	0.65265	0.236675	0.65265	3	MEK6(MAP2K6), ERK1/2, GRB2
3	Immune response_T cell receptor signaling pathway	55	0.236675	0.65265	0.236675	0.65265	3	ERK1/2, GRB2, MMS2
4	Immune response_IL-4-induced regulators of cell growth, survival, differentiation and metabolism	63	0.241318	0.603294	0.241318	0.603294	3	ACADL, ACADM, DHA2
6	Immune response_HMGB1/TLR signaling pathway	36	0.25464	0.614649	0.25464	0.614649	2	Q0ZBR7
8	Immune response_IL-9 signaling pathway	36	0.303483	0.710157	0.303483	0.710157	2	ERK1/2, GRB2
9	Immune response_Regulation of T cell function by CTLA-4	36	0.303483	0.710157	0.303483	0.710157	2	PP2A catalytic, GRB2
10	Immune response_IL-6 signaling pathway via JAK/STAT	72	0.308993	0.720984	0.308993	0.720984	3	ALPL, COX-2 (PTGS2), GRB2
11	Immune response_Substance P-stimulated expression of proinflammatory cytokines via MAPKs	43	0.326138	0.736441	0.326138	0.736441	2	COX-2 (PTGS2), ERK1/2
12	Development_Adiponectin signaling	45	0.34636	0.756016	0.34636	0.756016	2	Casein kinase II, beta chain (Phosvitin), ERK1/2
13	Signal transduction_PTMs in IL-17-induced CIKS-independent signaling pathways	46	0.356407	0.756016	0.356407	0.756016	2	GSK3 beta, ERK1/2
15	Immune response_HTR2A-induced activation of cPLA2	43	0.383026	0.779108	0.383026	0.779108	2	ERK1/2, GRB2
16	Signal transduction_Soluble CXCL16 signaling	49	0.386236	0.762421	0.386236	0.762421	2	Cofilin, ERK1/2
17	Immune response_CRTH2 signaling in Th2 cells	44	0.39412	0.779108	0.39412	0.779108	2	GSK3 beta, 14-3-3
18	Immune response_C5a signaling	50	0.39606	0.762421	0.39606	0.762421	2	CREB1, ERK1/2
19	Immune response_IL-13 signaling via PI3K-ERK pathway	50	0.39606	0.762421	0.39606	0.762421	2	ERK1/2, GRB2
21	Immune response_Distinct metabolic pathways in naive and effector CD8+ T cells	74	0.398596	0.779108	0.398596	0.779108	3	MDH1, CISY, ERK1/2
22	Signal transduction_Additional pathways of NF-kB activation (in the cytoplasm)	52	0.415505	0.762421	0.415505	0.762421	2	ERK1/2, PKA-reg (cAMP-dependent)
23	Immune response_KLRK1 (NKG2D) signaling pathway	47	0.426867	0.779108	0.426867	0.779108	2	ERK1/2, GRB2
24	Neurophysiological process_PGE2-induced pain processing	47	0.426867	0.779108	0.426867	0.779108	2	COX-2 (PTGS2), PKA-reg (cAMP-dependent)
26	Signal transduction_JNK pathway	47	0.426867	0.779108	0.426867	0.779108	2	CRK, GRB2
28	Development_Role of proteases in hematopoietic stem cell mobilization	18	0.430896	0.779108	0.430896	0.779108	1	CXCR4
30	Immune response_Histamine H1 receptor signaling in immune response	48	0.437587	0.779108	0.437587	0.779108	2	ERK1 (MAPK3), Tissue factor
31	Immune response_IL-2 activation and signaling pathway	48	0.437587	0.779108	0.437587	0.779108	2	ERK1/2, GRB2
32	Immune response_IL-16 signaling pathway	55	0.444115	0.762421	0.444115	0.762421	2	CXCR4, HSC70
34	Immune response_CD28 signaling	56	0.453492	0.762421	0.453492	0.762421	2	GSK3 beta, GRB2
35	Immune response_Role of PKR in stress-induced antiviral cell response	57	0.462783	0.762421	0.462783	0.762421	2	MEK6(MAP2K6), ERK1/2
37	Immune response_TLR5, TLR7, TLR8 and TLR9 signaling pathways	57	0.462783	0.762421	0.462783	0.762421	2	MEK6(MAP2K6), ERK1/2
39	Immune response_IL-33 signaling pathway	58	0.471988	0.762421	0.471988	0.762421	2	MEK6(MAP2K6), ERK1/2
41	Immune response_TREM1 signaling pathway	59	0.481104	0.762421	0.481104	0.762421	2	ERK1/2, GRB2
42	Signal transduction_Production and main functions of biologically active prostaglandins and Thromboxane A2	59	0.481104	0.762421	0.481104	0.762421	2	COX-2 (PTGS2), PGD2R
44	Immune response_LTBR1 signaling	60	0.490128	0.762421	0.490128	0.762421	2	COX-2 (PTGS2), ERK1/2
45	Immune response_Reactive oxygen species (ROS) in IL-4 signaling	66	0.542266	0.80795	0.542266	0.80795	2	PP2A catalytic, PKA-reg (cAMP-dependent)
46	Histamine metabolism	29	0.552671	0.80795	0.552671	0.80795	1	AL1A1
48	Development_G-CSF-induced myeloid differentiation	30	0.565043	0.80795	0.565043	0.80795	1	ERK1/2
49	Immune response_IL-4-responsive genes in type 2 immunity	70	0.575024	0.80795	0.575024	0.80795	2	COX-2 (PTGS2), CREB1
50	Protein folding and maturation_Bradykinin / Kallidin maturation	32	0.588794	0.80795	0.588794	0.80795	1	Thimet oligopeptidase

## Sheet: Info
Info
General
Date	2017-05-09
Server	portal.genego.com
Version	6.30.68780
Name	Tiago Jose Paschoal
Login	ctsi-sobreira
Workflow Settings
Type	Enrichment
Signals	both
Distribution	intersection
Sorting method	statistically significant
Active Data
Name	Type	Size		Threshold	0
Metacore_8_1.csv	General	198		P-value	1
